# Supplementary material for: (p)ppGpp-mediated GTP homeostasis ensures survival and antibiotic tolerance of Staphylococcus aureus
Source: Commun Biol. 2025 Mar 28;8:508. doi: 10.1038/s42003-025-07910-6 (PMC11953324; doi:10.1038/s42003-025-07910-6)
Supplement: Supplementary file 4 — Supplementary Data 1 [file 42003_2025_7910_MOESM4_ESM.xlsx]

## Sheet: Tabelle1
Name	locus tag	Pangenom	TheSEED categories	(p)ppGpp0 vs. WT - Log₂ fold change	(p)ppGpp0 vs. WT - Fold change	(p)ppGpp0 vs. WT - P-value	(p)ppGpp0 vs. WT - FDR p-value	(p)ppGpp0 vs. WT - Bonferroni	(p)ppGpp0 guaBA vs. guaBA - Log₂ fold change	(p)ppGpp0 guaBA vs. guaBA - Fold change	(p)ppGpp0 guaBA vs. guaBA - P-value	(p)ppGpp0 guaBA vs. guaBA - FDR p-value	(p)ppGpp0 guaBA vs. guaBA - Bonferroni	(p)ppGpp0 vs (p)ppGpp0 guaBA - log2 fold change	(p)ppGpp0 vs (p)ppGpp0 guaBA - Fold change	(p)ppGpp0 vs (p)ppGpp0 guaBA - P-value	(p)ppGpp0 vs (p)ppGpp0 guaBA - FDR p-value	(p)ppGpp0 vs (p)ppGpp0 guaBA - Bonferroni	guaBA vs. WT - Log₂ fold change	guaBA vs. WT - Fold change	guaBA vs. WT - P-value	guaBA vs. WT - FDR p-value	guaBA vs. WT - Bonferroni	Regulator 1	Regulator 2	stringent ( independent of CodY)	stringent (CodY dependent)	WT_a_24h_AS_001_S65 (trimmed) (GE) - RPKM	WT_b_24h_AS_002_S66 (trimmed) (GE) - RPKM	WT_c_24h_AS_003_S67 (trimmed) (GE) - RPKM	Mean	(p)ppGpp0_a_24h_AS_004_S68 (trimmed) (GE) - RPKM	(p)ppGpp0_b_24h_AS_005_S69 (trimmed) (GE) - RPKM	(p)ppGpp0_c_24h_AS_006_S70 (trimmed) (GE) - RPKM	Mean	guaBA_b_24h_AS_008_S72 (trimmed) (GE) - RPKM	guaBA_c_24h_AS_009_S73 (trimmed) (GE) - RPKM	Mean	(p)ppGpp0_guaBA_a_24h_AS_010_S74 (trimmed) (GE) - RPKM	(p)ppGpp0_guaBA_b_24h_AS_011_S75 (trimmed) (GE) - RPKM	(p)ppGpp0_guaBA_c_24h_AS_012_S76 (trimmed) (GE) - RPKM	Mean
SAOUHSC_T00033 trnaL	SAOUHSC_T00033	trnaL	tRNA	-1.78418	-3.44423	0.557239	0.70773	1	3.61318	12.237	0.000570439	0.0193822	1	-6.67852	-102.432	0.0121271	0.0237488	1	1.58713	3.0045	0.296622	#N/A	1					0	0	1.23956	0.413186	0	0	0	0	3.44469	0	1.72234	6.89973	25.0217	7.43384	13.1184
metN1	SAOUHSC_00842	metN1	Amino Acids and Derivatives	-2.17911	-4.52875	0.0113052	0.0449775	1	-1.37136	-2.58714	0.0520957	0.249953	1	-6.55672	-94.139	1.0638e-48	6.06543e-47	3.83714e-45	6.13058	70.063	3.18082e-30	5.20065e-27	1.14319e-26	CodY	SigB			8.28736	6.03696	7.72731	7.35054	1.76999	1.79017	1.11045	1.55687	1246.93	221.624	734.278	222.843	150.365	26.6367	133.282
S1162	S1162	NA	sRNA	-9.76071	-867.493	0.000503147	0.00391919	1	-2.37755	-5.19655	0.00567827	0.0731368	1	-6.43209	-86.3477	0.0155432	0.0297848	1	-0.562639	-1.47697	0.410423	0.638987	1					42.6396	27.3261	25.565	31.8436	0	0	0	0	58.4188	2.1504	30.2846	4.95293	2.66465	0.615732	2.74444
metP1	SAOUHSC_00843	metP1	Amino Acids and Derivatives	-2.1516	-4.4432	0.0117286	0.0457017	1	-1.53143	-2.89073	0.0276983	0.176661	1	-6.37171	-82.8086	1.99458e-51	1.17579e-49	7.19445e-48	6.13165	70.1148	1.25957e-28	1.37294e-25	4.52691e-25	CodY	SigB			14.5952	11.1241	14.604	13.4411	2.93535	2.43596	3.4376	2.93631	2262.05	429.683	1345.87	394.978	220.114	46.5647	220.552
S351	S351	NA	sRNA	-1.95486	-3.87678	0.000581446	0.00443873	1	2.16764	4.49287	0.0012143	0.0304306	1	-5.71873	-52.6633	2.81336e-77	3.37409e-75	1.01478e-73	1.71707	3.28768	0.001092	0.0153255	1					125.291	111.546	126.409	121.082	31.0775	28.5936	31.5574	30.4095	938.578	198.488	568.533	2038.64	1324.74	783.658	1382.35
S350	S350	NA	sRNA	-1.69146	-3.22984	0.181798	0.340981	1	-1.65696	-3.15352	0.0108623	0.104684	1	-5.71106	-52.3843	3.30478e-09	1.65144e-08	1.19203e-05	6.15688	71.3517	1.58769e-20	1.03835e-17	5.70616e-17					1.40385	2.37914	0.758536	1.51384	0	0	1.27536	0.42512	269.026	46.5271	157.777	43.8642	22.2385	2.27453	22.7924
metQ1	SAOUHSC_00844	metQ1	Amino Acids and Derivatives	-1.41286	-2.66264	0.094728	0.215391	1	-1.67052	-3.18328	0.0131774	0.117141	1	-5.67412	-51.0599	3.89939e-50	2.26035e-48	1.40651e-46	6.26716	77.0198	2.53375e-31	8.28536e-28	9.1063e-28	CodY	SigB			11.1679	8.42168	8.6558	9.41514	2.34733	3.95326	4.0195	3.44003	1753.12	306.348	1029.73	266.293	160.225	42.8878	156.469
S989	S989	NA	sRNA	-3.37226	-10.3551	8.84101e-09	6.75184e-07	3.25349e-05	1.96884	3.91452	0.00088334	0.0249722	1	-5.59749	-48.4187	1.112e-145	3.86755e-142	4.01099e-142	0.285118	1.21851	0.547223	0.742621	1					154.108	127.318	142.642	141.356	12.0475	14.5232	13.239	13.2699	377.066	113.609	245.338	767.575	498.235	371.421	545.743
S925	S925	NA	sRNA	-3.41358	-10.6559	0.22792	0.39735	1	3.65502	12.5971	0.0138569	#N/A	1	-5.58305	-47.9364	0.0368026	0.0641602	1	-1.78972	-3.45748	0.225	#N/A	1					1.39345	1.6868	0	1.02675	0	0	0	0	0.653853	0	0.326926	4.07453	3.61866	6.58491	4.75937
S784	S784	NA	sRNA	-4.16422	-17.929	0.138889	0.28187	1	1.1172	2.16925	0.181059	0.490222	1	-5.43091	-43.1387	0.0445113	0.0759991	1	0.485235	1.39981	0.57793	0.765734	1					1.51503	1.22265	1.36435	1.36734	0	0	0	0	3.79147	1.36075	2.57611	2.53144	5.90157	0.681851	3.03829
SAOUHSC_01550	SAOUHSC_01550	NA	Phages, Prophages, Transposable elements, Plasmids	-4.42252	-21.4443	0.136415	0.278781	1	-0.761403	-1.69514	0.553911	#N/A	1	-5.41291	-42.6037	0.051025	0.0861472	1	-0.143754	-1.10478	0.912394	0.957689	1					0	0	3.53983	1.17994	0	0	0	0	3.16192	0	1.58096	0.312757	0.972177	4.54907	1.94467
S221	S221	NA	sRNA	-3.04439	-8.24995	0.291034	0.461581	1	-0.753625	-1.68602	0.359195	0.665328	1	-5.22932	-37.513	0.0519428	0.0874007	1	2.66808	6.35582	0.00871861	0.0600207	1					0.26778	0	0.723444	0.330408	0	0	0	0	2.26173	4.32923	3.29548	1.78973	0.3477	1.80775	1.31506
SAOUHSC_02207	SAOUHSC_02207	NA	Phages, Prophages, Transposable elements, Plasmids	-1.67157	-3.18562	0.599642	0.741218	1	#N/A	#N/A	#N/A	#N/A	#N/A	-5.1742	-36.1068	0.0713901	0.115809	1	-2.41061	-5.31701	0.437975	#N/A	1					0.295083	0	0	0.0983612	0	0	0	0	0	0	0	0	0	3.58573	1.19524
S232	S232	NA	sRNA	-3.31935	-9.98214	1.29902e-08	8.77587e-07	4.78039e-05	1.69077	3.2283	0.00131605	0.0317674	1	-5.16014	-35.7567	2.41638e-64	1.86759e-62	8.71588e-61	0.130089	1.09436	0.778351	0.890244	1					79.3848	97.4632	104.693	93.8471	13.62	7.77073	5.6966	9.02912	239.742	55.25	147.496	358.64	267.22	202.684	276.181
S112	S112	NA	sRNA	-1.85833	-3.62587	0.0022149	0.0123116	1	1.29359	2.45136	0.00706934	0.0850785	1	-5.03895	-32.8756	4.14674e-82	6.00932e-80	1.49573e-78	1.92656	3.80148	6.72314e-08	7.32822e-06	0.00024163					17.5797	16.2828	12.593	15.4852	2.41063	4.25108	5.84784	4.16985	107.112	59.9285	83.52	157.995	112.057	78.5794	116.21
S487	S487	NA	sRNA	-3.95412	-15.4992	0.158478	0.309297	1	0.476922	1.39177	0.631818	#N/A	1	-4.89426	-29.7385	0.0699052	0.113665	1	0.383566	1.30456	0.67985	0.830938	1					3.54935	0	0.958904	1.50275	0	0	0	0	3.33095	2.86913	3.10004	1.77917	4.60867	2.87535	3.08773
SAOUHSC_01555	SAOUHSC_01555	NA	Phages, Prophages, Transposable elements, Plasmids	-3.41342	-10.6548	0.229771	0.397823	1	0.599929	1.51564	0.577219	#N/A	1	-4.89367	-29.7264	0.068273	0.111533	1	0.917785	1.88921	0.409231	#N/A	1					0.648675	0.261745	0	0.303473	0	0	0	0	0.20292	1.74786	0.975392	0.903221	0.842274	0.875826	0.873774
S126	S126	NA	sRNA	-3.3231	-10.0081	5.05438e-09	4.55283e-07	1.86001e-05	0.958041	1.94267	0.0839224	0.326304	1	-4.81771	-28.2017	3.64703e-143	6.34219e-140	1.31548e-139	0.421747	1.33955	0.39362	0.626337	1					552.58	542.51	678.819	591.303	56.5002	49.17	68.2588	57.9763	1731.49	542.608	1137.05	1454.18	1427.68	1207.96	1363.27
aur	SAOUHSC_02971	aur	Virulence, Disease and Defense	-6.03772	-65.6953	9.13262e-18	1.06943e-14	3.3608e-14	-0.915081	-1.88567	0.10427	0.372666	1	-4.75036	-26.9154	5.69173e-33	1.79962e-31	2.05301e-29	-0.402637	-1.32192	0.364731	0.603254	1	CodY	SarA neg			6438.76	6874.43	6175.35	6496.18	107.359	86.4515	94.1442	95.9849	7083.26	6951	7017.13	2677	2214.16	1646.37	2179.18
S341	S341	NA	sRNA	-3.07916	-8.45125	2.88254e-08	1.63329e-06	0.000106078	1.96856	3.91378	0.00016517	0.0110277	0.593785	-4.73528	-26.6355	3.36343e-103	2.3396e-100	1.21319e-99	-0.323206	-1.25111	0.506224	0.719093	1					810.788	758.333	782.998	784.04	109.699	85.8532	73.0473	89.5331	1301.84	486.023	893.93	2437.57	2142.47	1481.16	2020.4
S692	S692	NA	sRNA	-3.05531	-8.31266	0.294662	0.466493	1	0.115511	1.08336	0.934173	#N/A	1	-4.65178	-25.1376	0.0968104	0.150048	1	-0.0407981	-1.02868	0.972321	#N/A	1					0.533662	0.646008	0.720878	0.633516	0	0	0	0	1.50247	0	0.751235	0	1.38587	3.60269	1.66285
S828	S828	NA	sRNA	-3.04161	-8.23411	0.290913	0.461581	1	1.17121	2.25201	0.30596	#N/A	1	-4.61664	-24.5328	0.0888448	0.139379	1	-0.0406249	-1.02856	0.975001	#N/A	1					0	2.29631	0	0.765438	0	0	0	0	1.18683	0.8519	1.01936	2.11308	0.82104	3.41499	2.11637
S772	S772	NA	sRNA	-2.06136	-4.17379	0.000294968	0.00255857	1	1.17158	2.25257	0.0386788	0.214442	1	-4.5372	-23.2185	8.82681e-87	1.91873e-84	3.18383e-83	1.36186	2.57016	0.00330967	0.0331693	1					66.9403	70.126	72.1681	69.7448	18.3682	13.0845	17.3722	16.275	402.426	110.67	256.548	483.684	279.859	210.129	324.557
capJ	SAOUHSC_00123	capJ	Virulence, Disease and Defense	-2.64398	-6.25052	5.73185e-06	0.000110033	0.0210932	1.42123	2.67814	0.0158622	0.132382	1	-4.48691	-22.423	8.87305e-84	1.62423e-81	3.20051e-80	0.504559	1.41869	0.337544	0.577547	1	CodY	SigB			113.74	98.1119	116.189	109.347	13.2271	15.6177	22.7474	17.1974	357.135	86.0003	221.568	431.376	346.191	204.846	327.471
SAOUHSC_00633	SAOUHSC_00633	NA	Membrane Transport	-2.69675	-6.48341	7.1999e-08	3.2278e-06	0.000264956	1.75124	3.36648	0.00523971	0.0693856	1	-4.4592	-21.9964	1.27214e-46	6.50664e-45	4.58862e-43	-0.072934	-1.05185	0.875122	0.941332	1					334.628	319.441	364.832	339.634	48.4245	50.1269	55.1467	51.2327	689.036	235.33	462.183	1063.3	970.505	781.537	938.446
S1085	S1085	NA	sRNA	-1.00301	-2.00418	0.191318	0.353659	1	0.601215	1.51699	0.192848	0.501527	1	-4.4504	-21.8628	1.14998e-19	1.56848e-18	4.14798e-16	2.86006	7.26046	2.4329e-08	3.18224e-06	8.74386e-05					1.82637	1.76868	3.20721	2.26742	0.826459	1.37171	1.10614	1.10143	21.7676	24.3598	23.0637	25.6339	18.9716	15.0421	19.8825
capC	SAOUHSC_00116	capC	Virulence, Disease and Defense	-2.57491	-5.95834	9.50557e-07	2.49202e-05	0.00349805	1.26137	2.39723	0.0235864	0.164111	1	-4.41873	-21.388	9.52952e-83	1.50653e-80	3.4373e-79	0.728334	1.65672	0.116532	0.316234	1	CodY	SigB			225.247	192.176	219.763	212.395	35.6079	33.6131	34.7009	34.6406	695.73	308.236	501.983	879.852	699.891	340.379	640.041
S775	S775	NA	sRNA	-1.43513	-2.70406	0.0127837	0.0487166	1	1.347	2.54382	0.0279699	0.178031	1	-4.33578	-20.1929	3.25083e-35	1.11944e-33	1.17257e-31	1.69772	3.24388	0.000451952	0.00803197	1					12.4718	12.3295	12.9161	12.5724	4.70305	1.56117	7.23878	4.501	93.4396	22.9636	58.2016	126.423	69.6342	44.0623	80.0398
SAOUHSC_00409	SAOUHSC_00409	NA	Hypothetical Protein	-3.1436	-8.83729	1.94164e-08	1.28698e-06	7.14523e-05	0.958741	1.94361	0.0620469	0.277937	1	-4.32647	-20.063	1.15586e-125	1.00502e-122	4.1692e-122	0.106563	1.07666	0.81125	0.908061	1					454.072	412.51	552.226	472.936	56.9676	42.7647	57.1843	52.3055	1104.97	356.176	730.571	1013.53	846.766	775.787	878.696
SAOUHSC_02925	SAOUHSC_02925	NA	Hypothetical Protein	-4.79063	-27.6772	1.33967e-18	2.35314e-15	4.93e-15	0.808893	1.75187	0.0798275	0.319922	1	-4.31254	-19.8702	4.10967e-65	3.32406e-63	1.48236e-61	-1.45638	-2.74419	0.000245592	0.00511521	0.882659	CodY	SigB			227.724	233.288	273.244	244.752	6.53239	6.77631	12.8413	8.71665	166.972	88.4914	127.732	156.633	137.066	138.141	143.947
S390	S390	NA	sRNA	-1.57216	-2.97349	0.00808366	0.0348014	1	1.10394	2.14941	0.0431317	0.226585	1	-4.28209	-19.4553	2.03486e-27	5.05518e-26	7.33975e-24	1.49398	2.81665	0.000994663	0.014294	1					14.5734	8.64068	8.03508	10.4164	5.83203	1.67533	2.25162	3.25299	58.8933	24.0418	41.4675	67.5852	50.2035	46.983	54.9239
S158	S158	NA	sRNA	-1.74847	-3.36002	0.564757	0.711752	1	0.124567	1.09018	0.903383	#N/A	1	-4.27284	-19.3309	0.118984	0.178759	1	2.77285	6.83459	0.0533879	#N/A	1					0.354935	0	0	0.118312	0	0	0	0	0.999285	2.86913	1.93421	0.889587	1.84347	0	0.911018
mhA	SAOUHSC_01443	mhA	Hypothetical Protein	-3.04131	-8.23236	0.283463	0.454924	1	1.95487	3.8768	0.111385	#N/A	1	-4.27265	-19.3284	0.11424	0.172676	1	-0.569566	-1.48408	0.646903	#N/A	1					0.37436	0.226585	0	0.200315	0	0	0	0	0.175662	0.252179	0.213921	0.625514	0.486088	0.252726	0.454776
capA	SAOUHSC_00114	capA	Virulence, Disease and Defense	-2.3802	-5.2061	3.37761e-05	0.000465486	0.124296	1.05481	2.07745	0.0108193	0.104684	1	-4.26423	-19.2159	8.44331e-46	4.12911e-44	3.0455e-42	0.966965	1.95472	0.00569581	0.0464471	1	CodY	SigB			24.8571	19.1977	23.5498	22.5349	4.24142	5.06855	3.23574	4.1819	81.2771	43.9448	62.611	84.5706	85.7281	36.2951	68.8646
capD	SAOUHSC_00117	capD	Virulence, Disease and Defense	-2.36284	-5.14383	1.49948e-05	0.000239779	0.055181	1.34352	2.5377	0.0165811	0.133757	1	-4.23797	-18.8693	1.99321e-79	2.56755e-77	7.18952e-76	0.64445	1.56314	0.15959	0.376523	1	CodY	SigB			77.639	64.8197	75.1741	72.5442	12.5074	15.182	13.492	13.7271	230.393	93.0392	161.716	290.747	246.991	127.775	221.838
SAOUHSC_02570	SAOUHSC_02570	NA	Regulation and Cell signaling	-2.58191	-5.98732	6.28681e-06	0.00012003	0.0231355	1.73384	3.32611	0.00449137	0.0643558	1	-4.19769	-18.3498	1.97762e-64	1.56322e-62	7.13328e-61	0.0278694	1.01951	0.958152	0.980644	1	SigB				79.6318	75.8128	80.2861	78.5769	12.5918	9.8958	16.0181	12.8352	188.31	40.5297	114.42	297.319	203.25	109.075	203.215
S127	S127	NA	sRNA	-3.05172	-8.29197	3.45372e-09	3.46655e-07	1.27097e-05	0.765685	1.70018	0.212423	0.519938	1	-4.18482	-18.1867	2.04623e-133	2.37226e-130	7.38075e-130	0.23303	1.1753	0.607521	0.782242	1					577.372	508.253	675.011	586.878	70.8008	62.8442	74.0009	69.2153	1430.34	547.409	988.873	1206.08	997.668	931.785	1045.18
S416	S416	NA	sRNA	-1.79442	-3.46877	0.556942	0.70773	1	-1.83593	-3.57002	0.224898	#N/A	1	-4.17722	-18.0913	0.135804	0.199462	1	2.20089	4.59763	0.111197	#N/A	1					0	0	0.503187	0.167729	0	0	0	0	1.04875	1.50559	1.27717	0	0.483682	2.0118	0.831827
capK	SAOUHSC_00124	capK	Virulence, Disease and Defense	-2.31001	-4.95888	1.41241e-05	0.000228654	0.0519767	1.60061	3.03271	0.0174601	0.137827	1	-4.08547	-16.9765	1.04045e-82	1.57334e-80	3.75289e-79	0.299152	1.23042	0.542741	0.741582	1	CodY	SigB			217.753	191.162	230.679	213.198	34.9159	42.5264	49.0305	42.1576	610.777	139.371	375.074	856.589	636.533	347.33	613.484
S650	S650	NA	sRNA	-2.79819	-6.95567	0.0222611	0.0737767	1	0.027548	1.01928	0.969517	0.985094	1	-4.08252	-16.9419	0.00013938	0.000395724	0.502742	1.42294	2.68132	0.0287118	0.130219	1					3.62633	2.19487	6.12312	3.98144	0.683737	0.85112	0	0.511619	25.5239	4.8856	15.2047	15.9054	4.70862	3.67214	8.09538
S503	S503	NA	sRNA	-1.75979	-3.38649	0.552312	0.705553	1	0.867493	1.82449	0.436409	#N/A	1	-4.06503	-16.7377	0.132207	0.195251	1	1.2586	2.39263	0.39235	#N/A	1					0	0.679755	0	0.226585	0	0	0	0	1.05397	0.756538	0.905255	0.938271	1.45827	1.51636	1.3043
S880	S880	NA	sRNA	-1.75964	-3.38613	0.558476	0.707836	1	0.479466	1.39423	0.681915	#N/A	1	-4.06473	-16.7342	0.132323	0.19526	1	1.63173	3.09885	0.282176	#N/A	1					0.677894	0	0	0.225965	0	0	0	0	2.54472	0	1.27236	1.69903	0.880214	1.83056	1.46993
SAOUHSC_02534	SAOUHSC_02534	NA	Hypothetical Protein	-5.00942	-32.2096	0.0712473	0.174663	1	2.25222	4.76414	0.131016	#N/A	1	-4.06473	-16.7342	0.132377	0.19526	1	-3.33569	-10.0959	0.0228796	0.112845	1					4.70289	0.63255	2.11758	2.48434	0	0	0	0	0	0.704001	0.352	1.30967	0.678498	1.41105	1.13307
SAOUHSC_01853	SAOUHSC_01853	NA	Hypothetical Protein	-1.75986	-3.38665	0.552722	0.705564	1	0.783412	1.7212	0.470624	#N/A	1	-4.06462	-16.733	0.128942	0.191079	1	1.64509	3.12767	0.247598	#N/A	1					0	0	0.968036	0.322679	0	0	0	0	1.34507	1.93097	1.63802	1.79612	1.86102	0.967579	1.54157
S327	S327	NA	sRNA	-3.4138	-10.6575	0.227925	0.39735	1	0.226084	1.16966	0.840811	#N/A	1	-4.06433	-16.7296	0.13092	0.19368	1	0.526286	1.44022	0.608491	#N/A	1					0.648675	1.57047	0.87624	1.03179	0	0	0	0	3.0438	0.873932	1.95887	2.16773	0.842274	0.875826	1.29528
S49	S49	NA	sRNA	-3.28851	-9.77101	8.99503e-10	1.17035e-07	3.31017e-06	0.239889	1.1809	0.658521	0.854961	1	-3.99259	-15.918	2.22245e-85	4.54686e-83	8.01636e-82	0.449453	1.36552	0.280664	0.525861	1					236.368	230.169	273.937	246.824	27.2299	22.8085	23.7571	24.5985	674.178	291.854	483.016	398.046	348.973	243.511	330.177
capB	SAOUHSC_00115	capB	Virulence, Disease and Defense	-2.31118	-4.96289	1.50161e-05	0.000239779	0.0552592	1.20227	2.30102	0.0162648	0.132914	1	-3.97682	-15.7449	1.36912e-83	2.3809e-81	4.93841e-80	0.616997	1.53368	0.188068	0.41921	1	CodY	SigB			187.623	162.551	177.248	175.807	35.1901	36.1955	31.6754	34.3537	521.449	247.169	384.309	629.099	530.473	243.268	467.613
S843	S843	NA	sRNA	-2.4536	-5.47781	8.08019e-08	3.50441e-06	0.000297351	2.07315	4.20806	0.000340294	0.0154959	1	-3.97615	-15.7377	1.40528e-90	4.07297e-88	5.06885e-87	-0.57065	-1.48519	0.244089	0.486852	1					168.93	153.446	175.268	165.881	27.8113	26.7835	34.2362	29.6104	248.033	71.1647	159.599	467.734	410.793	297.723	392.083
capH	SAOUHSC_00121	capH	Virulence, Disease and Defense	-2.17077	-4.50263	2.36953e-05	0.00035422	0.0871987	1.09005	2.12881	0.0621772	0.277937	1	-3.95673	-15.5272	6.64528e-72	6.24656e-70	2.39695e-68	0.790295	1.72943	0.105036	0.297631	1	CodY	SigB			108.249	100.966	105.21	104.808	17.197	22.083	29.2553	22.8451	405.339	111.886	258.612	373.375	345.781	183.909	301.022
S286	S286	NA	sRNA	-1.8299	-3.55513	0.00120413	0.00769895	1	1.7233	3.30191	0.00129083	0.031472	1	-3.95183	-15.4746	2.51921e-27	6.04262e-26	9.08677e-24	0.517495	1.43147	0.253703	0.49707	1					33.0562	26.8523	17.6261	25.8448	9.84107	4.08341	6.58567	6.83671	75.9225	28.1275	52.025	131.906	95.4447	52.2661	93.2055
sufC	SAOUHSC_00847	sufC	Hypothetical Protein	-0.774195	-1.71024	0.120111	0.254187	1	1.83581	3.56971	0.000658061	0.0202451	1	-3.94678	-15.4205	9.57609e-73	9.25156e-71	3.45409e-69	1.4056	2.64929	0.00653723	0.0510184	1	PerR	SigB			74.555	65.2672	70.6971	70.1731	30.237	42.6454	47.696	40.1928	404.884	125.19	265.037	700.581	541.217	335.586	525.795
capL	SAOUHSC_00125	capL	Virulence, Disease and Defense	-2.13896	-4.40445	1.97169e-05	0.000306484	0.0725582	1.57239	2.97397	0.0164585	0.133757	1	-3.94589	-15.411	4.27088e-92	1.48541e-89	1.5405e-88	0.339475	1.2653	0.516879	0.724783	1	CodY	SigB			293.81	270.316	324.485	296.204	59.103	64.0824	74.5376	65.9077	856.059	217.042	536.551	1143.13	946.252	513.707	867.696
SAOUHSC_00143	SAOUHSC_00143	NA	Hypothetical Protein	-3.0278	-8.15565	2.60457e-08	1.52498e-06	9.58482e-05	0.278726	1.21312	0.657935	0.854961	1	-3.94334	-15.3838	8.22449e-87	1.90699e-84	2.96657e-83	0.653627	1.57312	0.173786	0.398234	1					241.979	226.444	255.125	241.183	29.668	27.1052	29.6897	28.821	801.106	284.031	542.569	471.557	390.971	263.776	375.434
S681	S681	NA	sRNA	-0.412127	-1.33065	0.405809	0.57466	1	2.03087	4.08651	0.000113536	0.0086631	0.408161	-3.9244	-15.1832	3.29697e-52	2.01173e-50	1.18922e-48	1.62939	3.09382	0.00014432	0.00341976	0.518687					4.83726	4.42423	5.15479	4.80543	3.7293	2.82572	3.98762	3.51421	33.0383	9.41349	21.2259	72.8326	41.9428	24.6007	46.4587
capI	SAOUHSC_00122	capI	Virulence, Disease and Defense	-2.21721	-4.64994	7.57927e-06	0.000141628	0.0278917	1.22751	2.34162	0.053252	0.252262	1	-3.90658	-14.9967	2.32924e-84	4.50061e-82	8.40157e-81	0.524335	1.43827	0.277287	0.522911	1	CodY	SigB			145.68	135.81	155.945	145.812	28.324	27.8753	35.9245	30.7079	466.257	133.707	299.982	505.462	414.845	253.715	391.341
plc	SAOUHSC_00051	plc	Phages, Prophages, Transposable elements, Plasmids	-2.12192	-4.35274	0.000168259	0.00163286	0.619193	-0.042488	-1.02989	0.929176	0.969832	1	-3.86533	-14.5741	6.24399e-90	1.67051e-87	2.25221e-86	1.8137	3.51544	1.28356e-05	0.00055963	0.046131					89.8839	71.0609	69.4103	76.785	15.2944	17.3208	18.7001	17.1051	410.031	356.819	383.425	247.699	240.646	142.666	210.337
capM	SAOUHSC_00126	capM	Virulence, Disease and Defense	-2.10016	-4.28757	2.07758e-05	0.000317328	0.0764549	1.34929	2.54787	0.0147215	0.126219	1	-3.85149	-14.4349	7.80418e-99	4.52383e-96	2.81497e-95	0.454572	1.37038	0.364357	0.603254	1	CodY	SigB			153.729	142.018	173.596	156.448	29.4938	32.6629	45.532	35.8962	490.516	123.541	307.029	520.601	500.075	292.224	437.634
capO	SAOUHSC_00128	capO	Virulence, Disease and Defense	-2.07179	-4.20407	2.58695e-05	0.000377094	0.0951998	1.51982	2.86755	0.0188129	0.14434	1	-3.84814	-14.4014	1.78358e-98	8.86182e-96	6.43336e-95	0.283857	1.21745	0.573481	0.764174	1	CodY	SigB			269.886	255.953	317.164	281.001	53.6498	66.0006	77.6686	65.773	784.437	196.732	490.585	929.623	904.862	554.715	796.4
SAOUHSC_00824	SAOUHSC_00824	NA	Hypothetical Protein	-2.44224	-5.43486	2.35375e-07	8.61326e-06	0.000866181	1.73579	3.33062	0.0044267	0.0640874	1	-3.83783	-14.2988	6.6321e-95	2.56294e-92	2.3922e-91	-0.305548	-1.23589	0.48475	0.70263	1	SigB				383.727	373.771	368.021	375.173	60.8814	79.0335	61.5495	67.1548	594.149	271.502	432.825	992.339	895.431	543.012	810.26
SAOUHSC_T00031 trnaL	SAOUHSC_T00031	trnaL	tRNA	-2.53844	-5.8096	0.379387	0.553943	1	1.86659	3.64671	0.220736	#N/A	1	-3.82151	-14.138	0.156217	0.224978	1	-0.906786	-1.87486	0.569498	#N/A	1					0.895789	1.08437	0	0.660053	0	0	0	0	0.840668	0	0.420334	1.49677	1.16314	2.41895	1.69295
S353	S353	NA	sRNA	-2.53859	-5.81022	0.379263	0.553943	1	1.39967	2.63842	0.276276	#N/A	1	-3.82111	-14.1341	0.154888	0.223435	1	-0.0620612	-1.04396	0.966102	#N/A	1					0	1.80371	0	0.601235	0	0	0	0	1.39834	0	0.699169	1.86725	0.967364	1.0059	1.28017
SAOUHSC_01134	SAOUHSC_01134	NA	Hypothetical Protein	-3.04168	-8.23451	0.29053	0.461407	1	0.0109631	1.00763	0.991682	#N/A	1	-3.82071	-14.1302	0.161385	0.231272	1	1.11575	2.16708	0.297983	#N/A	1					0	0.963885	0.537798	0.500561	0	0	0	0	1.12089	2.14553	1.63321	1.33046	0.516951	0	0.615803
atpA	SAOUHSC_02345	atpA	Respiration	-0.779417	-1.71644	0.0162252	0.0579258	1	-0.0303596	-1.02127	0.951864	0.979979	1	-0.592344	-1.50769	0.00242331	0.00553399	1	-0.186466	-1.13797	0.645465	0.810861	1					206.541	201.128	210.697	206.122	109.363	123.403	118.689	117.152	337.497	180.112	258.805	175.22	156.689	111.224	147.711
SAOUHSC_02391	SAOUHSC_02391	NA	Hypothetical Protein	-1.75979	-3.38649	0.560283	0.708301	1	-0.357976	-1.28163	0.825623	#N/A	1	-3.78923	-13.8252	0.17512	0.24779	1	0.729351	1.65789	0.641131	#N/A	1					0	0.867497	0	0.289166	0	0	0	0	0.672534	0.965487	0.819011	0	0.930512	2.90274	1.27775
mnhG2	SAOUHSC_00632	mnhG2	Membrane Transport	-2.3519	-5.10497	1.35383e-06	3.34931e-05	0.00498211	2.18049	4.53308	0.000455115	0.0170018	1	-3.78342	-13.7696	6.03796e-23	1.05528e-21	2.17789e-19	-0.858557	-1.81322	0.0853286	0.264231	1	SigB				2473.29	2322.62	2949	2581.64	502.715	480.803	499.911	494.476	3145.57	939.551	2042.56	6278.47	5815.61	4878.15	5657.41
tauE	SAOUHSC_00033	tauE	Membrane Transport	-1.11748	-2.16967	0.0250139	0.0808407	1	0.397809	1.31751	0.532539	0.786774	1	-3.77743	-13.7126	4.30804e-48	2.30513e-46	1.55391e-44	2.3994	5.27582	3.80726e-08	4.3607e-06	0.000136833					33.3433	32.0492	34.0157	33.1361	14.8631	14.3902	15.3718	14.8751	356.07	143.348	249.709	271.33	163.357	95.4141	176.7
SAOUHSC_01500	SAOUHSC_01500	NA	Hypothetical Protein	-2.58074	-5.98246	0.390588	0.56212	1	0.668779	1.58973	0.610957	#N/A	1	-3.77031	-13.6451	0.17812	0.251218	1	0.995279	1.99347	0.466258	#N/A	1					0	1.55705	0	0.519015	0	0	0	0	3.01778	0	1.50889	3.2238	0	0	1.0746
sarY	SAOUHSC_02569	sarY	Regulation and Cell signaling	-2.14604	-4.4261	1.14197e-05	0.000192872	0.0420244	1.84447	3.59121	0.00617934	0.0775631	1	-3.76352	-13.581	5.63553e-56	3.84321e-54	2.03273e-52	-0.0688889	-1.04891	0.890273	0.947543	1	SigB				102.553	93.1684	99.8678	98.5299	21.6627	18.6102	24.8078	21.6936	221.245	46.7366	133.991	385.465	248.462	132.32	255.416
capN	SAOUHSC_00127	capN	Virulence, Disease and Defense	-2.07532	-4.21437	3.20681e-05	0.000452431	0.118011	1.45869	2.7486	0.0211222	0.155226	1	-3.70502	-13.0413	2.65611e-96	1.15474e-93	9.58058e-93	0.189771	1.14058	0.705737	0.850317	1	CodY	SigB			362.335	340.654	463.006	388.665	77.3285	92.9178	102.128	90.7915	1001.43	272.734	637.081	1230.38	1060.55	701.789	997.573
atpB	SAOUHSC_02350	atpB	Respiration	0.0714515	1.05077	0.837645	0.905049	1	0.450147	1.36618	0.391317	0.689922	1	-0.001893	-1.00131	0.992084	0.993512	1	-0.377689	-1.29926	0.358212	0.598133	1					149.564	129.821	139.15	139.512	137.633	146.131	143.783	142.515	180.076	125.434	152.755	141.423	132.282	85.0116	119.572
SAOUHSC_00401	SAOUHSC_00401	NA	Hypothetical Protein	-3.01371	-8.0764	1.57755e-07	6.37003e-06	0.000580537	-0.030009	-1.02102	0.963874	0.982662	1	-3.69547	-12.9553	2.1583e-24	4.28947e-23	7.785e-21	1.0306	2.04287	0.0161067	0.0887806	1					122.001	94.9193	101.315	106.078	12.856	13.7171	11.4301	12.6677	479.915	135.496	307.706	236.402	160.31	42.4138	146.375
capG	SAOUHSC_00120	capG	Virulence, Disease and Defense	-1.94242	-3.8435	0.000184659	0.00175929	0.679546	1.08481	2.12109	0.0456813	0.232374	1	-3.67921	-12.8101	1.8884e-87	4.69133e-85	6.81146e-84	0.711971	1.63804	0.138033	0.348404	1	CodY	SigB			90.9644	85.9863	103.36	93.437	20.1778	24.364	27.0399	23.8606	338.392	100.115	219.253	310.577	296.498	168.423	258.5
nhaC	SAOUHSC_02573	nhaC	Membrane Transport	-2.08692	-4.24841	2.54046e-06	5.68448e-05	0.00934889	1.43796	2.70938	0.00205371	0.0395371	1	-3.67322	-12.757	1.68022e-71	1.53785e-69	6.06056e-68	-0.0997897	-1.07162	0.811852	0.908189	1	SigB				131.104	136.403	130.084	132.53	29.084	31.4641	30.6584	30.4021	172.231	180.755	176.493	290.18	333.769	322.989	315.646
mnhF2	SAOUHSC_00630.1	mnhF2	Membrane Transport	-2.26408	-4.80348	1.62554e-07	6.48558e-06	0.0005982	2.19068	4.56519	0.000357007	0.0154959	1	-3.66891	-12.719	1.09811e-90	3.47203e-88	3.96089e-87	-0.855392	-1.80925	0.0704515	0.234361	1					1073.31	1051.86	1183.16	1102.78	231.121	218.69	221.848	223.886	1352.43	392.791	872.609	2688.01	2514.5	1934.01	2378.84
SAOUHSC_02572	SAOUHSC_02572	NA	Hypothetical Protein	-1.33284	-2.51898	0.00110592	0.00726184	1	2.13937	4.40568	0.000390114	0.0154959	1	-3.66354	-12.6717	1.67251e-34	5.59324e-33	6.03273e-31	0.0502845	1.03547	0.909585	0.957304	1	SigB				1990.47	1458.52	1543.9	1664.29	714.165	631.426	561.221	635.604	2693	2193.14	2443.07	5917.51	8051.92	5978.68	6649.37
S1083	S1083	NA	sRNA	-2.53829	-5.80898	0.385143	0.558545	1	-0.463409	-1.3788	0.707889	#N/A	1	-3.66312	-12.668	0.187742	0.262764	1	1.40985	2.6571	0.219741	#N/A	1					0.716631	0	0	0.238877	0	0	0	0	1.34507	0.965487	1.15528	0	1.39577	0.48379	0.626519
S38	S38	S38	sRNA	0.054119	1.03822	0.987951	#N/A	1	4.49674	22.5763	0.156421	#N/A	1	-3.66312	-12.668	0.188049	0.262884	1	#N/A	#N/A	#N/A	#N/A	#N/A					0	0	0	0	0	0	0	0	0	0	0	0	3.85673	1.33679	1.73117
S653	S653	NA	sRNA	-2.58701	-6.00853	0.0950867	0.215927	1	0.991348	1.98804	0.217239	0.526001	1	-3.64218	-12.4855	0.0127541	0.0248926	1	0.522186	1.43613	0.515692	0.723764	1					3.73122	2.25836	1.68006	2.55655	0.938019	0	0	0.312673	7.58686	2.51346	5.05016	8.31262	5.65228	0	4.65497
capP	SAOUHSC_00129	capP	Virulence, Disease and Defense	-1.95312	-3.87212	1.34612e-05	0.000218931	0.0495371	1.44254	2.718	0.0250305	0.168915	1	-3.63499	-12.4234	2.81129e-75	3.05552e-73	1.01403e-71	0.242678	1.18319	0.617113	0.790099	1		SigB			202.758	190.997	247.635	213.797	41.696	58.3144	63.2293	54.4132	574.295	151.887	363.091	661.006	626.975	410.993	566.325
S1163	S1163	NA	sRNA	-7.6746	-204.307	2.00974e-13	1.1767e-10	7.39583e-10	-2.70393	-6.51573	0.000191557	0.0113416	0.688648	-3.62966	-12.3776	1.60928e-05	5.22604e-05	0.0580469	-1.07397	-2.10522	0.0630465	0.218379	1					88.689	88.1104	71.97	82.9231	0.494555	0.615625	0	0.37006	101.232	10.6014	55.9166	6.98491	4.25724	1.10671	4.11629
S887	S887	NA	sRNA	-1.78219	-3.43949	0.558849	0.707983	1	2.51269	5.70683	0.122485	#N/A	1	-3.58764	-12.0223	0.201168	0.277865	1	-0.115854	-1.08362	0.948225	#N/A	1					0	0	0.594408	0.198136	0	0	0	0	0.41296	0	0.20648	1.83813	0	0	0.612711
capF	SAOUHSC_00119	capF	Virulence, Disease and Defense	-1.85555	-3.61889	0.000255131	0.00229226	0.938882	1.11115	2.16017	0.0458409	0.232765	1	-3.58735	-12.0199	5.16896e-80	6.91448e-78	1.86444e-76	0.717182	1.64397	0.109247	0.305591	1	CodY	SigB			86.4993	73.9365	84.9779	81.8046	20.1438	18.5836	27.6106	22.1126	292.134	91.6038	191.869	291.894	250.685	137.2	226.593
atpC	SAOUHSC_02340	atpC	Respiration	-1.27388	-2.4181	0.000868398	0.00597002	1	0.288236	1.22115	0.613799	0.837624	1	-0.982436	-1.9758	8.19891e-08	3.5118e-07	0.000295735	-0.621949	-1.53895	0.182214	0.410923	1					455.379	426.198	492.91	458.162	176.836	176.52	202.265	185.207	574.519	277.095	425.807	365.233	316.271	235.803	305.769
capE	SAOUHSC_00118	capE	Virulence, Disease and Defense	-1.82857	-3.55184	0.000209171	0.00194397	0.769751	1.04848	2.06834	0.0871685	0.332363	1	-3.57541	-11.9208	3.39416e-60	2.56628e-58	1.22427e-56	0.823443	1.76962	0.0637437	0.219182	1	CodY	SigB			66.1056	56.7414	60.848	61.2316	14.8907	18.8107	16.6082	16.7698	227.77	80.8841	154.327	217.795	199.585	95.8693	171.083
S387	S387	NA	sRNA	-2.38144	-5.21057	0.0117344	0.0457017	1	1.43696	2.7075	0.0203339	0.150846	1	-3.55536	-11.7563	2.14082e-05	6.85613e-05	0.0772192	0.0650598	1.04613	0.910297	0.957537	1					10.2277	7.95907	8.8815	9.02274	3.30583	1.37171	0	1.55918	19.8822	5.9054	12.8938	26.2443	21.8173	3.94547	17.3357
S584	S584	NA	sRNA	-3.43756	-10.8345	0.000752942	0.00542026	1	-0.0503886	-1.03554	0.935924	0.972815	1	-3.55313	-11.7381	6.01042e-05	0.000180209	0.216796	0.0966083	1.06926	0.848654	0.927811	1					6.68856	5.66764	7.228	6.52807	1.51334	0	0	0.504446	13.8094	5.40673	9.60805	6.42611	6.07935	4.96691	5.82412
SAOUHSC_00823	SAOUHSC_00823	NA	Hypothetical Protein	-2.37739	-5.19597	3.67167e-08	2.0154e-06	0.000135117	1.60347	3.03874	0.00150567	0.0335515	1	-3.54629	-11.6826	1.67187e-74	1.71023e-72	6.03044e-71	-0.424692	-1.34229	0.296981	0.538281	1	SigB				487.309	459.291	458.742	468.447	90.0796	87.4627	84.9969	87.5131	646.007	348.112	497.059	1152.84	836.944	608.5	866.095
S789	S789	NA	sRNA	-1.87605	-3.67069	3.94037e-05	0.000515405	0.145006	0.588736	1.50393	0.186629	0.494212	1	-3.54094	-11.6394	5.72706e-76	6.63957e-74	2.06575e-72	0.821453	1.76718	0.0283542	0.129134	1					143.62	137.993	113.169	131.594	32.3521	30.2597	41.9844	34.8654	315.382	347.552	331.467	349.366	303.112	341.106	331.195
S957	S957	NA	sRNA	-2.03202	-4.08976	4.9228e-05	0.000613255	0.181159	1.05167	2.07292	0.0171734	0.13643	1	-3.53969	-11.6292	9.1299e-55	5.99128e-53	3.29315e-51	0.394679	1.31465	0.287123	0.52955	1					92.7694	90.2553	103.5	95.5083	20.2124	28.3862	19.769	22.7892	256.024	102.765	179.394	257.198	230.206	165.151	217.518
SAOUHSC_T0009 trnaN	SAOUHSC_T0009	trnaN	tRNA	-1.75964	-3.38613	0.557063	0.70773	1	4.63349	24.8211	0.133603	#N/A	1	-3.53722	-11.6094	0.201751	0.278449	1	-2.41061	-5.31701	0.437975	#N/A	1					1.00328	0	0	0.334428	0	0	0	0	0	0	0	0.838189	3.90815	0	1.58211
SAOUHSC_00569	SAOUHSC_00569	NA	Membrane Transport	-1.17653	-2.26032	0.0114853	0.0453348	1	2.40989	5.31435	6.43051e-05	0.00672631	0.231177	-3.53234	-11.5702	9.67175e-41	4.10224e-39	3.4886e-37	0.178838	1.13197	0.681491	0.831831	1	SigB				180.54	145.862	169.817	165.407	85.2972	68.0266	58.4621	70.5953	378.093	155.512	266.803	1121.23	747.812	295.346	721.461
S742	S742	NA	sRNA	-3.41349	-10.6553	0.228969	0.397415	1	0.173835	1.12805	0.876139	#N/A	1	-3.52792	-11.5348	0.194659	0.270268	1	0.275419	1.21035	0.797984	#N/A	1					0.817894	0	0.368275	0.39539	0	0	0	0	1.02342	0.367305	0.695363	0.683306	0.353999	0	0.345768
SAOUHSC_02184	SAOUHSC_02184	NA	Phages, Prophages, Transposable elements, Plasmids	0.0545258	1.03852	0.987685	#N/A	1	4.61937	24.5792	0.126758	#N/A	1	-3.52792	-11.5348	0.19494	0.270443	1	#N/A	#N/A	#N/A	#N/A	#N/A					0	0	0	0	0	0	0	0	0	0	0	0.421907	0.218577	0	0.213495
SAOUHSC_02143	SAOUHSC_02143	NA	Carbohydrates	-1.86803	-3.65034	0.000108193	0.00114138	0.398149	1.88318	3.68886	0.000561526	0.0193634	1	-3.49092	-11.2428	2.07154e-77	2.57315e-75	7.47204e-74	-0.344571	-1.26977	0.491559	0.708097	1					170.748	153.582	165.85	163.394	42.797	43.8	44.067	43.5547	278.553	88.5686	183.561	468.702	417.021	338.258	407.994
S990	S990	NA	sRNA	-2.41301	-5.32586	0.00231395	0.0127014	1	1.44098	2.71505	0.0161147	0.132724	1	-3.47024	-11.0827	2.16694e-06	7.88351e-06	0.00781617	-0.455646	-1.3714	0.390642	0.623751	1					6.07579	9.6179	6.31328	7.33565	0.704971	3.51021	0	1.40506	6.57914	8.81531	7.69723	14.8375	11.5303	10.0965	12.1547
S298	S298	NA	sRNA	-1.04607	-2.06489	0.208745	0.375737	1	1.22691	2.34065	0.0240148	0.165686	1	-3.469	-11.0732	2.28066e-06	8.25406e-06	0.00822636	1.59737	3.02591	0.00475315	0.0412275	1					3.34428	2.69888	6.02334	4.02216	3.36297	2.09313	0	1.8187	16.7386	17.2715	17.0051	32.1306	18.0933	5.26793	18.4973
SAOUHSC_00145	SAOUHSC_00145	NA	Fatty Acids, Lipids, and Isoprenoids	-2.42631	-5.37518	7.53843e-07	2.07148e-05	0.00277414	0.365287	1.28814	0.557429	0.805717	1	-3.44105	-10.8608	5.67471e-83	9.3984e-81	2.04687e-79	0.53706	1.45101	0.260306	0.505164	1					429.195	461.508	537.688	476.131	68.8041	92.6573	100.507	87.323	1441.44	543.816	992.63	817.916	848.584	679.668	782.056
mnhE2	SAOUHSC_00629	mnhE2	Membrane Transport	-1.99343	-3.98181	2.51238e-05	0.00036775	0.0924557	2.1524	4.44565	0.000608151	0.0198789	1	-3.43161	-10.7899	3.20208e-24	6.25664e-23	1.15499e-20	-0.731248	-1.66007	0.141605	0.353202	1	SigB				1935.22	2032.96	2194.08	2054.08	510.634	540.28	458.087	503	2771.57	775.118	1773.35	5367.79	4930.3	3412.4	4570.16
ausA	SAOUHSC_00144	ausA	Cofactors, Vitamins, Prosthetic Groups, Pigments	-2.72516	-6.61232	3.96848e-06	8.20075e-05	0.014604	0.264327	1.20108	0.656725	0.85475	1	-3.42418	-10.7345	2.70504e-16	2.71127e-15	9.75707e-13	0.327589	1.25491	0.497474	0.711299	1					485.347	484.897	613.291	527.845	73.9745	77.4356	83.7026	78.3709	1329.37	574.535	951.951	776.139	718.741	599.141	698.007
atpD	SAOUHSC_02341	atpD	Respiration	-1.17673	-2.26064	0.00231847	0.0127064	1	0.0640786	1.04542	0.910536	0.962365	1	-0.870723	-1.82858	6.69579e-07	2.60492e-06	0.00241517	-0.433488	-1.35049	0.293071	0.534842	1					412.284	394.066	476.712	427.687	174.468	182.682	198.756	185.302	613.855	294.084	453.97	332.873	288.893	226.775	282.847
opuD2	SAOUHSC_02444	opuD2	Membrane Transport	-0.930851	-1.9064	0.0468903	0.129603	1	1.3141	2.48647	0.0215875	0.15631	1	-3.39901	-10.5489	1.53706e-41	6.68238e-40	5.54419e-38	1.34962	2.54845	0.000305641	0.00602076	1	SigB				20.6049	18.9401	18.0137	19.1862	9.65806	9.31059	10.3508	9.77316	88.1459	50.9151	69.5305	132.968	94.8908	41.5353	89.798
SAOUHSC_00032	SAOUHSC_00032	NA	Hypothetical Protein	0.0544868	1.03849	0.987836	0.992379	1	2.2521	4.76377	0.159789	#N/A	1	-3.3913	-10.4926	0.22569	0.305546	1	1.77539	3.42331	0.511172	#N/A	1					0	0	0	0	0	0	0	0	0.692315	0	0.346157	2.46526	0	0	0.821754
S792	S792	NA	sRNA	-0.331028	-1.25791	0.651109	0.78093	1	1.49268	2.81412	0.0266418	0.173203	1	-3.38225	-10.427	2.90075e-10	1.6065e-09	1.0463e-06	1.68065	3.20571	0.00427297	0.0392316	1					1.71014	2.07016	3.46513	2.41515	0.859851	2.1407	2.58936	1.8633	15.5141	6.14401	10.8291	27.8603	12.9532	9.23598	16.6831
S783	S783	NA	sRNA	-1.97094	-3.92023	0.00111319	0.00729598	1	-0.146726	-1.10705	0.785835	0.917392	1	-3.34631	-10.1704	3.95758e-20	5.61815e-19	1.4275e-16	1.23787	2.3585	0.00416085	0.0386437	1					11.8742	9.06184	10.2864	10.4075	3.30962	0.969372	3.3222	2.53373	19.7434	50.4272	35.0853	20.164	21.2837	23.6999	21.7158
mnhD2	SAOUHSC_00628	mnhD2	Membrane Transport	-1.85881	-3.62707	0.000347399	0.00292665	1	2.21817	4.65303	0.000345229	0.0154959	1	-3.34595	-10.1679	1.13138e-15	1.09304e-14	4.0809e-12	-0.789627	-1.72863	0.115998	0.31582	1	SigB				1408.82	1381.4	1578.03	1456.08	400.701	401.773	371.934	391.469	1856.07	557.264	1206.67	3687.82	3634.36	2662.53	3328.24
SAOUHSC_00031	SAOUHSC_00031	NA	RNA Metabolism	-0.936147	-1.91341	0.059085	0.154324	1	0.628042	1.54547	0.304463	0.618461	1	-3.32758	-10.0392	5.46201e-37	1.99967e-35	1.97015e-33	1.94598	3.85299	9.29377e-06	0.00041631	0.0334018					70.5953	65.1484	69.1088	68.2842	30.3169	36.4911	37.7258	34.8446	541.546	209.242	375.394	496.669	271.543	146.226	304.813
S345	S345	NA	sRNA	-1.16856	-2.24788	0.156866	0.30786	1	1.591	3.01257	0.00766665	0.0878028	1	-3.31936	-9.98222	2.45926e-06	8.85437e-06	0.00887056	0.62679	1.54413	0.307315	0.545329	1					3.23324	1.06743	2.38228	2.22765	1.77344	0	0.890094	0.887846	5.24104	4.752	4.99652	13.2604	6.10649	5.15916	8.17535
S356	S356	NA	sRNA	-0.701668	-1.62638	0.164321	0.317349	1	1.47415	2.7782	0.00208827	0.0397586	1	-3.30888	-9.90995	2.08202e-29	5.7018e-28	7.50986e-26	1.13176	2.19126	0.00876406	0.0602069	1					20.0657	23.0754	26.4274	23.1895	12.1067	11.3029	18.2291	13.8796	99.8041	44.6055	72.2048	135.368	128.969	85.3405	116.559
SAOUHSC_00358	SAOUHSC_00358	NA	Hypothetical Protein	-0.6755	-1.59715	0.132528	0.273208	1	1.41008	2.65752	0.0273869	0.175746	1	-3.30475	-9.88161	3.31298e-46	1.66994e-44	1.19499e-42	1.12174	2.17609	0.00538583	0.0450426	1	SigB				82.4126	70.1226	89.9467	80.8273	42.3374	65.0364	40.69	49.3546	210.167	292.864	251.516	324.549	540.472	340.668	401.897
S1006	S1006	NA	sRNA	-0.483616	-1.39824	0.511882	0.669739	1	0.758739	1.69201	0.218833	0.528577	1	-3.30318	-9.87087	3.24044e-08	1.45235e-07	0.000116883	2.26207	4.79679	2.46704e-05	0.00091673	0.0886654					3.99033	3.45027	4.62017	4.02026	1.7197	2.1407	4.31561	2.72534	32.0982	21.504	26.8011	39.5282	19.9849	11.545	23.686
SAOUHSC_00112	SAOUHSC_00112	NA	Hypothetical Protein	-2.53866	-5.8105	0.385714	0.558545	1	0.0949028	1.06799	0.941598	#N/A	1	-3.28671	-9.75885	0.247047	0.330855	1	0.853934	1.80742	0.479628	#N/A	1					0	0.310878	0.346907	0.219262	0	0	0	0	0.482021	0.691987	0.587004	0	1.00038	0	0.33346
S867	S867	NA	sRNA	-2.54953	-5.85444	0.000531688	0.00411414	1	0.89027	1.85352	0.180605	0.490222	1	-3.27832	-9.70223	6.81959e-08	2.94274e-07	0.000245982	-0.32819	-1.25544	0.587165	0.770822	1					27.9486	16.4824	14.5205	19.6505	4.32382	5.38232	0	3.23538	37.6619	5.79292	21.7274	26.3431	26.9848	26.1246	26.4842
S679	S679	NA	sRNA	-0.945072	-1.92528	0.0634508	0.161641	1	1.43856	2.71051	0.00933536	0.0976479	1	-3.25056	-9.51735	3.61454e-19	4.70838e-18	1.30376e-15	1.02726	2.03816	0.00890863	0.0604382	1					12.9193	8.03088	10.8483	10.5995	3.42344	3.93372	8.72333	5.36016	41.616	19.5225	30.5693	71.7614	38.3108	22.6292	44.2338
clpL	SAOUHSC_02862	clpL	Protein Metabolism	-2.60502	-6.08401	6.37397e-09	5.20739e-07	2.34562e-05	1.57778	2.98511	0.00488227	0.067195	1	-3.23687	-9.42749	7.25956e-25	1.5029e-23	2.61852e-21	-0.932066	-1.90801	0.030309	0.134983	1	SigB				619.585	619.574	605.423	614.861	103.153	102.308	88.8302	98.097	506.015	414.073	460.044	893.083	902.809	549.756	781.883
S941	S941	NA	sRNA	-1.35843	-2.56406	0.00409624	0.0198758	1	1.39743	2.63432	0.00920064	0.0972108	1	-3.22694	-9.36278	3.36872e-28	8.87605e-27	1.2151e-24	0.538509	1.45247	0.170388	0.393204	1					39.1018	39.776	37.2842	38.7207	12.3909	22.8279	8.95536	14.7247	107.312	52.2375	79.7746	114.473	159.142	73.6459	115.754
SAOUHSC_T00042 trnaF	SAOUHSC_T00042	trnaF	tRNA	0.0545258	1.03852	0.987734	#N/A	1	0.495101	1.40942	0.786371	#N/A	1	-3.22392	-9.3432	0.2477	0.331553	1	1.77539	3.42331	0.511172	#N/A	1					0	0	0	0	0	0	0	0	0.967344	0	0.483672	0	1.33841	2.78345	1.37395
lmrS	SAOUHSC_02418	lmrS	Membrane Transport	-1.69535	-3.23854	1.04381e-05	0.000179713	0.0384123	1.64494	3.12735	0.00200919	0.0394052	1	-3.2237	-9.34181	5.43039e-82	7.55476e-80	1.95874e-78	-0.209264	-1.1561	0.618199	0.790271	1	SigB				132.137	140.955	163.419	145.504	40.3504	45.7246	46.1887	44.0879	232.353	129.056	180.705	406.591	335.294	285.778	342.554
S876	S876	NA	sRNA	-2.04028	-4.11327	0.00205577	0.0115687	1	0.580823	1.4957	0.346092	0.654239	1	-3.21771	-9.30311	5.78477e-11	3.48087e-10	2.08657e-07	0.670784	1.59194	0.218892	0.456868	1					11.881	8.3097	6.06296	8.75122	0.398247	3.47018	2.39857	2.089	32.7064	6.4027	19.5546	21.3959	17.141	8.91191	15.8163
SAOUHSC_02199	SAOUHSC_02199	NA	Phages, Prophages, Transposable elements, Plasmids	0.66556	1.58618	0.418561	0.581585	1	1.29499	2.45376	0.0180167	0.140289	1	-3.19736	-9.1728	2.27794e-08	1.04109e-07	8.21654e-05	2.41118	5.31909	0.000780501	0.0121782	1					0.332213	0.201075	1.1219	0.551728	0.751658	0.31189	1.25753	0.773692	4.05302	4.02819	4.04061	7.07742	5.8234	6.27965	6.39349
metK	SAOUHSC_01909	metK	Amino Acids and Derivatives	0.472268	1.38729	0.37228	0.547663	1	-0.305655	-1.23598	0.590048	0.822421	1	-3.19697	-9.17034	5.90212e-57	4.10551e-55	2.12889e-53	3.76277	13.5739	1.0837e-26	8.85925e-24	3.89482e-23					55.836	54.2403	55.4189	55.1651	76.9977	83.3043	62.405	74.2357	1014.77	1116.5	1065.63	581.52	548.663	549.077	559.753
lysC	SAOUHSC_01394	lysC	Amino Acids and Derivatives	-3.91646	-15.0998	6.65366e-08	3.13886e-06	0.000244855	-1.13822	-2.20109	0.128765	0.419626	1	-3.18985	-9.12518	3.9468e-14	3.27613e-13	1.42361e-10	0.816822	1.76152	0.163825	0.382103	1	CodY			activated	83.1078	67.9	72.6509	74.5529	3.29396	5.50617	5.66826	4.8228	333.992	39.5922	186.792	71.8299	40.1833	6.90784	39.6403
SAOUHSC_00709	SAOUHSC_00709	NA	Hypothetical Protein	0.0545258	1.03852	0.98769	#N/A	1	2.8616	7.26823	0.372936	#N/A	1	-3.16058	-8.94192	0.254366	0.338231	1	#N/A	#N/A	#N/A	#N/A	#N/A					0	0	0	0	0	0	0	0	0	0	0	0.361288	0	1.16777	0.509685
SAOUHSC_01421	SAOUHSC_01421	NA	Hypothetical Protein	-1.75979	-3.38649	0.555501	0.707056	1	-0.992938	-1.99023	0.414297	#N/A	1	-3.16048	-8.94125	0.243872	0.327447	1	2.20096	4.59785	0.113644	#N/A	1					0	0.690054	0	0.230018	0	0	0	0	1.60491	2.304	1.95446	0.476244	0.74018	0.769665	0.66203
S213	S213	NA	sRNA	-2.53829	-5.80898	0.37517	0.550072	1	4.23386	18.8156	0.168248	#N/A	1	-3.16037	-8.94059	0.247759	0.331553	1	-3.20162	-9.19989	0.286359	#N/A	1					0.990083	0	0	0.330028	0	0	0	0	0	0	0	0.41358	1.28558	0	0.566385
SAOUHSC_01943	SAOUHSC_01943	NA	Hypothetical Protein	-1.75964	-3.38613	0.555981	0.70731	1	0.0936904	1.0671	0.934596	#N/A	1	-3.16037	-8.94059	0.248818	0.332715	1	1.64506	3.1276	0.246508	#N/A	1					0.34359	0	0	0.11453	0	0	0	0	0.967344	0.462905	0.715124	0.287051	0.892272	0	0.393108
S145	S145	NA	sRNA	-1.75986	-3.38665	0.551449	0.704778	1	1.86659	3.64671	0.220736	#N/A	1	-3.16007	-8.93876	0.243937	0.327447	1	-0.115854	-1.08362	0.948225	#N/A	1					0	0	0.686783	0.228928	0	0	0	0	0.477136	0	0.238568	0.849516	0.660161	0	0.503225
S289	S289	NA	sRNA	-3.04131	-8.23236	0.289249	0.460259	1	1.86594	3.64507	0.243193	#N/A	1	-3.15978	-8.93694	0.250779	0.334565	1	-1.41444	-2.66557	0.348952	#N/A	1					0.88525	0.535807	0	0.473686	0	0	0	0	0	0.59633	0.298165	1.10937	0	0	0.369789
S397	S397	NA	sRNA	-1.75964	-3.38613	0.560796	0.708661	1	1.86594	3.64507	0.243197	#N/A	1	-3.15978	-8.93694	0.25264	0.336402	1	-0.115373	-1.08326	0.948439	#N/A	1					0.445244	0	0	0.148415	0	0	0	0	0	0.599859	0.299929	1.11593	0	0	0.371977
SAOUHSC_00770	SAOUHSC_00770	NA	Hypothetical Protein	-2.53829	-5.80898	0.382152	0.555901	1	1.01314	2.01829	0.442298	#N/A	1	-3.15978	-8.93694	0.251471	0.335359	1	-0.0614968	-1.04355	0.963922	#N/A	1					1.43326	0	0	0.477754	0	0	0	0	0.672534	0.965487	0.819011	1.79612	0	0	0.598706
SAOUHSC_00809	SAOUHSC_00809	NA	Hypothetical Protein	-1.75964	-3.38613	0.558102	0.707836	1	1.0134	2.01867	0.459649	#N/A	1	-3.15978	-8.93694	0.252527	0.33638	1	0.729248	1.65777	0.646511	#N/A	1					0.482348	0	0	0.160783	0	0	0	0	0.905335	0	0.452667	1.20893	0	0	0.402975
SAOUHSC_00837	SAOUHSC_00837	NA	Hypothetical Protein	-5.10555	-34.429	0.0716348	0.175368	1	-0.20605	-1.15353	0.874926	#N/A	1	-3.15978	-8.93694	0.252515	0.33638	1	-1.52281	-2.8735	0.133949	0.343331	1					7.26061	2.39703	0.891612	3.51642	0	0	0	0	3.0972	0	1.5486	1.65432	0	0	0.55144
S1065	S1065	NA	sRNA	-1.60568	-3.04339	6.82477e-05	0.000796525	0.251151	1.68052	3.20543	7.40989e-05	0.00750072	0.266386	-3.15213	-8.88967	2.66125e-33	8.57021e-32	9.59913e-30	-0.0215418	-1.01504	0.955578	0.980104	1					36.2181	37.2286	28.6796	34.0421	9.18364	9.96623	13.4733	10.8744	49.2262	45.8506	47.5384	109.947	89.5956	48.2685	82.6037
SAOUHSC_02363	SAOUHSC_02363	NA	Fatty Acids, Lipids, and Isoprenoids	-1.88208	-3.68607	1.24284e-05	0.000204023	0.0457365	0.948301	1.9296	0.0913327	0.343702	1	-3.15	-8.87656	3.84027e-68	3.18011e-66	1.38519e-64	0.344851	1.27002	0.3839	0.617792	1	SigB				412.168	348.721	348.208	369.699	97.9219	96.961	96.6188	97.1672	683.809	651.278	667.543	900.041	790.73	501.149	730.64
sufB	SAOUHSC_00851	sufB	Hypothetical Protein	-1.18655	-2.27608	0.0236398	0.0773246	1	1.47939	2.78831	0.0127002	0.114617	1	-3.13	-8.75437	1.05884e-13	8.44646e-13	3.81925e-10	0.509771	1.42382	0.279136	0.524884	1	PerR	SigB			1131.22	1044.9	1092.56	1089.56	460.821	452.56	484.822	466.068	3051.04	1376.55	2213.8	4842.43	3291.74	2301.31	3478.49
S1047	S1047	NA	sRNA	-1.60203	-3.0357	0.137927	0.281217	1	-0.614462	-1.53099	0.309415	0.621769	1	-3.10168	-8.58417	0.000799221	0.00198549	1	2.11923	4.34462	0.00033899	0.00641104	1					2.09017	2.1085	1.41172	1.87013	1.57639	0	0	0.525464	14.0578	8.91734	11.4876	5.23868	4.97565	2.82211	4.34548
SAOUHSC_02820	SAOUHSC_02820	NA	Hypothetical Protein	-2.12907	-4.37436	0.00205312	0.0115687	1	-0.32835	-1.25558	0.537399	0.79209	1	-3.09381	-8.53746	1.31957e-13	1.0407e-12	4.7597e-10	1.55396	2.93622	0.000196524	0.00440161	0.706309					10.2707	9.29194	7.44804	9.00355	1.79383	1.21798	2.94652	1.98611	53.6723	21.2657	37.469	24.2063	15.1609	5.69287	15.02
SAOUHSC_02821	SAOUHSC_02821	NA	Hypothetical Protein	-2.28759	-4.88241	6.20641e-05	0.000736592	0.228396	-0.314955	-1.24397	0.500695	0.763292	1	-3.09189	-8.52612	6.56843e-23	1.14225e-21	2.36923e-19	1.35433	2.55678	0.00280027	0.0298216	1					23.3254	22.565	23.3346	23.075	2.94424	4.21476	6.7975	4.65216	122.456	45.8888	84.1725	51.6122	37.3834	14.3631	34.4529
SAOUHSC_02805	SAOUHSC_02805	NA	Hypothetical Protein	-1.99928	-3.99799	0.186009	0.346842	1	1.53682	2.90155	0.210566	#N/A	1	-3.07736	-8.4407	0.0401924	0.0693743	1	-0.782829	-1.7205	0.413708	#N/A	1					0.99335	0.601235	0.335458	0.643348	0	0	0.376013	0.125338	0.466113	0.669149	0.567631	2.07472	0	1.3412	1.13864
SAOUHSC_01130	SAOUHSC_01130	NA	Amino Acids and Derivatives	-1.76805	-3.40594	2.40676e-05	0.000358261	0.0885689	1.26748	2.40741	0.0400037	0.216808	1	-3.05373	-8.30356	6.16673e-75	6.49936e-73	2.22434e-71	-0.0166484	-1.01161	0.971461	0.986601	1					65.6071	60.9691	75.8068	67.461	20.0205	17.6252	20.4023	19.3493	138.722	52.3539	95.538	162.916	138.463	103.64	135.006
mnhC2	SAOUHSC_00627	mnhC2	Membrane Transport	-1.58202	-2.99388	3.49228e-05	0.000475519	0.128516	2.17537	4.51701	0.000593035	0.0195889	1	-3.04534	-8.25542	1.21961e-59	9.02512e-58	4.39914e-56	-0.732351	-1.66134	0.11125	0.308555	1	SigB				846.684	794.174	831.417	824.092	281.283	278.067	242.064	267.138	1076.84	339.096	707.97	2204.8	1977.01	1388.48	1856.76
SAOUHSC_01992	SAOUHSC_01992	NA	Hypothetical Protein	-0.430334	-1.34755	0.348439	0.522339	1	1.31346	2.48537	0.0385821	0.214285	1	-3.04448	-8.25051	2.86205e-35	9.95422e-34	1.03234e-31	1.29993	2.46217	0.00101718	0.0144617	1					22.5314	22.5574	26.6073	23.8987	13.4661	15.9645	23.0653	17.4987	134.051	34.6512	84.351	176.872	100.28	88.2984	121.817
S673	S673	NA	sRNA	-3.04743	-8.26738	0.00206148	0.0115687	1	0.441622	1.35813	0.624441	0.842069	1	-3.04095	-8.23034	0.000158699	0.000446565	0.572426	-0.0984508	-1.07062	0.90043	0.952266	1					15.4351	12.4564	20.85	16.2472	0	4.83029	0.973778	1.93469	43.4561	0	21.728	22.0293	16.7015	2.60502	13.7786
SAOUHSC_00061	SAOUHSC_00061	NA	Hypothetical Protein	-1.10224	-2.14688	0.00214692	0.0119527	1	2.14254	4.41539	2.95583e-05	0.00452988	0.106262	-3.03838	-8.21568	7.0157e-70	6.10015e-68	2.53056e-66	-0.277964	-1.21248	0.528787	0.734201	1					95.2865	91.4974	100.213	95.6657	41.9875	40.4129	48.1773	43.5259	127.196	98.1796	112.688	319.56	331.181	243.864	298.201
SAOUHSC_00376	SAOUHSC_00376	NA	Hypothetical Protein	-1.31679	-2.49111	0.00482918	0.0228325	1	0.425344	1.34289	0.352137	0.659938	1	-2.99098	-7.95016	2.21519e-37	8.37438e-36	7.99019e-34	1.31519	2.48835	0.0016844	0.0206292	1					38.3938	32.2282	24.7958	31.8059	9.08848	12.6289	15.488	12.4018	145.309	78.5334	111.921	108.52	88.9705	52.7844	83.4249
S339	S339	NA	sRNA	-1.58753	-3.00535	0.00630021	0.0284847	1	0.733667	1.66286	0.154811	0.460907	1	-2.98034	-7.89173	7.1597e-14	5.77759e-13	2.5825e-10	0.722461	1.64999	0.0924605	0.275405	1					17.4181	16.4463	11.7643	15.2096	4.72918	4.57871	5.27463	4.86084	48.712	22.0587	35.3854	50.9316	27.1399	20.2251	32.7655
S563	S563	NA	sRNA	-2.91005	-7.51644	1.64309e-07	6.48558e-06	0.000604657	-0.30357	-1.2342	0.576563	0.818108	1	-2.96718	-7.82008	9.44708e-19	1.1948e-17	3.40756e-15	0.302566	1.23334	0.406846	0.635733	1					87.3488	91.7241	79.6091	86.2274	10.3182	11.8562	11.1542	11.1095	208.392	93.5779	150.985	88.3615	72.4238	54.7054	71.8302
mnhB2	SAOUHSC_00626	mnhB2	Membrane Transport	-1.28513	-2.43703	0.00116763	0.00755411	1	2.19837	4.5896	0.000852082	0.0245306	1	-2.96592	-7.81325	1.18659e-48	6.65641e-47	4.28005e-45	-0.509546	-1.4236	0.293066	0.534842	1	SigB				560.108	532.838	507.742	533.563	228.333	228.512	178.387	211.744	846.067	221.79	533.929	1497.82	1686.88	1002.13	1395.61
S732	S732	NA	sRNA	-1.90576	-3.74705	0.00696113	0.0307217	1	1.10156	2.14586	0.0510445	0.246427	1	-2.96219	-7.79309	1.99809e-07	8.27304e-07	0.000720711	-0.0461467	-1.0325	0.924029	0.964111	1					6.90786	5.97293	2.66607	5.18228	0.744264	0.926465	2.24129	1.30401	8.33502	5.98285	7.15893	12.5728	7.36782	5.99582	8.64549
isdI	SAOUHSC_00130	isdI	Iron acquisition and Metabolism	-1.34953	-2.54828	0.0027444	0.0144328	1	0.556375	1.47057	0.263568	0.577567	1	-2.95137	-7.73481	2.2991e-31	7.01426e-30	8.29284e-28	1.03033	2.04248	0.00968711	0.0638969	1					38.6586	41.7831	24.2453	34.8957	12.4954	9.07341	18.1176	13.2288	94.3708	109.127	101.749	101.313	93.2219	67.1092	87.2148
opuBA	SAOUHSC_00731	opuBA	Membrane Transport	-1.10451	-2.15025	0.00403389	0.0196547	1	0.958695	1.94355	0.11244	0.387734	1	-2.93723	-7.6594	4.38045e-37	1.62077e-35	1.58003e-33	0.801154	1.74249	0.00437192	0.0394922	1	SigB				32.3913	28.4997	31.5948	30.8286	13.114	15.4577	13.2804	13.9507	71.6992	81.474	76.5866	103.102	90.9105	71.5741	88.529
SAOUHSC_00287	SAOUHSC_00287	NA	Hypothetical Protein	-1.35613	-2.55997	0.0031473	0.0160938	1	1.32275	2.50143	0.00658673	0.0810555	1	-2.9338	-7.64121	2.05314e-68	1.74166e-66	7.40566e-65	0.232449	1.17483	0.531683	0.735761	1	SigB				194.553	180.562	159.362	178.159	72.1514	62.9327	66.8805	67.3215	305.691	289.176	297.433	522.014	454.942	323.069	433.341
S43	S43	NA	sRNA	-1.7921	-3.46318	0.227415	0.39735	1	1.24834	2.37568	0.259123	#N/A	1	-2.93051	-7.6238	0.0460404	0.0783819	1	-0.573018	-1.48763	0.560826	#N/A	1					0.983612	1.19068	1.32868	1.16766	0.741832	0	0	0.247277	1.38463	0.662589	1.02361	2.05438	1.27717	3.32012	2.21723
SAOUHSC_02568	SAOUHSC_02568	NA	Hypothetical Protein	-1.6141	-3.0612	0.000823284	0.00581931	1	1.76655	3.40239	0.00148302	0.0334801	1	-2.92098	-7.57358	1.89178e-26	4.27248e-25	6.82366e-23	-0.403085	-1.32233	0.333725	0.575266	1					51.0846	39.8332	50.3557	47.0912	9.71868	16.4186	19.1629	15.1	78.6063	22.6314	50.6188	120.538	105.472	62.4488	96.1529
S883	S883	NA	sRNA	-5.71767	-52.6247	2.24373e-09	2.47492e-07	8.25691e-06	-1.48413	-2.79749	0.0833189	0.324789	1	-2.89914	-7.45984	9.10729e-05	0.000266626	0.3285	-1.22284	-2.33405	0.0561113	0.200529	1					50.1642	42.747	59.738	50.8831	0.497808	1.23935	0.999404	0.912188	59.1565	3.11242	31.1345	7.16872	7.28493	2.67357	5.70907
SAOUHSC_01513	SAOUHSC_01513	NA	Hypothetical Protein	-1.15021	-2.21946	0.105222	0.231538	1	1.34938	2.54802	0.028221	0.178289	1	-2.88394	-7.38164	2.0657e-06	7.54677e-06	0.007451	0.324177	1.25195	0.570772	0.762117	1					2.81092	1.83221	1.75248	2.13187	0.978451	0.811988	0.982173	0.924204	2.63796	5.5349	4.08643	5.96126	7.29971	4.96301	6.07466
S122	S122	NA	sRNA	-1.70297	-3.2557	3.07275e-05	0.000437028	0.113077	0.425563	1.3431	0.321929	0.632963	1	-2.87673	-7.34485	2.52133e-25	5.44669e-24	9.09442e-22	0.829638	1.77724	0.0159456	0.0883516	1					60.4437	54.7518	34.9921	50.0626	16.746	14.669	12.7629	14.726	143.74	108.024	125.882	132.599	90.2292	55.5168	92.7816
S804	S804	NA	sRNA	-1.48712	-2.80329	0.00301088	0.0155547	1	0.663545	1.58397	0.203144	0.510161	1	-2.86824	-7.30174	3.18531e-20	4.60525e-19	1.14894e-16	0.758296	1.69149	0.0924454	0.275405	1					41.7576	40.5388	21.7808	34.6924	8.73079	14.7496	12.52	12.0001	120.28	45.1179	82.6991	104.313	68.7147	46.8904	73.3061
S42	S42	NA	sRNA	-2.55714	-5.88539	1.78174e-12	6.95474e-10	6.55682e-09	1.47145	2.773	0.0052404	0.0693856	1	-2.86598	-7.2903	4.73266e-73	4.70292e-71	1.70707e-69	-1.15504	-2.22691	0.0058814	0.0474868	1					334.816	303.563	256.09	298.156	49.275	49.2792	48.3905	48.9816	215.503	164.259	189.881	369.623	321.674	213.297	301.531
S167	S167	NA	sRNA	0.0543408	1.03838	0.987839	#N/A	1	#N/A	#N/A	#N/A	#N/A	#N/A	-2.85842	-7.2522	0.310873	#N/A	1	#N/A	#N/A	#N/A	#N/A	#N/A					0	0	0	0	0	0	0	0	0	0	0	0	0	2.0118	0.670599
S770	S770	NA	sRNA	-2.53844	-5.8096	0.38337	0.557211	1	-2.63683	-6.21964	0.37825	#N/A	1	-2.85842	-7.2522	0.311058	#N/A	1	-0.0619076	-1.04385	0.963936	#N/A	1					0.60197	0.728697	0	0.443556	0	0	0	0	1.12986	0	0.564929	0	0	1.62553	0.541844
SAOUHSC_01023	SAOUHSC_01023	NA	Hypothetical Protein	0.0542861	1.03835	0.987771	#N/A	1	#N/A	#N/A	#N/A	#N/A	#N/A	-2.85842	-7.2522	0.310797	#N/A	1	#N/A	#N/A	#N/A	#N/A	#N/A					0	0	0	0	0	0	0	0	0	0	0	0	0	1.69326	0.564421
SAOUHSC_01300	SAOUHSC_01300	NA	Hypothetical Protein	0.0544207	1.03844	0.987854	#N/A	1	-2.63683	-6.21964	0.37825	#N/A	1	-2.85842	-7.2522	0.310725	#N/A	1	2.62027	6.14866	0.306557	#N/A	1					0	0	0	0	0	0	0	0	0.52896	0	0.26448	0	0	0.761017	0.253672
SAOUHSC_00356	SAOUHSC_00356	NA	Protein Metabolism	-1.52832	-2.88449	0.0017556	0.0103307	1	0.208623	1.15558	0.704882	0.878094	1	-2.8533	-7.22649	1.82299e-30	5.3732e-29	6.57554e-27	1.24857	2.37606	1.43259e-05	0.00061639	0.0514873	SigB				42.285	40.8541	46.4759	43.205	15.0541	17.2601	11.3336	14.5493	158.486	133.222	145.854	106.858	114.585	48.9362	90.1263
S39	S39	NA	sRNA	-1.63203	-3.0995	0.00163822	0.00973786	1	1.07722	2.10997	0.0226402	0.159652	1	-2.85206	-7.22031	1.90497e-16	1.93163e-15	6.87124e-13	0.114373	1.0825	0.768421	0.885702	1					19.821	22.2164	18.8413	20.2929	4.42928	6.892	7.78072	6.36733	31.0022	31.1546	31.0784	40.785	47.1838	28.7442	38.9043
nrdG	SAOUHSC_02941	nrdG	Nucleosides and Nucleotides	-1.74136	-3.34349	6.8959e-05	0.000802162	0.253769	0.11715	1.08459	0.81618	0.925549	1	-2.84837	-7.20184	1.06025e-53	6.70465e-52	3.82433e-50	0.888954	1.85183	0.0309092	0.136955	1	NrdR				149.652	161.82	168.271	159.914	40.3698	49.2001	51.1315	46.9005	369.65	478.752	424.201	295.005	306.939	238.192	280.045
S527	S527	NA	sRNA	-0.917427	-1.88874	0.158111	0.309274	1	0.649343	1.56845	0.251065	0.569063	1	-2.84259	-7.17305	3.57223e-10	1.95965e-09	1.2885e-06	1.31855	2.49415	0.00458797	0.0403886	1					8.62916	5.4318	9.32512	7.79536	7.28901	3.8886	0.522624	3.90008	39.1952	15.811	27.5031	34.3158	22.8573	15.8452	24.3394
S908	S908	NA	sRNA	0.0200052	1.01396	0.980735	0.988375	1	0.36917	1.29161	0.49529	0.760703	1	-2.84184	-7.16933	7.97993e-06	2.69487e-05	0.0287836	2.47276	5.55104	0.000110825	0.00285565	0.398305					2.93931	1.42324	2.38228	2.24827	1.77344	4.41519	0.890094	2.35957	21.5158	14.256	17.8859	17.6805	12.9763	9.52461	13.3938
S901	S901	NA	sRNA	-0.988986	-1.98479	0.259577	0.431156	1	1.28687	2.43998	0.0577808	0.265971	1	-2.83942	-7.15732	0.000173837	0.000486018	0.627032	0.365769	1.28857	0.588546	0.771003	1					2.81295	6.81025	4.74971	4.79097	6.3645	0	0	2.1215	9.23949	7.57952	8.40951	18.8005	7.30495	15.1919	13.7658
asd	SAOUHSC_01395	asd	Amino Acids and Derivatives	-3.81829	-14.1065	6.19428e-08	3.02229e-06	0.00022795	-1.26079	-2.39628	0.0948646	0.353545	1	-2.82975	-7.10952	1.2591e-10	7.17895e-10	4.54158e-07	0.680265	1.60243	0.210818	0.44969	1	CodY			activated	53.2044	50.788	47.4338	50.4754	3.09546	3.42511	3.91282	3.4778	208.139	22.2208	115.18	39.7505	23.5871	3.69439	22.344
SAOUHSC_00855	SAOUHSC_00855	NA	Fatty Acids, Lipids, and Isoprenoids	-0.196151	-1.14564	0.698976	0.818007	1	1.45038	2.7328	0.00164518	0.0341893	1	-2.82866	-7.10414	3.39284e-21	5.22138e-20	1.2238e-17	1.29405	2.45216	0.000996643	0.014294	1	SigB				3.59322	2.81449	2.47447	2.96073	1.70038	2.77809	3.09366	2.52404	11.1743	9.49214	10.3332	20.1895	17.1073	8.37119	15.2227
S1086	S1086	NA	sRNA	-1.81903	-3.52845	7.30392e-05	0.000824986	0.268784	0.192061	1.14239	0.640773	0.851289	1	-2.82633	-7.09266	8.38854e-27	1.94502e-25	3.02575e-23	0.881551	1.84235	0.00582765	0.0472362	1					107.625	89.431	99.7957	98.9506	24.7637	20.5507	36.5963	27.3036	268.769	246.375	257.572	192.783	198.368	104.674	165.275
bshC	SAOUHSC_01139/SAOUHSC_01141	bshC	Hypothetical Protein	-1.97325	-3.92652	7.27299e-05	0.000824986	0.267646	-0.016298	-1.01136	0.978354	0.98969	1	-2.80389	-6.9832	7.31093e-56	4.88989e-54	2.63705e-52	0.797824	1.73848	0.0629127	0.218379	1					251.532	226.763	226.85	235.048	53.8812	55.3123	65.8165	58.3367	832.809	331.254	582.031	415.4	339.253	268.521	341.058
S1079	S1079	NA	sRNA	-0.993758	-1.99137	0.359683	0.534403	1	1.65666	3.15285	0.0348542	0.203756	1	-2.7839	-6.88711	0.00248346	0.00565385	1	0.139251	1.10133	0.870821	0.938558	1					2.98992	1.20645	0.673138	1.62317	0	2.80701	0	0.935669	3.74125	1.34273	2.54199	6.24478	5.17636	3.3641	4.92841
S916	S916	NA	sRNA	-2.89244	-7.42525	5.5671e-09	4.88931e-07	2.04869e-05	0.526442	1.44037	0.355871	0.662104	1	-2.77846	-6.86122	3.85618e-22	6.38657e-21	1.39092e-18	-0.656489	-1.57624	0.11355	0.312548	1					71.2303	82.3878	92.2218	81.9466	11.1587	8.73115	12.4813	10.7904	115.842	33.3174	74.5798	92.8836	49.4008	46.5172	62.9338
SAOUHSC_00826	SAOUHSC_00826	NA	Hypothetical Protein	-1.19887	-2.2956	0.00201393	0.0114296	1	1.81249	3.51247	0.00303624	0.0501459	1	-2.77574	-6.84828	1.48587e-36	5.32769e-35	5.35954e-33	-0.255332	-1.19361	0.455556	0.678605	1	SigB				166.05	171.029	160.4	165.826	74.7091	86.4408	48.5533	69.9011	246.412	148.856	197.634	390.182	512.842	301.787	401.604
sdrD	SAOUHSC_00545	sdrD	Virulence, Disease and Defense	-1.78127	-3.43727	0.000478591	0.00374452	1	-0.499009	-1.41324	0.382999	0.684035	1	-2.76734	-6.80851	3.20091e-45	1.50443e-43	1.15457e-41	1.56562	2.96004	0.000124506	0.00305114	0.447474					97.7459	76.7381	70.0464	81.5101	20.6823	22.1174	26.134	22.9779	311.809	371.863	341.836	182.151	136.689	81.7282	133.523
S636	S636	NA	sRNA	-2.1766	-4.52087	1.07055e-06	2.73728e-05	0.00393963	0.59286	1.50823	0.18265	0.490222	1	-2.76574	-6.80095	2.96387e-22	4.97988e-21	1.06907e-18	0.126096	1.09134	0.757357	0.879478	1					85.8214	66.9614	65.3817	72.7215	11.0433	15.656	20.323	15.6741	137.415	87.1286	112.272	130.316	92.9506	50.2487	91.1717
S995	S995	NA	sRNA	-1.53092	-2.88971	0.215821	0.384355	1	2.0431	4.12131	0.0240869	0.165686	1	-2.76049	-6.77625	0.00573201	0.0120532	1	-0.505733	-1.41984	0.629491	0.800685	1					6.71842	3.25311	0	3.32384	0	0	3.05175	1.01725	6.30501	0	3.15251	6.17416	12.213	1.81421	6.73378
S1155	S1155	NA	sRNA	-1.9921	-3.97816	0.000940746	0.00631901	1	1.01483	2.02066	0.0551616	0.257969	1	-2.75648	-6.75743	2.10657e-10	1.18554e-09	7.5984e-07	-0.217843	-1.16299	0.581103	0.767628	1					40.6573	22.0372	18.8533	27.1826	8.23793	4.55761	6.43165	6.40906	37.0165	29.4318	33.2241	54.2457	33.0932	23.7603	37.0331
SAOUHSC_02215	SAOUHSC_02215	NA	Phages, Prophages, Transposable elements, Plasmids	-0.433774	-1.35076	0.749669	0.847991	1	0.352404	1.27669	0.669583	0.860422	1	-2.75326	-6.74239	0.0168265	0.031962	1	1.49738	2.82329	0.120953	0.322606	1					0.473247	1.14575	0.639269	0.752756	0	0	1.43311	0.477702	2.22063	4.4631	3.34187	1.97686	3.68693	4.47277	3.37886
vwb	SAOUHSC_00814	vwb	Virulence, Disease and Defense	-0.351448	-1.27584	0.384449	0.558317	1	1.93221	3.81639	0.000348684	0.0154959	1	-2.74793	-6.71754	5.55932e-29	1.48733e-27	2.00525e-25	0.494286	1.40862	0.218976	0.456868	1					6.78496	6.59759	6.9866	6.78972	4.69772	6.16103	4.71559	5.19145	19.2589	7.94225	13.6006	35.6834	32.4957	19.373	29.1841
S822	S822	NA	sRNA	0.61784	1.53458	0.617194	0.755297	1	3.3496	10.1937	0.00100817	0.0271569	1	-2.73861	-6.67428	0.00232731	0.00533577	1	0.289441	1.22217	0.820579	#N/A	1					1.51249	0	0	0.504163	1.14071	1.41996	0	0.853555	1.77427	0	0.887137	10.7406	2.94584	1.5316	5.07268
SAOUHSC_01729	SAOUHSC_01729	NA	Hypothetical Protein	-0.793708	-1.73352	0.253106	0.422807	1	-0.508927	-1.42299	0.311412	0.623618	1	-2.73687	-6.66621	1.66534e-08	7.71302e-08	6.0069e-05	2.29375	4.90329	3.0029e-07	2.51782e-05	0.00107924	SigB				12.2851	6.1964	2.76582	7.08244	2.31633	5.76677	3.87524	3.98612	44.1951	59.3085	51.7518	28.6524	17.2809	17.9693	21.3009
S988	S988	NA	sRNA	-3.49848	-11.3018	1.858e-06	4.44024e-05	0.00683744	1.02661	2.03723	0.119726	0.401512	1	-2.72663	-6.61908	0.000114024	0.000328292	0.411286	-1.96828	-3.91301	0.000257942	0.00530484	0.927043					34.9829	19.9753	22.2903	25.7495	1.99123	4.9574	0	2.31621	12.3888	5.33558	8.86219	10.4774	15.4269	12.4767	12.7936
S1007	S1007	NA	sRNA	0.0545258	1.03852	0.987809	0.992379	1	-0.740172	-1.67038	0.568873	#N/A	1	-2.70727	-6.53087	0.332268	#N/A	1	3.84045	14.3249	0.118153	#N/A	1					0	0	0	0	0	0	0	0	2.15622	0.773863	1.46504	0	1.49166	0	0.49722
SAOUHSC_02944	SAOUHSC_02944	NA	Hypothetical Protein	0.0545258	1.03852	0.987732	#N/A	1	1.38472	2.61121	0.428087	#N/A	1	-2.70727	-6.53087	0.333038	#N/A	1	1.77565	3.42392	0.511102	#N/A	1					0	0	0	0	0	0	0	0	0	1.056	0.528001	0	2.0355	0	0.678498
SAOUHSC_T00061 trnaV	SAOUHSC_T00061	trnaV	tRNA	0.0545258	1.03852	0.987692	#N/A	1	1.35105	2.55098	0.441429	#N/A	1	-2.70727	-6.53087	0.332217	#N/A	1	1.77539	3.42331	0.511172	#N/A	1					0	0	0	0	0	0	0	0	0.929159	0	0.46458	0	2.57115	0	0.857051
SAOUHSC_T0007 trnaR	SAOUHSC_T0007	trnaR	tRNA	0.0545258	1.03852	0.987774	#N/A	1	0.501193	1.41538	0.748669	#N/A	1	-2.70727	-6.53087	0.331654	#N/A	1	2.62027	6.14866	0.306557	#N/A	1					0	0	0	0	0	0	0	0	1.90854	0	0.954272	0	2.64064	0	0.880214
SAOUHSC_00845	SAOUHSC_00845	NA	Hypothetical Protein	-0.836512	-1.78573	0.0769579	0.186065	1	0.786934	1.7254	0.0862983	0.330635	1	-2.69824	-6.49009	2.13012e-20	3.11284e-19	7.68333e-17	1.01055	2.01468	0.00457121	0.0403886	1	SigB				81.4203	52.7838	47.4338	60.546	24.4462	34.7781	39.1459	32.7901	168.754	179.878	174.316	134.11	254.531	138.587	175.743
SAOUHSC_02259	SAOUHSC_02259	NA	Hypothetical Protein	-1.76457	-3.39772	0.000598995	0.00453506	1	0.863411	1.81933	0.087559	0.333447	1	-2.69221	-6.46302	3.06138e-45	1.45856e-43	1.10424e-41	0.181768	1.13427	0.652474	0.81504	1					239.524	217.867	251.523	236.305	64.9811	69.5645	68.997	67.8475	540.851	225.452	383.152	542.823	375.277	214.308	377.469
SAOUHSC_02731	SAOUHSC_02731	NA	Membrane Transport	-1.43677	-2.70714	0.00102124	0.00680765	1	-0.104399	-1.07505	0.846343	0.938122	1	-2.69198	-6.46198	1.29266e-40	5.41671e-39	4.66262e-37	1.31619	2.49008	0.00126696	0.0171197	1					82.4488	81.8864	80.083	81.4727	30.2449	26.3679	31.2916	29.3015	362.659	216.454	289.557	201.504	152.783	123.489	159.258
mpsB	SAOUHSC_00413	mpsB	Amino Acids and Derivatives	-2.70578	-6.52413	2.2944e-08	1.38969e-06	8.44339e-05	0.399207	1.31878	0.487673	0.756535	1	-2.68183	-6.41668	1.20491e-57	8.5524e-56	4.34611e-54	-0.449755	-1.36581	0.335148	0.576808	1					493.661	475.565	549.538	506.255	68.7881	76.3863	82.8597	76.0114	693.974	367.816	530.895	489.439	427.896	309.18	408.839
mnhA2	SAOUHSC_00625	mnhA2	Membrane Transport	-1.26811	-2.40845	0.0110878	0.0443638	1	2.07544	4.21472	0.000630885	0.0199971	1	-2.67871	-6.40284	2.61939e-09	1.32609e-08	9.44813e-06	-0.686705	-1.6096	0.151901	0.367121	1	SigB				1363.8	1272.76	1339.14	1325.23	556.26	555.501	490.956	534.239	1695.82	655	1175.41	3240.81	3222.64	2167.38	2876.94
SAOUHSC_A02254	SAOUHSC_A02254	NA	Hypothetical Protein	-2.82438	-7.08311	0.0165853	0.0587933	1	-0.317985	-1.24659	0.702785	0.877224	1	-2.67839	-6.40142	0.0154268	0.029578	1	0.165711	1.12172	0.808136	0.906865	1					4.25922	6.8745	1.27854	4.13742	0.713839	0	0.716554	0.476797	9.77078	3.18793	6.47936	3.95372	3.07245	1.9169	2.98102
SAOUHSC_00852	SAOUHSC_00852	NA	Hypothetical Protein	1.23214	2.34916	0.450784	0.611922	1	4.18485	18.1871	0.00558715	#N/A	1	-2.67786	-6.39907	0.0171413	0.0325068	1	-0.11563	-1.08345	0.948327	#N/A	1					0.545263	0	0	0.181754	0.822466	1.02381	0	0.615426	0.511711	0	0.255855	5.01091	3.53999	1.4724	3.3411
S852	S852	NA	sRNA	-0.376232	-1.29795	0.825353	0.898502	1	1.12967	2.18808	0.310886	#N/A	1	-2.67715	-6.39593	0.0623154	0.102766	1	0.90719	1.87539	0.501253	#N/A	1					0	0	1.30313	0.434375	0	0	0.730334	0.243445	2.26334	0	1.13167	2.01488	1.87892	1.30251	1.7321
SAOUHSC_1342a	SAOUHSC_1342a	NA	Hypothetical Protein	-2.46351	-5.51559	0.100221	0.223826	1	-1.07953	-2.11335	0.190852	0.499494	1	-2.67711	-6.39574	0.062625	0.103227	1	1.22782	2.34213	0.112408	0.309969	1					1.48792	0.514617	0.287129	0.763222	0.320622	0	0	0.106874	3.59065	1.71824	2.65444	0.887912	0.827998	0.573988	0.763299
SAOUHSC_00189	SAOUHSC_00189	NA	Hypothetical Protein	2.21708	4.64952	0.409179	0.576788	1	1.82218	3.53616	0.140329	#N/A	1	-2.67652	-6.39313	0.0715323	0.115986	1	3.14952	8.87361	0.215783	#N/A	1					0	0	0	0	0.367315	0	0	0.122438	0.685593	0	0.342797	1.42411	0.316193	0.657578	0.799293
dprA	SAOUHSC_01221	dprA	RNA Metabolism	-1.23654	-2.35632	0.0139328	0.052015	1	0.234615	1.17659	0.648856	0.852787	1	-2.67112	-6.36922	5.43831e-18	6.39001e-17	1.9616e-14	1.11597	2.16741	0.0109681	0.0687579	1					7.92066	7.0067	7.27007	7.39914	2.14441	4.00406	3.07509	3.07452	33.9262	11.6288	22.7775	19.258	15.9543	12.6138	15.942
S1060	S1060	NA	sRNA	-2.44043	-5.42802	0.419212	0.581865	1	-1.89994	-3.73199	0.2527	#N/A	1	-2.66537	-6.3439	0.33371	#N/A	1	1.75299	3.37056	0.217954	#N/A	1					1.10656	0	0	0.368854	0	0	0	0	0	4.47247	2.23624	0	0.71841	0.747028	0.488479
S155	S155	NA	sRNA	0.0545258	1.03852	0.987685	#N/A	1	2.8616	7.26823	0.372936	#N/A	1	-2.66508	-6.34261	0.333769	#N/A	1	#N/A	#N/A	#N/A	#N/A	#N/A					0	0	0	0	0	0	0	0	0	0	0	0.532747	0	0.860981	0.464576
SAOUHSC_02459	SAOUHSC_02459	NA	Hypothetical Protein	0.0545258	1.03852	0.987685	#N/A	1	2.8616	7.26823	0.372936	#N/A	1	-2.66508	-6.34261	0.333769	#N/A	1	#N/A	#N/A	#N/A	#N/A	#N/A					0	0	0	0	0	0	0	0	0	0	0	0.498922	0	0.806316	0.435079
SAOUHSC_T00014 trnaD	SAOUHSC_T00014	trnaD	tRNA	0.0545258	1.03852	0.987685	#N/A	1	0.494452	1.40879	0.786648	#N/A	1	-2.66508	-6.34261	0.333769	#N/A	1	1.77565	3.42392	0.511102	#N/A	1					0	0	0	0	0	0	0	0	0	1.3339	0.666948	0.82716	0	1.33679	0.721316
S466	S466	NA	sRNA	0.0545258	1.03852	0.987685	#N/A	1	1.33809	2.52817	0.407159	#N/A	1	-2.66497	-6.34214	0.333791	#N/A	1	1.77539	3.42331	0.511172	#N/A	1					0	0	0	0	0	0	0	0	0.641965	0	0.320982	0.571492	0.888216	0	0.486569
S470	S470	NA	sRNA	0.0545258	1.03852	0.987685	#N/A	1	1.33809	2.52817	0.407159	#N/A	1	-2.66497	-6.34214	0.333791	#N/A	1	1.77539	3.42331	0.511172	#N/A	1					0	0	0	0	0	0	0	0	0.692315	0	0.346157	0.616315	0.95788	0	0.524732
S842	S842	NA	sRNA	-1.75964	-3.38613	0.551505	#N/A	1	3.70498	13.041	0.231385	#N/A	1	-2.66497	-6.34214	0.333791	#N/A	1	-2.41061	-5.31701	0.437975	#N/A	1					0.458819	0	0	0.15294	0	0	0	0	0	0	0	0.383318	0.595755	0	0.326358
SAOUHSC_01331	SAOUHSC_01331	NA	Hypothetical Protein	-3.0416	-8.23403	0.284869	0.456172	1	0.484749	1.39934	0.740735	#N/A	1	-2.66497	-6.34214	0.333791	#N/A	1	-0.569602	-1.48411	0.68408	#N/A	1					0.716631	0	1.93607	0.884235	0	0	0	0	0	1.93097	0.965487	0.598706	0.930512	0	0.509739
SAOUHSC_A02483	SAOUHSC_A02483	NA	Hypothetical Protein	-4.14401	-17.6796	0.141572	0.285621	1	-2.69071	-6.45633	0.0276357	#N/A	1	-2.66497	-6.34214	0.333791	#N/A	1	1.50626	2.84073	0.0943352	0.279417	1					1.59251	1.44583	0	1.01278	0	0	0	0	2.24178	6.97296	4.60737	0.332615	0.516951	0	0.283189
SAOUHSC_T00025 trnaG	SAOUHSC_T00025	trnaG	tRNA	0.0545258	1.03852	0.987685	#N/A	1	1.33783	2.5277	0.411393	#N/A	1	-2.66497	-6.34214	0.333791	#N/A	1	1.77565	3.42392	0.511102	#N/A	1					0	0	0	0	0	0	0	0	0	1.36995	0.684974	0.849516	1.32032	0	0.723279
S194	S194	NA	sRNA	-1.75964	-3.38613	0.553153	0.705858	1	0.484903	1.39949	0.731914	#N/A	1	-2.66467	-6.34084	0.33385	#N/A	1	0.729248	1.65777	0.646848	#N/A	1					0.730546	0	0	0.243515	0	0	0	0	1.37119	0	0.685593	1.22066	0	0	0.406888
SAOUHSC_00589	SAOUHSC_00589	NA	Hypothetical Protein	-3.04138	-8.23275	0.277823	0.448339	1	3.7046	13.0375	0.231439	#N/A	1	-2.66467	-6.34084	0.33385	#N/A	1	-3.70976	-13.0842	0.209981	#N/A	1					1.28626	0	0.868751	0.718337	0	0	0	0	0	0	0	1.0746	0	0	0.3582
SAOUHSC_01109	SAOUHSC_01109	NA	Hypothetical Protein	0.0545258	1.03852	0.987685	#N/A	1	1.33771	2.5275	0.407315	#N/A	1	-2.66467	-6.34084	0.33385	#N/A	1	1.77539	3.42331	0.511172	#N/A	1					0	0	0	0	0	0	0	0	0.420334	0	0.210167	0.748383	0	0	0.249461
SAOUHSC_01301	SAOUHSC_01301	NA	Hypothetical Protein	-1.75979	-3.38649	0.551466	#N/A	1	3.7046	13.0375	0.231439	#N/A	1	-2.66467	-6.34084	0.33385	#N/A	1	-2.41077	-5.31757	0.437942	#N/A	1					0	0.660052	0	0.220017	0	0	0	0	0	0	0	0.911075	0	0	0.303692
metI	SAOUHSC_00341	metI	Amino Acids and Derivatives	-0.192335	-1.14261	0.842891	0.908863	1	-4.30616	-19.7826	2.75592e-05	0.00452988	0.0990752	-2.659	-6.31596	1.30468e-09	6.78276e-09	4.70597e-06	7.14501	141.534	1.92064e-16	8.25239e-14	6.90276e-13	CodY	SigB			3.68052	2.97023	3.40654	3.35243	1.54212	2.81548	4.33437	2.89733	1344.39	11.0191	677.706	29.0405	16.107	3.68101	16.2762
SAOUHSC_02750	SAOUHSC_02750	NA	Membrane Transport	-0.390965	-1.31127	0.39787	0.56864	1	0.322238	1.25027	0.567456	0.811731	1	-2.65116	-6.28173	5.0131e-40	2.07566e-38	1.80823e-36	1.94939	3.8621	2.83739e-05	0.0010139	0.101976					22.5096	20.5752	25.6281	22.9043	13.4427	18.1136	19.9624	17.1729	185.292	68.0792	126.686	125.997	82.7917	64.3192	91.036
S959	S959	NA	sRNA	-0.795117	-1.73522	0.5136	0.670734	1	1.31147	2.48193	0.105149	0.373521	1	-2.64413	-6.25117	0.0104235	0.0207396	1	0.945719	1.92615	0.264997	0.50973	1					1.33573	2.15591	0.601443	1.36436	0	1.67202	0.674154	0.782059	5.43201	1.79958	3.61579	5.20768	8.0938	0	4.43383
SAOUHSC_00854	SAOUHSC_00854	NA	Virulence, Disease and Defense	-0.0272449	-1.01906	0.943101	0.96847	1	1.75726	3.38056	0.00180531	0.0367861	1	-2.63697	-6.22023	2.35659e-31	7.12715e-30	8.50022e-28	1.00886	2.01232	0.0126327	0.0756551	1	SigB				19.5163	16.9749	19.5281	18.6731	17.4448	20.2225	15.7601	17.8091	64.511	42.3618	53.4364	147.83	91.2277	49.578	96.212
SAOUHSC_02013	SAOUHSC_02013	NA	Hypothetical Protein	-1.11331	-2.16341	0.00601042	0.0273505	1	0.742348	1.6729	0.161129	0.468707	1	-2.62467	-6.16743	1.7383e-48	9.59654e-47	6.27006e-45	0.8059	1.74824	0.0636431	0.219119	1	SigB				446.52	418.718	400.272	421.837	183.888	203.715	180.172	189.258	1160.24	939.301	1049.77	1154.34	1144.23	665.098	987.889
S985	S985	NA	sRNA	-1.53979	-2.90752	0.0268656	0.0851877	1	-0.288423	-1.2213	0.604066	0.830948	1	-2.6231	-6.16073	5.42454e-07	2.13181e-06	0.00195663	1.26104	2.39668	0.00177587	0.0212714	1					18.6743	11.3028	8.90311	12.9601	8.2847	4.12514	0	4.13661	51.0292	38.4785	44.7538	28.9083	18.5423	17.0562	21.5023
SAOUHSC_02929	SAOUHSC_02929	NA	Cofactors, Vitamins, Prosthetic Groups, Pigments	-2.33057	-5.03005	2.05402e-08	1.33625e-06	7.55878e-05	0.663545	1.58397	0.18302	0.490222	1	-2.60888	-6.10029	1.18015e-36	4.2756e-35	4.25682e-33	-0.348243	-1.27301	0.368568	0.605333	1	SigB				221.315	197.498	180.531	199.781	35.9169	41.352	38.2624	38.5104	238.258	207.38	222.819	239.741	223.515	132.92	198.725
hmrA	SAOUHSC_02374	hmrA	Cell Wall and Capsule	-2.38815	-5.23487	6.87325e-07	1.97165e-05	0.00252936	0.176438	1.13009	0.751158	0.901743	1	-2.60293	-6.0752	1.67458e-27	4.19007e-26	6.04021e-24	-0.0662011	-1.04696	0.89361	0.949132	1	CodY				24.8281	24.1362	26.0757	25.0133	3.25655	5.24606	5.57642	4.69301	55.2415	13.0035	34.1225	28.5939	22.0143	19.9762	23.5281
scdA	SAOUHSC_00229	scdA	Cell Wall and Capsule	-1.56136	-2.95133	0.00214308	0.0119527	1	-0.577542	-1.4923	0.195264	0.503819	1	-2.59964	-6.06136	2.03977e-21	3.2247e-20	7.35747e-18	1.59486	3.02065	4.83263e-06	0.000263378	0.0173685					21.1804	15.7884	17.6183	18.1957	4.70816	6.698	6.58274	5.9963	64.8622	92.0645	78.4634	31.8512	36.9103	22.2758	30.3458
S385	S385	NA	sRNA	-2.70243	-6.50896	0.000798317	0.0056771	1	0.987484	1.98272	0.174427	0.487859	1	-2.59147	-6.02712	0.000213703	0.00058942	0.770826	-1.3667	-2.5788	0.0335509	0.1421	1					8.51845	12.0304	26.8493	15.7994	3.21227	1.33289	2.14966	2.23161	13.3238	3.82551	8.57465	14.8265	8.2956	12.4599	11.8606
S211	S211	NA	sRNA	-1.82277	-3.5376	1.90537e-06	4.52269e-05	0.00701177	1.72644	3.30911	0.00254794	0.0446009	1	-2.57938	-5.97681	2.0818e-21	3.27625e-20	7.50905e-18	-1.15246	-2.22293	0.00482995	0.0416727	1					6403.72	6413.16	7005.01	6607.3	2217.56	1875.69	1326.33	1806.53	3757.26	4757.69	4257.47	9446.53	9019.07	8403.02	8956.21
SAOUHSC_01908	SAOUHSC_01908	NA	Hypothetical Protein	-0.661721	-1.58197	0.202392	0.367444	1	-0.583963	-1.49896	0.252534	0.569415	1	-2.56658	-5.92403	9.14967e-36	3.2472e-34	3.30029e-32	2.53451	5.79379	1.86323e-10	4.06185e-08	6.69646e-07					59.1043	49.2011	51.6606	53.322	32.9638	39.013	25.6942	32.557	574.018	305.02	439.519	231.678	154.993	108.078	164.916
S355	S355	NA	sRNA	-0.651161	-1.57043	0.110423	0.239603	1	1.24901	2.37678	0.0407578	0.219003	1	-2.5568	-5.884	4.58328e-18	5.4036e-17	1.65319e-14	0.782436	1.72003	0.0206841	0.105026	1					306.718	281.069	215.872	267.886	208.624	170.889	109.592	163.035	923.39	381.367	652.379	1321.34	732.313	460.568	838.075
SAOUHSC_00377	SAOUHSC_00377	NA	Hypothetical Protein	-1.62115	-3.07619	0.00033889	0.00286873	1	0.0691995	1.04913	0.873959	0.946266	1	-2.55602	-5.88083	8.20105e-18	9.42677e-17	2.95812e-14	1.06966	2.09893	0.00154162	0.0193888	1					44.1872	28.812	24.9424	32.6472	7.88868	9.61947	13.2517	10.2533	103.17	90.5914	96.8805	72.8511	60.5625	23.0572	52.1569
SAOUHSC_00828	SAOUHSC_00828	NA	Membrane Transport	-3.2952	-9.81645	2.28868e-08	1.38969e-06	8.42235e-05	-1.45887	-2.74893	0.00251709	0.0443743	1	-2.55554	-5.87888	8.26292e-18	9.45343e-17	2.98044e-14	0.823612	1.76983	0.0325508	0.140239	1	CodY				58.322	59.8404	63.4863	60.5495	5.50972	5.0296	7.5586	6.03264	215.962	90.5495	153.256	42.6215	30.6708	17.7546	30.349
SAOUHSC_00108	SAOUHSC_00108	NA	Regulation and Cell signaling	-1.32354	-2.50279	0.156427	0.30717	1	0.885053	1.84683	0.251263	0.569063	1	-2.54904	-5.85243	0.00218478	0.0050389	1	0.257273	1.19522	0.725228	0.86111	1					2.21313	3.57204	0.498254	2.09447	1.66912	0	0.55849	0.742538	3.80773	3.47859	3.64316	4.00605	5.26834	3.48613	4.25351
SAOUHSC_01311	SAOUHSC_01311	NA	Membrane Transport	-0.593174	-1.50856	0.263802	0.435906	1	0.714215	1.64059	0.176293	0.487979	1	-2.54829	-5.8494	1.99682e-09	1.01982e-08	7.20253e-06	1.62201	3.07803	3.15321e-05	0.00106299	0.113327					7.36735	5.01029	5.25551	5.87772	3.74589	3.88575	3.6348	3.75548	32.5502	18.7362	25.6432	29.5994	25.7964	3.6883	19.6947
sufU	SAOUHSC_00850	sufU	Hypothetical Protein	-0.819107	-1.76431	0.0243343	0.0792625	1	0.923218	1.89634	0.122011	0.405352	1	-2.52848	-5.76962	1.04124e-51	6.24383e-50	3.75574e-48	0.742233	1.67276	0.0725802	0.239462	1	PerR	SigB			400.828	363.957	380.782	381.856	199.175	212.689	220.514	210.792	1193.79	627.878	910.835	1245.39	1021.58	787.641	1018.2
comK1	SAOUHSC_00961	comK1	Hypothetical Protein	-1.12043	-2.17411	0.0269163	0.0851877	1	-0.0866334	-1.06189	0.850021	0.939402	1	-2.52159	-5.74215	1.23291e-17	1.38325e-16	4.44711e-14	1.76792	3.40564	5.30446e-05	0.00162108	0.190642	CodY				116.2	86.4556	84.2246	95.6266	41.4672	39.1131	46.9889	42.523	617.193	304.892	461.042	320.359	250.055	74.4271	214.947
S1128	S1128	NA	sRNA	-3.51945	-11.4673	7.54765e-07	2.07148e-05	0.00277753	0.270179	1.20596	0.717204	0.886319	1	-2.52113	-5.74032	1.34785e-06	5.05697e-06	0.00486168	-1.06047	-2.08561	0.0559804	0.200417	1					27.3623	22.5234	29.5691	26.4849	3.71456	1.5413	1.24289	2.16625	32.355	3.6864	18.0207	16.9162	11.7245	4.43327	11.0246
S334	S334	NA	sRNA	0.684554	1.60721	0.429185	0.590792	1	2.20052	4.59645	0.00255837	0.0446009	1	-2.51826	-5.72889	6.19071e-05	0.000185136	0.223299	0.911187	1.88059	0.295688	0.537756	1					1.23355	2.23985	1.66629	1.71323	4.65165	1.15808	1.86774	2.55916	6.94585	1.6619	4.30388	17.5195	10.4111	9.99303	12.6412
SAOUHSC_00822	SAOUHSC_00822	NA	Hypothetical Protein	-0.730399	-1.6591	0.197357	0.36129	1	0.608021	1.52417	0.19649	0.503819	1	-2.51366	-5.71065	2.21746e-09	1.12753e-08	7.99839e-06	1.42556	2.6862	0.00271684	0.0293203	1					2.64022	3.51564	4.45806	3.53798	0.995617	2.72657	2.59845	2.10688	14.4949	11.5604	13.0277	14.8889	11.1417	4.63419	10.2216
SAOUHSC_02601	SAOUHSC_02601	NA	Amino Acids and Derivatives	0.042396	1.02982	0.919507	0.957956	1	0.591159	1.50646	0.178409	0.489736	1	-2.50546	-5.6783	2.41703e-27	5.83781e-26	8.71824e-24	1.98994	3.9722	1.28405e-09	2.20991e-07	4.61486e-06					7.26387	8.71791	8.13486	8.03888	5.99342	9.20923	9.21233	8.13833	50.6315	39.898	45.2648	50.0009	39.7425	26.4887	38.744
S555	S555	NA	sRNA	-2.23695	-4.714	7.01553e-07	1.97165e-05	0.00258172	0.156087	1.11426	0.785707	0.917392	1	-2.49879	-5.6521	1.23246e-20	1.83183e-19	4.44548e-17	0.238077	1.17942	0.523701	0.730264	1					106.725	93.7252	87.3335	95.9279	16.2535	16.0268	27.406	19.8954	190.487	130.818	160.653	142.974	93.3806	53.0456	96.4668
mpsC	SAOUHSC_00414	mpsC	Amino Acids and Derivatives	-2.67047	-6.36639	6.06165e-08	2.99924e-06	0.000223069	0.403973	1.32315	0.425834	0.712676	1	-2.49859	-5.65134	3.57041e-54	2.29961e-52	1.28785e-50	-0.599089	-1.51476	0.146427	0.360013	1					789.36	790.426	874.753	818.18	122.881	133.112	120.209	125.401	1011.58	535.087	773.334	703.628	636.286	440.248	593.388
SAOUHSC_00913	SAOUHSC_00913	NA	Regulation and Cell signaling	-1.74474	-3.35133	0.00129485	0.00815201	1	-0.418107	-1.33617	0.419076	0.708579	1	-2.49662	-5.64363	5.60821e-11	3.39223e-10	2.02288e-07	1.38865	2.61834	5.0618e-05	0.00156152	0.181921					11.6761	6.80536	8.87923	9.12025	1.82644	2.43596	3.66678	2.64306	33.6847	35.1903	34.4375	21.8941	11.9041	5.25496	13.0177
opuBB	SAOUHSC_00732	opuBB	Membrane Transport	-1.05634	-2.07965	0.00236431	0.0128967	1	1.2755	2.42082	0.0148039	0.126579	1	-2.49103	-5.62179	1.16035e-52	7.2066e-51	4.18538e-49	0.111957	1.08069	0.782894	0.893044	1	SigB				141.602	125.778	129.956	132.446	61.2827	62.8559	61.4406	61.8597	201.454	206.098	203.776	349.01	297.948	225.724	290.894
SAOUHSC_00134	SAOUHSC_00134	NA	Amino Acids and Derivatives	-2.44968	-5.46294	0.000123953	0.00125128	0.456146	1.0161	2.02244	0.0778177	0.316078	1	-2.47541	-5.56127	1.91802e-05	6.16532e-05	0.069183	-1.16225	-2.23806	0.0197998	0.101803	1	SigB				10.6968	13.8417	13.9511	12.8299	3.89462	2.77031	0	2.22164	6.57699	9.93883	8.25791	11.71	9.09986	10.4584	10.4227
S165	S165	NA	sRNA	-2.08198	-4.23387	0.00115426	0.00749523	1	0.0737296	1.05243	0.894606	0.956746	1	-2.47251	-5.5501	9.55568e-06	3.1834e-05	0.0344674	0.278493	1.21293	0.543472	0.741602	1					8.51327	7.646	5.56444	7.24124	1.65694	2.06257	1.24743	1.65565	15.9788	8.50967	12.2443	10.5538	6.4185	5.19103	7.38779
SAOUHSC_00880	SAOUHSC_00880	NA	Membrane Transport	0.626888	1.54423	0.162278	0.314442	1	1.32754	2.50974	0.0452049	0.231408	1	-2.47113	-5.54477	3.5921e-15	3.33156e-14	1.29567e-11	2.05746	4.16254	1.63159e-05	0.00065868	0.0586395	HisR				8.39879	9.95941	8.25808	8.87209	13.6166	14.4826	11.8517	13.317	82.9485	22.5537	52.7511	94.2724	79.1571	22.1397	65.1897
aroA2	SAOUHSC_01852	aroA2	Amino Acids and Derivatives	-1.21176	-2.3162	0.00156244	0.00936666	1	1.22585	2.33893	0.0391859	0.216454	1	-2.46654	-5.52715	1.55749e-41	6.68761e-40	5.61788e-38	0.00315906	1.00219	0.992797	0.997087	1					50.7844	48.8801	42.1654	47.2766	19.2285	20.4425	19.719	19.7967	83.9375	50.5952	67.2663	111.567	95.1091	67.5445	91.4067
SAOUHSC_00285	SAOUHSC_00285	NA	Hypothetical Protein	-1.03613	-2.05072	0.00568007	0.0260497	1	1.16119	2.23641	0.0369652	0.209381	1	-2.46621	-5.52591	8.5479e-46	4.12911e-44	3.08323e-42	0.264799	1.20147	0.559949	0.752892	1	SigB				85.4224	84.6677	81.4119	83.834	40.6439	44.135	34.1796	39.6529	148.025	137.678	142.852	218.468	201.456	133.719	184.548
atpE	SAOUHSC_02349	atpE	Respiration	-1.14129	-2.20578	0.0415545	0.118012	1	0.237097	1.17862	0.689824	0.870744	1	-0.62875	-1.54622	0.241164	0.32435	1	-0.533713	-1.44765	0.253203	0.496513	1					11.3046	8.98042	6.68081	8.98861	2.66433	3.31657	5.88381	3.9549	10.2775	7.13916	8.70831	7.67356	5.96314	1.43093	5.02254
SAOUHSC_02141	SAOUHSC_02141	NA	Hypothetical Protein	-1.25436	-2.38561	0.427445	0.589099	1	1.16386	2.24056	0.381064	#N/A	1	-2.45743	-5.49238	0.113008	0.171186	1	-0.0295834	-1.02072	0.978667	#N/A	1					0.43245	0.523489	1.16832	0.708086	0.652301	0	0	0.217434	1.62336	0	0.81168	2.52902	0	1.16777	1.23226
SAOUHSC_00470	SAOUHSC_00470	NA	Hypothetical Protein	-1.8376	-3.57414	0.0359984	0.106093	1	-0.0328068	-1.023	0.961644	0.982624	1	-2.45496	-5.483	0.00070894	0.001779	1	0.700228	1.62476	0.237328	0.47846	1	SigB				6.27052	9.66076	4.62017	6.85048	2.57955	0	2.58936	1.72297	25.1436	6.14401	15.6438	12.8586	7.4018	4.61799	8.29279
thrD	SAOUHSC_01319	thrD	Amino Acids and Derivatives		-6.32918	1.75095e-05	0.000275834	0.064435	-0.3496	-1.27421	0.628111	0.843395	1	-2.45345	-5.47726	1.76748e-12	1.24187e-11	6.37528e-09	0.433299	1.35032	0.454248	0.677332	1	CodY				34.277	34.38	31.7499	33.469	4.59582	5.41443	5.4371	5.14912	117.489	11.3617	64.4255	44.7276	22.1829	8.22757	25.046
nupG	SAOUHSC_00648	nupG	Nucleosides and Nucleotides	-1.90267	-3.73905	5.41652e-06	0.000105128	0.0199328	0.836131	1.78526	0.065823	0.288481	1	-2.44825	-5.45755	6.61312e-48	3.48491e-46	2.38535e-44	-0.266669	-1.20303	0.551446	0.745336	1					133.73	132.187	135.69	133.869	35.342	34.2303	35.0133	34.8618	184.291	133.355	158.823	208.474	164.508	110.599	161.194
S1166	S1166	NA	sRNA	-2.21631	-4.64705	0.00010061	0.00108418	0.370244	0.979115	1.97126	0.0607263	0.274186	1	-2.44822	-5.45742	7.00239e-08	3.01415e-07	0.000252576	-0.844667	-1.79585	0.0358552	0.14655	1					22.8019	20.4256	20.9448	21.3908	7.56669	1.71256	3.45249	4.24391	19.6869	12.9024	16.2947	20.5737	24.2779	17.8562	20.9026
SAOUHSC_02211	SAOUHSC_02211	NA	Phages, Prophages, Transposable elements, Plasmids	-0.421699	-1.3395	0.742088	0.844768	1	0.475828	1.39072	0.589601	#N/A	1	-2.42318	-5.36353	0.0329086	0.0578062	1	1.23992	2.36185	0.191672	0.424072	1					0.606825	0.244858	0	0.283894	0	0.379801	0.306269	0.22869	1.3288	0.817549	1.07317	1.01394	1.05058	1.36554	1.14335
S943	S943	NA	sRNA	-1.68994	-3.22642	0.0320524	0.0969021	1	-0.237103	-1.17862	0.655742	0.85418	1	-2.4199	-5.35135	0.000644227	0.00162718	1	1.26712	2.4068	0.0108968	0.0687579	1					6.41304	7.24557	2.88761	5.5154	0.644888	2.40828	1.94202	1.66506	21.2651	16.704	18.9845	11.787	9.4373	1.73175	7.65202
SAOUHSC_01137	SAOUHSC_01137	NA	Nucleosides and Nucleotides	-1.46012	-2.75132	0.00338733	0.0171137	1	-0.449382	-1.36546	0.44639	0.727236	1	-2.40043	-5.2796	1.49521e-29	4.16027e-28	5.39323e-26	1.3805	2.60358	0.000134375	0.00323093	0.482945					47.4614	36.906	35.1956	39.8543	11.0891	16.6458	14.4052	14.0467	190.44	103.561	147.001	78.2189	63.1705	43.7913	61.7269
psmA1-4	SAOUHSC_00411.4	psmA1	Virulence, Disease and Defense	-1.93273	-3.81778	9.68867e-06	0.000171558	0.0356543	-0.170427	-1.12539	0.770522	0.912284	1	-2.38898	-5.23786	7.35184e-29	1.95189e-27	2.65181e-25	0.533028	1.44696	0.209495	0.449027	1	AgrA		activated		735.762	633.611	690.682	686.685	184.369	194.01	143.666	174.015	1626.93	1204.89	1415.91	751.61	887.198	636.832	758.547
hemA	SAOUHSC_01776	hemA	Cofactors, Vitamins, Prosthetic Groups, Pigments	-0.619703	-1.53656	0.188436	0.350066	1	-0.117849	-1.08512	0.806731	0.924926	1	-1.68869	-3.22363	2.69963e-27	6.43104e-26	9.73757e-24	1.18924	2.28033	0.000945943	0.0138091	1					101.278	84.7307	86.1746	90.7278	54.0959	56.0109	61.9986	57.3685	331.482	256.639	294.06	189.993	165.668	111.099	155.587
S419	S419	NA	sRNA	-1.31654	-2.49067	0.00477094	0.0226491	1	1.23123	2.34767	0.0254825	0.170041	1	-2.37839	-5.19957	6.09871e-12	4.0173e-11	2.19981e-08	-0.031854	-1.02233	0.942523	0.974187	1					38.9765	29.4886	35.1	34.5217	13.0648	13.2138	13.9341	13.4042	69.6001	25.5264	47.5632	89.0953	59.044	30.698	59.6124
ebh	SAOUHSC_01447	ebh	Hypothetical Protein	-5.09776	-34.2435	9.95167e-16	8.74005e-13	3.66221e-12	-0.844021	-1.79505	0.208247	0.514956	1	-2.37529	-5.18841	5.76023e-08	2.51369e-07	0.000207771	-1.89727	-3.72508	0.000970776	0.0140462	1					1642.32	1610.25	2086.89	1779.82	48.5455	48.9177	55.6836	51.049	1144.78	228.525	686.653	265.243	234.516	167.206	222.322
opp-3B	SAOUHSC_00923	opp-3B	Membrane Transport	-4.32965	-20.1073	1.90535e-10	4.18344e-08	7.0117e-07	-1.7274	-3.31131	0.00498654	0.0674473	1	-2.37404	-5.1839	5.65353e-07	2.2168e-06	0.00203923	0.0822449	1.05866	0.853184	0.928733	1	CodY			activated	29.6277	25.4494	24.1226	26.3999	2.08145	0.76206	0.860328	1.23461	64.2172	15.0916	39.6544	8.95153	6.74546	1.64395	5.78031
SAOUHSC_02195	SAOUHSC_02195	NA	Phages, Prophages, Transposable elements, Plasmids	2.21708	4.64952	0.4006	0.570453	1	1.42269	2.68084	0.216346	#N/A	1	-2.3707	-5.1719	0.102315	0.157022	1	3.15003	8.87677	0.208889	#N/A	1					0	0	0	0	0.472918	0	0	0.157639	0.294234	0.844801	0.569517	0.785802	1.2213	0.846632	0.951244
S166	S166	NA	sRNA	-1.89616	-3.7222	0.234071	0.401902	1	-0.393915	-1.31395	0.660379	#N/A	1	-2.37059	-5.17152	0.107823	0.16455	1	1.02717	2.03802	0.269263	0.513763	1					0	0.813278	4.53767	1.78365	1.0134	0	0	0.337799	4.41351	5.43086	4.92218	1.68386	3.48942	0.907105	2.0268
S949	S949	NA	sRNA	-0.0568387	-1.04018	0.937963	0.966011	1	0.930845	1.90639	0.171714	0.485773	1	-2.36681	-5.15801	4.69578e-06	1.62831e-05	0.0169377	1.57673	2.98294	0.00537589	0.0450426	1					3.73563	3.87605	9.37142	5.66103	1.60993	4.00811	10.5044	5.37414	34.056	13.6606	23.8583	41.9094	18.7092	11.5286	24.0491
S705	S705	NA	sRNA	-1.70576	-3.262	0.00774022	0.0335696	1	0.749191	1.68085	0.175584	0.487951	1	-2.36427	-5.1489	5.2787e-06	1.82317e-05	0.0190403	-0.0107124	-1.00745	0.982685	0.991784	1					15.4524	20.332	20.8733	18.8859	6.08037	10.0919	1.01725	5.72983	37.8301	14.4823	26.1562	37.6062	20.9365	14.5137	24.3521
rrsD	SAOUHSC_R0003	rrsD	RNA Metabolism	-0.779714	-1.71679	0.311007	0.483009	1	-1.98493	-3.95844	0.00133091	0.0318808	1	-2.36315	-5.14494	0.00156638	0.00370855	1	0.367255	1.2899	0.547812	0.742621	1					1337.45	793.952	174.527	768.642	388.31	371.614	502.986	420.97	853.07	1868.84	1360.96	260.108	194.214	4034.3	1496.21
SAOUHSC_02725	SAOUHSC_02725	NA	Virulence, Disease and Defense	-1.55289	-2.93404	0.000956225	0.00641072	1	0.327306	1.25467	0.479075	0.751147	1	-2.35727	-5.12401	8.12858e-47	4.21958e-45	2.93198e-43	0.424737	1.34233	0.274858	0.519912	1					170.546	157.674	158.672	162.297	59.2786	45.9296	55.838	53.6821	303.614	316.926	310.27	273.604	236.601	182.99	231.065
SAOUHSC_00378	SAOUHSC_00378	NA	Hypothetical Protein	-1.20975	-2.31298	0.00230997	0.0126994	1	0.467706	1.38291	0.444003	0.72529	1	-2.34689	-5.08727	3.00951e-21	4.6728e-20	1.08553e-17	0.825532	1.77219	0.00969201	0.0638969	1					166.755	109.104	94.5697	123.476	41.1595	42.4375	71.364	51.6537	296.174	322.324	309.249	344.717	219.386	115.365	226.489
S266	S266	NA	sRNA	-2.38594	-5.22685	1.22437e-06	3.09439e-05	0.00450568	-1.01536	-2.02141	0.0498144	0.243279	1	-2.34383	-5.0765	1.53719e-30	4.56952e-29	5.54464e-27	0.830312	1.77807	0.0458386	0.174903	1					831.236	752.038	600.969	728.081	158.191	133.78	108.948	133.64	1757.9	1916.96	1837.43	536.113	649.425	502.264	562.601
pnbA	SAOUHSC_02751	pnbA	Hypothetical Protein	-1.08024	-2.11438	0.000609063	0.0045915	1	1.87684	3.67269	0.000322392	0.0154959	1	-2.34215	-5.07058	7.06826e-38	2.79357e-36	2.54952e-34	-0.540222	-1.4542	0.18704	0.417489	1	SigB				174.574	167.229	175.792	172.531	79.6935	79.1536	79.4914	79.4461	197.287	141.387	169.337	412.311	401.864	214.455	342.876
rrsE	SAOUHSC_R0004	rrsE	RNA Metabolism	-0.521303	-1.43525	0.508858	0.66752	1	-1.90145	-3.73589	0.00225294	0.0413434	1	-2.34143	-5.06805	0.00286367	0.00644624	1	0.218714	1.1637	0.710359	0.851276	1					1339.43	818.203	208.974	788.87	428.382	439.395	692.897	520.225	808.021	1717.79	1262.9	244.261	201.314	4969.96	1805.18
SAOUHSC_02338	SAOUHSC_02338	NA	Hypothetical Protein	-0.451762	-1.36771	0.222295	0.392588	1	1.65766	3.15505	0.000349456	0.0154959	1	-2.33691	-5.05218	3.67956e-25	7.85123e-24	1.32722e-21	0.199845	1.14857	0.583997	0.7698	1	SigB				60.4543	56.0536	56.9032	57.8037	36.8634	32.6045	54.0447	41.1708	109.244	77.9816	93.6127	205.249	185.804	135.895	175.649
psmB1	SAOUHSC_01135	psmB1	Virulence, Disease and Defense	-2.09232	-4.26434	0.0001968	0.00184855	0.724225	-1.22284	-2.33405	0.0216264	0.15631	1	-1.72208	-3.29911	3.21904e-07	1.29882e-06	0.00116111	0.810007	1.75322	0.0161543	0.0887806	1	AgrA		activated		148.263	120.1	128.749	132.371	15.1334	29.3038	47.2607	30.5659	307.049	358.196	332.622	65.1925	120.139	63.9677	83.0999
S1051	S1051	NA	sRNA	-0.717378	-1.64419	0.564663	0.711752	1	2.52036	5.73725	0.0488101	#N/A	1	-2.32672	-5.01663	0.0436629	0.0746973	1	-1.24215	-2.3655	0.292195	#N/A	1					0.940579	0.37953	0.423516	0.581208	0.472918	0.588692	0	0.35387	0.588468	0	0.294234	1.30967	1.6284	2.11658	1.68488
S987	S987	NA	sRNA	-2.09235	-4.26443	0.0298107	0.0921876	1	0.535863	1.44981	0.53839	0.792805	1	-2.32333	-5.00487	0.0153625	0.0295035	1	-0.371536	-1.29373	0.528346	0.734201	1					2.98812	3.28834	1.83473	2.70373	1.63899	0	0	0.546331	3.05918	2.92783	2.99351	4.76588	0.705442	2.20063	2.55732
fmtB	SAOUHSC_02404	fmtB	Virulence, Disease and Defense	-1.82351	-3.53941	0.000175691	0.0016824	0.646541	0.36753	1.29014	0.517316	0.773754	1	-2.32291	-5.0034	4.76876e-12	3.16522e-11	1.72009e-08	0.0611366	1.04329	0.887479	0.946214	1					223.311	212.99	203.001	213.1	55.8421	56.1192	63.9441	58.6351	292.919	340.96	316.939	280.881	255.643	197.905	244.81
sufS	SAOUHSC_00849	sufS	RNA Metabolism	-0.578338	-1.49313	0.228193	0.39735	1	1.10255	2.14734	0.0643624	0.284865	1	-2.32155	-4.9987	4.01378e-09	1.98859e-08	1.44777e-05	0.646556	1.56543	0.161956	0.379638	1	PerR	SigB			795.71	711.15	719.225	742.028	443.477	449.608	561.008	484.698	2156.76	1152.58	1654.67	2806.07	1880.19	1458.81	2048.36
SAOUHSC_02266	SAOUHSC_02266	NA	Hypothetical Protein	-0.0500456	-1.0353	0.971519	0.982143	1	0.597417	1.513	0.479803	0.751683	1	-2.31943	-4.99135	0.0507194	0.0856737	1	1.74846	3.36	0.0872558	0.267912	1					0	0.843399	1.88229	0.908564	2.10186	0	0	0.700619	5.23082	2.816	4.02341	5.82076	1.80933	1.8814	3.1705
clfA	SAOUHSC_00812	clfA	Virulence, Disease and Defense	-1.47424	-2.77836	0.003596	0.0178428	1	1.78036	3.43511	0.00145563	0.0333413	1	-2.30998	-4.95875	1.13623e-06	4.29077e-06	0.00409837	-0.950755	-1.93288	0.0340387	0.143067	1	SigB				5140.83	4801.64	4777.33	4906.6	1843.08	1687.41	1605.16	1711.88	3908.39	3330.88	3619.64	8586.67	7718.67	5212.4	7172.58
nrdD	SAOUHSC_02942	nrdD	Nucleosides and Nucleotides	-1.62471	-3.0838	0.000349476	0.00293711	1	-0.299034	-1.23032	0.595304	0.825117	1	-2.30343	-4.93631	8.5013e-44	3.83994e-42	3.06642e-40	0.937701	1.91547	0.0147402	0.0848043	1	NrdR				193.096	190.884	176.161	186.714	55.0026	58.7737	63.152	58.9761	445.061	574.957	510.009	274.551	268.619	187.274	243.482
SAOUHSC_02244	SAOUHSC_02244	NA	Amino Acids and Derivatives	-0.383044	-1.30409	0.312554	0.485198	1	1.74167	3.34423	9.62385e-05	0.00794727	0.345977	-2.29394	-4.90393	6.43514e-42	2.86941e-40	2.32115e-38	0.182156	1.13458	0.671123	0.825337	1	SigB				69.2831	61.4689	68.593	66.4483	48.8682	49.6348	50.2641	49.589	116.77	97.8147	107.293	243.855	227.816	143.512	205.061
SAOUHSC_00682	SAOUHSC_00682	NA	Hypothetical Protein	-1.96856	-3.91376	7.17796e-07	2.00128e-05	0.00264149	0.194238	1.14412	0.729994	0.891704	1	-2.29321	-4.90146	2.57328e-37	9.62352e-36	9.28182e-34	0.079286	1.0565	0.820324	0.912437	1					124.949	107.479	110.582	114.337	28.3171	23.9811	32.8516	28.3832	216.469	126.876	171.673	135.499	122.08	93.9086	117.162
SAOUHSC_T00032 trnaL	SAOUHSC_T00032	trnaL	tRNA	3.05386	8.30432	0.232724	0.400961	1	2.50558	5.6788	0.046428	#N/A	1	-2.28985	-4.89006	0.056818	0.0949605	1	3.14952	8.87361	0.217327	#N/A	1					0	0	0	0	1.27528	1.58748	0	0.954256	2.38032	0	1.19016	2.11902	8.78236	2.28305	4.39481
sufD	SAOUHSC_00848	sufD	Hypothetical Protein	-0.379508	-1.3009	0.411802	0.57771	1	1.20748	2.30934	0.0420288	0.223158	1	-2.28941	-4.88857	4.3129e-09	2.12345e-08	1.55566e-05	0.742822	1.67345	0.0976165	0.284751	1	PerR	SigB			617.618	559.615	530.289	569.174	405.668	406.035	464.526	425.41	1766.7	943.697	1355.2	2449.88	1675.75	1181.71	1769.11
SAOUHSC_02781	SAOUHSC_02781	NA	Hypothetical Protein	-1.35392	-2.55606	0.0376445	0.109565	1	0.356173	1.28003	0.506965	0.76927	1	-2.28811	-4.88416	1.33107e-05	4.3633e-05	0.0480117	0.443656	1.36005	0.352459	0.592567	1	Rex				8.23006	6.64177	12.7055	9.19244	3.54689	5.88692	1.18679	3.5402	15.8151	19.536	17.6755	10.1499	19.8461	12.6995	14.2318
S202	S202	NA	sRNA	1.09312	2.13335	0.0179092	0.0622306	1	3.54366	11.6613	7.1975e-15	2.25858e-11	2.5875e-11	-2.28123	-4.86092	1.50628e-18	1.85775e-17	5.43316e-15	-0.421616	-1.33943	0.269266	0.513763	1					10.2429	10.8494	14.7676	11.9533	25.5524	20.3422	29.3778	25.0908	14.0493	11.2788	12.664	81.131	111.899	103.856	98.9621
SAOUHSC_02604	SAOUHSC_02604	NA	Fatty Acids, Lipids, and Isoprenoids	-1.62779	-3.0904	0.00021706	0.0020014	0.798782	0.6971	1.62124	0.14639	0.44688	1	-2.2752	-4.84065	4.42394e-45	2.05153e-43	1.59572e-41	-0.0843097	-1.06018	0.841324	0.924742	1	SigB				220.791	208.716	194.644	208.05	67.5597	67.7596	60.3246	65.2146	267.573	292.06	279.816	315.96	277.824	200.542	264.776
SAOUHSC_02197	SAOUHSC_02197	NA	Phages, Prophages, Transposable elements, Plasmids	0.569068	1.48356	0.323684	0.495254	1	1.41601	2.66846	0.0223318	0.159265	1	-2.26927	-4.82078	6.63959e-09	3.19841e-08	2.3949e-05	1.40294	2.6444	0.00909213	0.0608002	1					2.25096	1.94631	0.434375	1.54388	1.45513	1.81136	3.65167	2.30605	6.03557	6.28185	6.15871	11.6863	9.60336	6.72964	9.33976
SAOUHSC_00820	SAOUHSC_00820	NA	Hypothetical Protein	-1.22873	-2.3436	0.0128834	0.0489821	1	0.200831	1.14936	0.660146	0.856236	1	-2.26621	-4.81059	1.73202e-11	1.09328e-10	6.24741e-08	0.690823	1.6142	0.0571892	0.203649	1	SigB				31.9539	24.5395	18.101	24.8648	13.4749	12.2577	4.68214	10.1382	56.7509	60.1776	58.4642	43.0576	45.952	33.4014	40.8037
rrsB	SAOUHSC_R0002	rrsB	RNA Metabolism	-0.541329	-1.45531	0.492938	0.652238	1	-1.86873	-3.65211	0.00276162	0.0470976	1	-2.26591	-4.80958	0.00420813	0.00911892	1	0.309662	1.23942	0.590793	0.771618	1					3298.16	1829.59	543.647	1890.47	1063.55	872.429	1752.28	1229.42	1948.82	4490.8	3219.81	650.755	512.96	11010.1	4057.94
SAOUHSC_01971	SAOUHSC_01971	NA	Hypothetical Protein	-0.697906	-1.62215	0.166702	0.320013	1	0.584349	1.49936	0.261033	0.576636	1	-2.2606	-4.7919	9.32221e-18	1.05956e-16	3.36252e-14	0.977113	1.96852	0.0126454	0.0756551	1	SigB				13.2153	10.7737	8.19708	10.7287	5.69536	5.31721	8.16717	6.39325	24.1715	36.5172	30.3443	28.8409	30.4668	18.7533	26.0203
S799	S799	NA	sRNA	-2.89772	-7.45248	0.0247501	0.0802834	1	-1.13813	-2.20096	0.299733	#N/A	1	-2.25259	-4.76537	0.0835538	0.132392	1	-0.875636	-1.83482	0.259751	0.504685	1					2.61726	7.12856	7.95473	5.90018	0	0	1.98143	0.660476	6.75459	1.76306	4.25882	1.63993	0.849598	6.18409	2.89121
SAOUHSC_02200	SAOUHSC_02200	NA	Phages, Prophages, Transposable elements, Plasmids	-0.638549	-1.55676	0.113988	0.245668	1	0.718391	1.64535	0.15607	0.462464	1	-2.24979	-4.75612	5.72852e-17	6.03751e-16	2.06628e-13	0.921751	1.89441	0.00900804	0.0604852	1					19.8101	15.6647	16.1853	17.22	8.19323	11.0989	13.0623	10.7848	40.4806	53.3785	46.9295	48.316	52.4821	28.4727	43.0903
S677	S677	NA	sRNA	-0.273419	-1.20867	0.769536	0.862873	1	0.825883	1.77262	0.230125	0.541167	1	-2.23964	-4.72279	0.00466614	0.00999988	1	1.29191	2.44852	0.0959498	0.281648	1					0.587862	2.13485	4.76455	2.49576	0	0	5.34056	1.78019	9.3787	6.33601	7.85735	11.787	6.10649	4.7623	7.55194
csbB	SAOUHSC_00713	csbB	Hypothetical Protein	-1.60828	-3.04889	2.65148e-06	5.89534e-05	0.00975744	1.23641	2.35612	0.0239181	0.165684	1	-2.23883	-4.72013	1.4132e-33	4.59357e-32	5.09742e-30	-0.598057	-1.51368	0.14301	0.354736	1					129.081	105.158	103.71	112.649	35.5265	33.1677	38.6721	35.7888	104.991	107.042	106.017	172.238	154.996	100.254	142.496
S513	S513	NA	sRNA	-1.17207	-2.25334	0.295264	0.466814	1	0.0998815	1.07169	0.90002	0.957984	1	-2.23516	-4.70814	0.0244126	0.0442915	1	0.969635	1.95835	0.22538	0.466567	1					1.52526	1.23091	3.43391	2.06336	2.30068	0	0	0.766894	8.11131	2.73989	5.4256	4.67234	3.3008	2.05937	3.34417
S133	S133	NA	sRNA	-1.75353	-3.37182	0.00195623	0.0111743	1	-0.804776	-1.74687	0.119246	0.401512	1	-2.23421	-4.70505	2.32289e-08	1.05885e-07	8.37866e-05	1.45755	2.74641	0.000298533	0.0059307	1					7.13344	7.52096	6.21675	6.95705	1.90903	2.16034	1.91629	1.99522	33.7964	20.3062	27.0513	12.3998	7.91789	3.72829	8.01533
SAOUHSC_00821	SAOUHSC_00821	NA	Hypothetical Protein	-1.01954	-2.02727	0.0319667	0.0967547	1	0.410204	1.32887	0.355419	0.662104	1	-2.22684	-4.68107	8.31706e-13	6.0264e-12	2.99996e-09	0.800182	1.74132	0.0423869	0.165796	1	SigB				21.9138	12.4646	13.5525	15.977	7.16844	8.42758	7.19571	7.59724	46.8296	32.0135	39.4216	36.1745	33.5964	18.1803	29.3171
S287	S287	NA	sRNA	-0.766039	-1.70059	0.0386922	0.111689	1	1.93059	3.81212	3.09027e-06	0.000745943	0.0111095	-2.22398	-4.67181	1.85811e-17	2.05159e-16	6.70222e-14	-0.358753	-1.28232	0.296439	0.538232	1					173.372	163.711	120.187	152.423	111.2	91.6449	54.6566	85.8337	181.312	155.489	168.4	482.95	363.088	197.013	347.684
scn	SAOUHSC_02167	scn	Virulence, Disease and Defense	-0.536232	-1.45018	0.243586	0.411852	1	-0.00943131	-1.00656	0.985518	0.991204	1	-2.22146	-4.66365	1.08229e-27	2.72768e-26	3.90381e-24	1.61022	3.05298	0.000223528	0.00479143	0.803361	SaeR				47.1629	41.2617	50.3875	46.2707	33.9531	28.5792	30.5117	31.0147	311.033	92.7115	201.872	149.19	114.127	99.5697	120.962
metC	SAOUHSC_00340	metC	Amino Acids and Derivatives	0.0645654	1.04577	0.94591	0.970213	1	-4.53508	-23.1844	9.37848e-06	0.00183935	0.0337156	-2.21793	-4.65225	1.01894e-09	5.34522e-09	3.67532e-06	7.14455	141.489	1.92953e-16	8.25239e-14	6.93474e-13	CodY	SigB			4.60162	3.84433	4.37743	4.27446	4.00819	4.25927	4.8085	4.35865	1712.55	15.2806	863.914	30.2138	18.7665	5.07541	18.0186
ssbB	SAOUHSC_02334	ssbB	DNA Metabolism	-0.975622	-1.96649	0.0069557	0.0307217	1	0.989474	1.98546	0.0217313	0.15631	1	-2.21732	-4.65029	1.5344e-34	5.18122e-33	5.53459e-31	0.18085	1.13355	0.66302	0.820927	1					72.016	70.1555	79.313	73.8282	37.8334	29.9697	42.0052	36.6028	143.015	95.4881	119.252	170.019	141.621	118.015	143.218
SAOUHSC_02373	SAOUHSC_02373	NA	Hypothetical Protein	-2.34701	-5.0877	6.39474e-08	3.07736e-06	0.000235327	0.188921	1.13991	0.742244	0.897927	1	-2.21152	-4.63163	7.85091e-22	1.27596e-20	2.83182e-18	-0.416109	-1.33432	0.377038	0.613085	1	CodY				95.2237	95.8932	101.133	97.4167	18.5365	17.0395	20.5154	18.6971	157.26	51.5371	104.398	89.7683	66.6088	60.7533	72.3768
SAOUHSC_02258	SAOUHSC_02258	NA	Stress Response	-1.07782	-2.11085	0.00791558	0.0342456	1	0.641813	1.56029	0.256809	0.573162	1	-2.20334	-4.60543	1.25977e-19	1.70486e-18	4.54399e-16	0.626032	1.54331	0.154543	0.370767	1					106.569	92.2493	109.911	102.91	48.6947	41.0112	52.8775	47.5278	276.721	176.559	226.64	272.211	193.849	100.786	188.949
dapD	SAOUHSC_01398	dapD	Amino Acids and Derivatives	-3.60746	-12.1886	7.25864e-08	3.2278e-06	0.000267118	-1.01218	-2.01696	0.152182	0.456984	1	-2.20192	-4.60091	7.36662e-09	3.53883e-08	2.65714e-05	-0.0312074	-1.02187	0.959427	0.981335	1	CodY			activated	147.984	139.92	164.889	150.931	9.93128	11.3814	15.1909	12.1679	386.623	36.3264	211.475	90.6292	47.902	11.7117	50.081
SAOUHSC_00167	SAOUHSC_00167	NA	Membrane Transport	-0.410777	-1.3294	0.236688	0.405207	1	1.26175	2.39787	0.0204557	0.151392	1	-2.19467	-4.57786	1.96232e-37	7.49995e-36	7.0781e-34	0.375986	1.29773	0.393807	0.626337	1	CymR				104.296	96.8051	109.875	103.659	70.1807	72.8159	85.8245	76.2737	262.383	122.25	192.316	324.502	279.802	261.292	288.532
lukD	SAOUHSC_01954	lukD	Virulence, Disease and Defense	-0.326099	-1.25362	0.458973	0.619429	1	0.230337	1.17311	0.618152	0.839681	1	-2.18368	-4.54312	1.94062e-18	2.33546e-17	6.99983e-15	1.63778	3.11187	5.47469e-06	0.000293479	0.019676	SaeR				9.40579	8.97912	12.3956	10.2602	8.07421	6.60483	9.37855	8.0192	58.9185	32.4527	45.6856	39.7373	30.7807	21.7853	30.7677
SAOUHSC_00131	SAOUHSC_00131	NA	Iron acquisition and Metabolism	-0.984547	-1.97869	0.0150776	0.0549457	1	0.298144	1.22956	0.480155	0.75186	1	-2.18241	-4.53911	5.00886e-22	8.17879e-21	1.8067e-18	0.861916	1.81745	0.0155775	0.0877098	1					53.4954	54.7946	42.3516	50.2139	22.168	26.8591	24.9226	24.6499	107.763	152.856	130.31	107.066	102.538	69.0534	92.8857
tcyC	SAOUHSC_02697	tcyC	Cofactors, Vitamins, Prosthetic Groups, Pigments	-0.522451	-1.43639	0.105002	0.231538	1	1.63431	3.10438	0.00566205	0.0731368	1	-2.17522	-4.51655	4.63408e-29	1.25917e-27	1.67151e-25	-0.118882	-1.08589	0.779695	0.891158	1	CymR				312.498	296.655	264.94	291.365	192.268	200.541	197.669	196.826	258.154	505.911	382.033	945.539	625.464	650.102	740.368
SAOUHSC_01917	SAOUHSC_01917	NA	Hypothetical Protein	-1.09413	-2.13485	0.0334149	0.0999885	1	0.296451	1.22812	0.556862	0.805269	1	-2.17096	-4.50322	1.32231e-10	7.52699e-10	4.76957e-07	0.679152	1.6012	0.121322	0.322803	1					5.9405	9.98763	7.57871	7.83561	2.48904	4.02789	4.24747	3.58813	24.313	11.3381	17.8256	15.4403	13.4985	11.3627	13.4339
sdrH	SAOUHSC_02257	sdrH	Hypothetical Protein	-1.23776	-2.35832	0.00854967	0.0361605	1	-0.148145	-1.10814	0.760703	0.907193	1	-2.17022	-4.50093	3.3479e-38	1.35395e-36	1.20759e-34	1.01058	2.01472	0.0139837	0.0816353	1	GraR				115.258	97.015	75.5875	95.9536	33.5997	36.6671	48.1046	39.4571	310.038	236.786	273.412	169.234	154.31	120.544	148.029
S132	S132	NA	sRNA	-2.569	-5.93398	1.89135e-05	0.000295302	0.0696016	0.435855	1.35271	0.486057	0.75603	1	-2.16353	-4.4801	1.9806e-06	7.25873e-06	0.00714403	-0.816548	-1.76119	0.0794785	0.253309	1					26.1726	28.2879	38.511	30.9905	2.11491	7.02042	6.36887	5.16807	33.7729	15.7416	24.7573	19.9135	24.8811	13.2516	19.3487
S564	S564	NA	sRNA	-2.01547	-4.04311	0.0169033	0.05956	1	-1.24429	-2.36903	0.0372446	0.210205	1	-2.15245	-4.44582	0.00471144	0.0100777	1	1.27767	2.42447	0.00727475	0.0540932	1					6.0861	6.69758	6.72643	6.50337	0.834561	2.07773	1.67547	1.52926	24.9233	18.6353	21.7793	6.47131	5.74728	5.2292	5.81593
SAOUHSC_02574	SAOUHSC_02574	NA	Hypothetical Protein	-0.734632	-1.66397	0.0645976	0.163228	1	0.643237	1.56183	0.262532	0.576636	1	-2.14937	-4.43634	1.49478e-18	1.85013e-17	5.39168e-15	0.694238	1.61803	0.0386589	0.155074	1	SigB				40.0202	36.9227	27.8746	34.9392	23.8948	21.1342	15.3593	20.1294	65.791	94.9172	80.3541	78.6528	85.3442	60.4134	74.8034
sasF	SAOUHSC_02982	sasF	Virulence, Disease and Defense	-1.64393	-3.12517	0.000397335	0.00321053	1	0.834773	1.78358	0.131091	0.42278	1	-2.14628	-4.42683	1.89144e-10	1.06966e-09	6.82242e-07	-0.451116	-1.3671	0.298784	0.539234	1	SigB				839.343	834.631	924.969	866.315	260.849	269.761	282.322	270.977	1046.92	768.078	907.498	1045.17	1069.62	864.842	993.21
SAOUHSC_02412	SAOUHSC_02412	NA	Hypothetical Protein	-0.184161	-1.13616	0.805685	0.887542	1	0.741978	1.67247	0.172259	0.486054	1	-2.14543	-4.42424	0.00010866	0.000313887	0.391937	1.20446	2.30452	0.0313607	0.137835	1					6.43131	6.22818	2.60625	5.08858	3.88035	0	8.764	4.21479	21.1245	12.1305	16.6275	19.3428	19.2067	12.1568	16.9021
atpF	SAOUHSC_02347	atpF	Respiration	-0.420739	-1.33861	0.190311	0.352645	1	-0.0308873	-1.02164	0.935806	0.972815	1	-0.176942	-1.13048	0.290099	0.377829	1	-0.312286	-1.24167	0.321988	0.561548	1					95.139	84.6308	105.733	95.1676	65.8824	74.9736	67.2243	69.3601	133.386	85.4511	109.419	76.9544	63.8256	53.912	64.8973
valS	SAOUHSC_01767	valS	Protein Metabolism	-1.19421	-2.2882	0.00125775	0.00796121	1	1.02544	2.03558	0.0774525	0.316055	1	-2.14072	-4.40983	8.62059e-30	2.45757e-28	3.10945e-26	-0.27665	-1.21138	0.525403	0.732027	1					120.634	121.83	139.504	127.323	52.1989	55.7948	55.2988	54.4309	174.433	126.845	150.639	203.765	197.599	189.831	197.065
S243	S243	NA	sRNA	-7.53745	-185.78	5.70635e-21	2.00464e-17	2.09993e-17	-0.546685	-1.46073	0.460404	0.738246	1	-2.13983	-4.40712	0.00243454	0.00555236	1	-4.48954	-22.464	2.01893e-16	8.25239e-14	7.25605e-13					386.539	409.892	535.371	443.934	0.7774	3.87085	2.34107	2.32977	52.2366	4.16614	28.2014	12.4867	12.7149	1.39172	8.86444
SAOUHSC_02010	SAOUHSC_02010	NA	Hypothetical Protein	-1.85263	-3.61159	0.0231586	0.0762476	1	0.28525	1.21862	0.704365	0.878094	1	-2.13637	-4.39656	0.00862686	0.0174748	1	-0.165742	-1.12174	0.775799	0.889503	1					2.58578	3.13014	2.44504	2.72032	0	1.45656	0.783038	0.746531	3.64001	3.13534	3.38767	1.94425	4.02902	2.44389	2.80572
SAOUHSC_02773	SAOUHSC_02773	NA	Membrane Transport	-1.67531	-3.19388	0.000359079	0.00298921	1	-0.502866	-1.41703	0.249535	0.568201	1	-2.13452	-4.3909	1.87814e-29	5.18425e-28	6.77444e-26	0.928412	1.90318	0.0230316	0.113424	1	CodY				75.393	77.4744	71.6592	74.8422	23.4523	18.6362	26.4287	22.839	181.152	225.478	203.315	103.507	85.0067	64.7599	84.4247
polC	SAOUHSC_01241	polC	DNA Metabolism	-1.73472	-3.32816	8.66984e-06	0.000157809	0.031905	0.714645	1.64108	0.238348	0.551793	1	-2.13351	-4.38783	8.72867e-38	3.41105e-36	3.14843e-34	-0.349183	-1.27384	0.415744	0.643085	1					211.513	207.762	235.283	218.186	62.9241	61.7122	67.6298	64.0887	292.686	197.955	245.32	280.957	246.922	179.908	235.929
S1131	S1131	NA	sRNA	-1.25886	-2.39307	0.12235	0.257993	1	0.647873	1.56686	0.4474	0.727236	1	-2.13271	-4.38541	0.00396199	0.00865021	1	-0.538823	-1.45279	0.426655	0.652249	1					7.92066	5.47893	4.58544	5.99501	0.853386	1.0623	5.13979	2.35183	9.55707	1.52445	5.54076	6.14462	5.87692	13.7498	8.59045
S565	S565	NA	sRNA	-0.804694	-1.74677	0.297849	0.468792	1	0.065906	1.04674	0.913897	0.963871	1	-2.13048	-4.37862	0.000759337	0.00189589	1	1.38648	2.6144	0.0198053	0.101803	1					2.31132	1.86527	2.77526	2.31728	1.54949	1.92882	0.388847	1.28905	13.2556	3.80593	8.53076	6.22205	5.66882	1.73372	4.54153
S1124	S1124	NA	sRNA	-0.503405	-1.41756	0.410394	0.577148	1	1.96433	3.90231	0.000621711	0.0199971	1	-2.11913	-4.34431	6.18083e-06	2.11376e-05	0.0222943	-0.345067	-1.27021	0.529846	0.734604	1					10.9332	10.1208	6.08125	9.04509	4.85044	9.66058	4.86889	6.45997	13.2782	6.06524	9.67174	30.6261	20.8769	14.7618	22.0883
S1019	S1019	NA	sRNA	-1.96572	-3.90608	0.116404	0.249042	1	-0.373718	-1.29569	0.625644	0.842245	1	-2.11019	-4.31748	0.0702724	0.114156	1	0.681965	1.60432	0.388219	0.62148	1					1.77747	0.717222	6.40276	2.96582	1.78741	0	0	0.595802	6.67239	6.3859	6.52914	3.95995	2.30796	0.799967	2.35596
dapA	SAOUHSC_01396	dapA	Amino Acids and Derivatives	-3.64087	-12.4742	5.76452e-08	2.92993e-06	0.000212134	-1.44566	-2.72387	0.0523435	0.250006	1	-2.10554	-4.30359	2.9972e-07	1.21637e-06	0.00108109	0.309033	1.23888	0.590866	0.771618	1	CodY				137.528	122.988	141.821	134.112	9.20273	11.6147	10.6491	10.4888	426.719	48.0623	237.39	73.2707	41.7001	7.32222	40.7644
S342	S342	NA	sRNA	-0.965755	-1.95309	0.00843505	0.0358311	1	1.50481	2.83788	0.00845673	0.091999	1	-2.10168	-4.29208	9.82556e-13	7.07521e-12	3.54408e-09	-0.427065	-1.3445	0.280831	0.525861	1					2730.78	2418.12	2261.49	2470.13	1481.48	1208.61	957.429	1215.84	2691.59	2530.49	2611.04	4821.57	4876.62	3469.23	4389.14
farR	SAOUHSC_02867	farR	Regulation and Cell signaling	-0.669041	-1.59002	0.0266352	0.0846833	1	1.09478	2.1358	0.021944	0.157216	1	-2.09929	-4.285	1.09464e-19	1.51078e-18	3.94837e-16	0.265468	1.20203	0.410945	0.638987	1					59.8955	61.8862	59.2459	60.3425	35.5593	36.8013	38.3924	36.9177	101.744	103.961	102.853	140.271	148.246	108.443	132.32
ptsI	SAOUHSC_01029	ptsI	Carbohydrates	-1.37873	-2.60039	0.0029341	0.0152252	1	1.37578	2.59508	0.015481	0.129545	1	-2.09928	-4.28494	7.06128e-08	3.03574e-07	0.0002547	-0.640171	-1.55851	0.133479	0.342872	1	SigB				1103.96	986.751	1038.85	1043.19	414.385	379.146	373.941	389.157	1054.93	853.765	954.347	1753.39	1498.24	988.535	1413.39
S1066	S1066	NA	sRNA	-0.597501	-1.51309	0.0696872	0.172219	1	1.98645	3.9626	1.16626e-06	0.000406636	0.00419271	-2.09618	-4.27576	6.527e-30	1.87611e-28	2.35429e-26	-0.592324	-1.50767	0.0675684	0.228253	1					21.1678	17.8932	16.9754	18.6788	11.42	12.6684	11.9313	12.0065	21.4603	13.5307	17.4955	46.7286	44.5385	37.1336	42.8002
SAOUHSC_01571	SAOUHSC_01571	NA	Phages, Prophages, Transposable elements, Plasmids	2.88893	7.40719	0.0501554	0.136692	1	1.22349	2.33512	0.123359	0.407476	1	-2.0904	-4.25865	0.00640194	0.0133409	1	3.28449	9.74384	0.0159854	0.0883516	1					0.348362	0	0	0.116121	0.525464	0	3.16478	1.23008	2.28849	2.816	2.55224	2.91038	5.42799	5.64421	4.66086
SAOUHSC_01984	SAOUHSC_01984	NA	Hypothetical Protein	-0.859618	-1.81456	0.0264603	0.0843035	1	0.480967	1.39568	0.279988	0.5959	1	-2.08353	-4.23843	3.70241e-26	8.20191e-25	1.33546e-22	0.436119	1.35296	0.196471	0.430893	1	SigB				90.2575	85.5667	60.5756	78.8	40.413	43.1707	42.293	41.9589	123.4	179.712	151.556	142.714	134.219	157.012	144.648
lukE	SAOUHSC_01955	lukE	Virulence, Disease and Defense	-0.27204	-1.20751	0.577222	0.722917	1	0.0933943	1.06688	0.853042	0.940687	1	-2.08167	-4.23297	3.04552e-14	2.5835e-13	1.09852e-10	1.82708	3.54818	2.39777e-06	0.000142558	0.00861757	SaeR				9.71724	9.35	6.84357	8.63694	5.2616	6.23779	9.43146	6.97695	55.1835	31.7779	43.4807	39.6197	21.7838	14.4656	25.2897
SAOUHSC_02778	SAOUHSC_02778	NA	Hypothetical Protein	0.106429	1.07656	0.849383	0.912223	1	0.134571	1.09777	0.775038	0.914024	1	-2.08017	-4.22857	1.01729e-08	4.84674e-08	3.66935e-05	1.93455	3.8226	2.85256e-05	0.0010139	0.102521					2.91904	1.57047	2.1906	2.2267	2.28305	3.45095	1.30956	2.34786	11.6679	13.2546	12.4613	9.12253	8.7035	6.42272	8.08292
SAOUHSC_00712	SAOUHSC_00712	NA	Carbohydrates	-1.4406	-2.71433	5.92211e-05	0.000712479	0.217934	1.29757	2.45814	0.011695	0.109549	1	-2.07149	-4.2032	7.33754e-18	8.53511e-17	2.64665e-14	-0.626651	-1.54398	0.0504711	0.187333	1					85.727	74.93	61.8333	74.1635	25.4025	31.1166	22.6508	26.3899	62.4616	74.5838	68.5227	110.686	109.335	61.4413	93.8208
S1023	S1023	NA	sRNA	-0.380195	-1.30152	0.518265	0.675064	1	0.474092	1.38904	0.41853	0.708579	1	-2.07145	-4.2031	3.33429e-06	1.17972e-05	0.0120268	0.78911	1.72801	0.111108	0.308455	1					5.92693	5.61496	4.17714	5.23968	5.4418	3.38699	2.73125	3.85335	18.1377	7.29075	12.7142	10.1185	13.3841	16.7007	13.4011
S1068	S1068	NA	sRNA	-1.28472	-2.43634	0.00196589	0.0112113	1	1.99346	3.9819	7.89824e-05	0.00751051	0.283942	-2.06285	-4.17811	2.19883e-11	1.37299e-10	7.93118e-08	-1.35914	-2.56532	0.000710867	0.0113392	1					58.1736	48.988	43.5616	50.2411	22.8908	18.9964	18.1908	20.026	26.7036	29.8165	28.26	76.0709	70.6094	66.5922	71.0909
SAOUHSC_02221	SAOUHSC_02221	NA	Phages, Prophages, Transposable elements, Plasmids	0.131013	1.09506	0.73814	0.841911	1	0.507848	1.42193	0.228263	0.538969	1	-2.06088	-4.17241	1.02588e-19	1.42152e-18	3.70037e-16	1.69547	3.23882	8.03006e-06	0.000369835	0.02886					20.1621	18.1006	9.64313	15.9686	12.8052	18.8381	19.1347	16.926	69.8013	76.8119	73.3066	63.0254	73.4031	40.8988	59.1091
S514	S514	NA	sRNA	-1.54201	-2.912	8.28633e-06	0.00015321	0.0304937	0.963951	1.95064	0.0398276	0.216454	1	-2.05508	-4.15566	5.44571e-30	1.57835e-28	1.96427e-26	-0.480929	-1.39564	0.150497	0.365874	1					304.747	257.777	311.03	291.185	98.1778	99.6066	93.9939	97.2594	354.493	239.754	297.124	414.589	347.825	249.418	337.277
S942	S942	NA	sRNA	-0.753629	-1.68603	0.206051	0.37293	1	1.01828	2.02551	0.0777911	0.316078	1	-2.04755	-4.13403	2.50107e-05	7.97317e-05	0.0902137	0.2888	1.22162	0.598059	0.77636	1					17.6598	11.1535	7.26027	12.0245	4.63267	7.20847	9.30057	7.04724	28.8229	12.4134	20.6182	33.3565	22.9305	14.5137	23.6002
S54	S54	NA	sRNA	-0.42076	-1.33863	0.228369	0.39735	1	1.22631	2.33967	0.0242693	0.165919	1	-2.04728	-4.13326	3.09403e-27	7.27098e-26	1.11602e-23	0.203125	1.15119	0.497023	0.711276	1					169.767	183.072	174.247	175.695	99.5225	135.022	151.535	128.693	364.56	212.241	288.4	455.843	428.838	421.397	435.359
S1011	S1011	NA	sRNA	-1.44126	-2.71557	0.0106385	0.0429574	1	1.89209	3.71172	0.00158499	0.0340994	1	-2.04587	-4.12923	2.31249e-05	7.39231e-05	0.0834114	-1.64377	-3.12481	0.000805789	0.0124289	1					23.7263	27.08	30.2184	27.0082	15.3379	10.1828	3.07924	9.5333	8.90654	16.4394	12.673	39.0777	20.2449	38.4417	32.5881
mgrA	SAOUHSC_00694	mgrA	Regulation and Cell signaling	-2.26243	-4.79797	7.16734e-05	0.000824936	0.263758	-0.928881	-1.9038	0.0993234	0.362837	1	-2.04044	-4.1137	1.70906e-07	7.10209e-07	0.000616459	0.456672	1.37237	0.31249	0.551751	1					7696.81	6940.27	6426.91	7021.33	1544.27	1422.72	1272.75	1413.25	11232.9	16176.6	13704.7	4842.1	4601.32	4842.05	4761.82
S314	S314	NA	sRNA	-0.735979	-1.66553	0.173665	0.329775	1	0.507057	1.42115	0.292652	0.609243	1	-2.03961	-4.11135	4.31734e-08	1.90555e-07	0.000155726	0.961387	1.94718	0.0182637	0.0969518	1					10.6117	9.92616	6.84141	9.12641	3.63783	5.43408	6.93817	5.33669	28.7444	21.4449	25.0947	27.4023	19.4155	9.11757	18.6451
SAOUHSC_02774	SAOUHSC_02774	NA	Stress Response	-1.26817	-2.40855	0.00190241	0.0109499	1	0.676959	1.59877	0.188129	0.495674	1	-2.03612	-4.10141	9.84778e-27	2.26825e-25	3.55209e-23	0.0757284	1.05389	0.840874	0.924742	1	SigB				174.329	160.641	161.236	165.402	73.5203	64.7978	61.1408	66.4863	218.693	279.204	248.948	268.399	252.69	167.645	229.578
SAOUHSC_02762	SAOUHSC_02762	NA	Membrane Transport	-2.30232	-4.93249	3.267e-06	6.99816e-05	0.0120226	-0.897982	-1.86346	0.106098	0.374929	1	-2.029	-4.08122	4.34728e-32	1.33804e-30	1.56807e-28	0.471862	1.3869	0.300471	0.539773	1					900.119	848.926	922.967	890.671	163.977	180.69	184.161	176.276	1742.81	1788.01	1765.41	628.8	612.817	539.121	593.579
SAOUHSC_02372	SAOUHSC_02372	NA	Hypothetical Protein	-1.7411	-3.34289	4.27663e-05	0.00054632	0.15738	-0.515485	-1.42947	0.253693	0.57062	1	-2.02439	-4.0682	1.71716e-18	2.08821e-17	6.19378e-15	0.698424	1.62273	0.035898	0.14655	1					50.5001	53.6764	54.9058	53.0274	12.1607	17.2403	17.2933	15.5648	120.636	124.005	122.32	55.4739	57.5754	44.9017	52.6503
arlS	SAOUHSC_01419	arlS	Regulation and Cell Signaling	-0.648015	-1.56701	0.0493046	0.135318	1	1.38418	2.61023	0.0160999	0.132724	1	-2.02272	-4.06348	4.99417e-25	1.05913e-23	1.8014e-21	0.0482731	1.03403	0.900323	0.952266	1	SigB				198.437	170.217	156.588	175.081	120.615	106.381	96.0356	107.677	275.747	238.114	256.93	481.912	399.75	240.204	373.955
SAOUHSC_01554	SAOUHSC_01554	NA	Hypothetical Protein	-0.422052	-1.33983	0.743557	0.845345	1	1.0429	2.06036	0.317447	#N/A	1	-2.02269	-4.06342	0.0975747	0.15103	1	0.526953	1.44088	0.589122	#N/A	1					0.487031	0.29478	0.328944	0.370252	0	0	0.737424	0.245808	0.685593	0.984234	0.834914	0.610332	1.89716	0.657578	1.05502
SAOUHSC_00571	SAOUHSC_00571	NA	Hypothetical Protein	-0.381977	-1.30313	0.364019	0.53935	1	0.748179	1.67967	0.133184	0.426895	1	-2.02089	-4.05835	8.32661e-17	8.61903e-16	3.00341e-13	0.864409	1.82059	0.030146	0.134752	1					32.723	23.1237	17.9503	24.599	16.2859	17.4658	20.875	18.2089	56.5864	71.1647	63.8756	71.0518	68.8024	45.7518	61.8687
S1170	S1170	NA	sRNA	-1.66204	-3.16463	9.9118e-06	0.000173235	0.0364754	0.414854	1.33316	0.3782	0.680885	1	-2.02022	-4.05644	9.49116e-30	2.66212e-28	3.42346e-26	-0.180541	-1.13331	0.632947	0.802535	1					178.281	196.537	235.341	203.386	57.4566	63.9011	68.0756	63.1444	351.029	164.473	257.751	230.85	218.921	191.388	213.72
SAOUHSC_02752	SAOUHSC_02752	NA	Virulence, Disease and Defense	-1.54441	-2.91684	5.80525e-05	0.000700819	0.213633	0.455302	1.37107	0.33396	0.641008	1	-2.01256	-4.03499	6.49374e-40	2.65709e-38	2.34229e-36	-0.0700731	-1.04977	0.857962	0.932382	1					227.206	217.382	223.292	222.627	72.5476	74.0248	76.4597	74.3441	304.939	299.545	302.242	290.914	252.661	206.704	250.093
SAOUHSC_02464	SAOUHSC_02464	NA	Hypothetical Protein	-0.436251	-1.35308	0.285388	0.456751	1	-0.286058	-1.2193	0.585673	0.821977	1	-2.00002	-4.00004	1.68867e-24	3.41465e-23	6.09104e-21	1.65346	3.14586	2.78189e-07	2.39389e-05	0.000999813					28.6024	26.3141	22.112	25.6761	13.4076	21.3168	20.7876	18.504	143.214	86.0808	114.648	61.3201	61.7076	58.4621	60.4966
S805	S805	NA	sRNA	-1.33167	-2.51694	0.0815044	0.194119	1	0.702347	1.62715	0.313121	0.625444	1	-1.99942	-3.99838	0.00068601	0.00172519	1	-0.198325	-1.14737	0.773513	0.888439	1					2.7869	17.7114	8.47032	9.6562	2.10186	2.61641	6.32956	3.68261	18.3079	5.63201	11.9699	16.2981	9.95131	11.2884	12.5126
SAOUHSC_02535	SAOUHSC_02535	NA	Hypothetical Protein	-2.57528	-5.95988	0.00170678	0.0100941	1	0.573194	1.48781	0.499769	0.76278	1	-1.99596	-3.98882	0.0121699	0.023806	1	-1.17576	-2.25912	0.0615688	0.215326	1					9.40579	16.6993	6.77625	10.9604	1.89167	3.53215	0	1.80794	10.5924	2.5344	6.56341	8.38189	4.88519	3.38653	5.5512
emp	SAOUHSC_00816	emp	Virulence, Disease and Defense	-0.154079	-1.11271	0.723555	0.832847	1	1.39715	2.63381	0.00403723	0.0597586	1	-1.99534	-3.9871	6.20424e-11	3.70126e-10	2.23787e-07	0.531522	1.44545	0.198835	0.433461	1	SaeR				3.38351	3.20541	4.47114	3.68669	2.21897	3.86706	3.67523	3.25375	10.0091	5.05394	7.53153	16.223	10.1238	6.45526	10.934
S354	S354	NA	sRNA	0.00934261	1.0065	0.994995	0.996413	1	3.65438	12.5915	0.0146859	#N/A	1	-1.98912	-3.96994	0.110896	0.168573	1	-1.35125	-2.55132	0.406507	#N/A	1					2.3272	0	0	0.775735	1.17011	0	1.17456	0.781555	0	1.04511	0.522557	5.18467	3.02177	0	2.73548
modC	SAOUHSC_02546	modC	Cofactors, Vitamins, Prosthetic Groups, Pigments	-1.05958	-2.08432	0.00627223	0.0283948	1	1.00824	2.01146	0.110859	0.383968	1	-1.98661	-3.96305	1.66908e-14	1.4549e-13	6.02036e-11	0.0535911	1.03785	0.879546	0.944538	1					80.213	74.4029	69.4398	74.6852	31.0908	35.2049	38.3534	34.883	154.283	66.0785	110.181	173.136	118.986	64.5452	118.889
atpG	SAOUHSC_02343	atpG	Respiration	-0.963578	-1.95014	0.00416971	0.0201211	1	-0.0700518	-1.04975	0.891104	0.95482	1	-0.688759	-1.6119	0.000454155	0.00118853	1	-0.29477	-1.22669	0.545853	0.742621	1					375.19	355.103	411.499	380.597	171.887	189.848	211.701	191.145	586.839	301.322	444.08	298.514	256.036	214.558	256.369
S790	S790	NA	sRNA	-1.20964	-2.3128	0.0102448	0.0417032	1	0.398165	1.31783	0.404375	0.700291	1	-1.98552	-3.96006	1.6475e-12	1.16463e-11	5.94252e-09	0.250307	1.18946	0.534225	0.737872	1					112.146	92.8388	65.4821	90.1556	49.1107	39.397	23.0055	37.1711	114.072	192.03	153.051	130.564	132.464	106.48	123.169
SAOUHSC_02296	SAOUHSC_02296	NA	regulation and Cell signaling	-0.319443	-1.24785	0.389079	0.560926	1	1.32022	2.49704	0.0100915	0.101498	1	-1.98428	-3.95665	3.53929e-17	3.78758e-16	1.27662e-13	0.359526	1.283	0.416636	0.643856	1					61.5501	59.3265	54.1655	58.3474	46.794	40.8986	48.4711	45.3879	153.311	59.5807	106.446	201.551	148.27	106.052	151.958
SAOUHSC_T00056 trnaW	SAOUHSC_T00056	trnaW	tRNA	-0.375879	-1.29763	0.824069	0.897939	1	1.96927	3.9157	0.12932	#N/A	1	-1.98304	-3.95324	0.204337	0.28148	1	-0.0614631	-1.04352	0.964334	#N/A	1					1.01684	0	1.37357	0.796802	0	1.90927	0	0.636423	0	2.73989	1.36995	1.69903	5.28128	0	2.32677
SAOUHSC_3042a	SAOUHSC_3042a	NA	Hypothetical Protein	-0.216516	-1.16192	0.662054	0.790819	1	-0.239603	-1.18067	0.63079	0.845868	1	-1.98234	-3.95133	5.03633e-11	3.0623e-10	1.8166e-07	2.1995	4.59321	3.44394e-08	4.171e-06	0.000123775					15.5468	18.5687	16.5206	16.8787	15.9463	14.401	11.9268	14.0914	113.997	103.052	108.525	63.2105	58.1378	22.95	48.0994
S305	S305	NA	sRNA	-1.54524	-2.91852	0.317729	0.489554	1	-1.06656	-2.09444	0.329435	#N/A	1	-1.98064	-3.94668	0.183453	0.257589	1	1.23662	2.35645	0.191972	0.424442	1					1.22352	2.22164	0	1.14838	0.922767	0	0	0.307589	2.29646	6.59357	4.44501	1.02218	1.58868	1.65196	1.42094
S252	S252	NA	sRNA	-0.976955	-1.96831	0.310261	0.482704	1	-0.386423	-1.30715	0.580465	0.821236	1	-1.98053	-3.94639	0.0161076	0.0307646	1	1.36067	2.56804	0.0301954	0.134752	1					3.68338	3.18487	2.13239	3.00021	2.38113	1.97603	0	1.45238	13.8269	7.79816	10.8125	3.51688	8.19892	3.5523	5.08936
SAOUHSC_02695	SAOUHSC_02695	NA	Hypothetical Protein	-1.72723	-3.31092	0.000398461	0.00321053	1	-0.951984	-1.93453	0.0473197	0.236072	1	-1.98052	-3.94637	3.44418e-10	1.89539e-09	1.24232e-06	1.01759	2.02454	0.00824116	0.0582043	1					32.3709	28.0268	25.4833	28.627	9.37752	10.0631	5.51808	8.31957	73.0303	93.5779	83.3041	28.4769	27.8358	25.7608	27.3578
S361	S361	NA	sRNA	2.21703	4.64934	0.406393	0.574742	1	0.477178	1.39202	0.634164	#N/A	1	-1.97988	-3.9446	0.194736	0.270268	1	4.09188	17.0521	0.0960671	#N/A	1					0	0	0	0	0	0	0.744654	0.248218	1.84617	1.32518	1.58568	1.64351	1.27717	0	0.97356
SAOUHSC_A02794	SAOUHSC_A02794	NA	Hypothetical Protein	-5.70706	-52.2392	5.78651e-05	0.000700819	0.212943	-1.98581	-3.96084	0.0498152	0.243279	1	-1.97975	-3.94425	0.195092	0.270546	1	-1.50257	-2.83346	0.00917218	0.0609615	1					12.3969	8.72482	11.6832	10.935	0	0.541326	0	0.180442	9.46959	1.16524	5.31742	0.963435	0.748688	0	0.570708
S657	S657	NA	sRNA	-0.376009	-1.29775	0.82436	0.897977	1	4.80271	27.91	0.12164	#N/A	1	-1.97969	-3.94409	0.207431	0.285044	1	-3.20184	-9.20131	0.286322	#N/A	1					0.643131	0	0.868751	0.50396	0	0	0.973778	0.324593	0	0	0	2.6865	0	0.86834	1.18495
SAOUHSC_02222	SAOUHSC_02222	NA	Phages, Prophages, Transposable elements, Plasmids	0.143504	1.10458	0.73736	0.841566	1	0.731078	1.65988	0.1343	0.427851	1	-1.97023	-3.9183	4.40582e-12	2.92991e-11	1.58918e-08	1.42556	2.68619	0.00024091	0.00504985	0.865832					25.0821	20.5151	22.8928	22.83	20.4505	29.2755	24.1207	24.6156	74.7513	101.376	88.0637	87.7833	102.985	51.7132	80.8272
S1168	S1168	NA	sRNA	-1.81807	-3.5261	1.02876e-06	2.65737e-05	0.00378583	0.379649	1.30103	0.366518	0.672199	1	-1.969	-3.91498	3.13597e-16	3.11626e-15	1.13115e-12	-0.290693	-1.22323	0.475707	0.694758	1					241.2	249.554	220.692	237.149	58.305	73.5461	64.7696	65.5402	330.832	219.417	275.124	245.859	224.853	166.311	212.341
folC	SAOUHSC_01766	folC	Cofactors, Vitamins, Prosthetic Groups, Pigments	-1.05756	-2.08141	0.00112396	0.00732554	1	1.21478	2.32105	0.00797322	0.0896773	1	-1.96862	-3.91394	1.80761e-23	3.27441e-22	6.52005e-20	-0.486272	-1.40082	0.271929	0.516978	1	SigB				192.375	200.721	223.345	205.48	91.9067	101.744	96.0182	96.5562	239.107	181.313	210.21	328.357	311.008	293.765	311.043
relP	SAOUHSC_02811	relP	Regulation and Cell signaling	-1.01378	-2.01919	0.00681071	0.0302096	1	0.308063	1.23804	0.504333	0.766391	1	-1.96645	-3.90806	3.27084e-22	5.46922e-21	1.17979e-18	0.649186	1.56828	0.023576	0.114722	1	VraR				54.616	43.6377	34.3213	44.1917	21.4553	19.5721	22.1946	21.074	93.7472	103.57	98.6588	88.8081	70.3524	48.8188	69.3264
SAOUHSC_01312	SAOUHSC_01312	NA	Membrane Transport	0.109506	1.07886	0.851495	0.913375	1	0.389875	1.31028	0.428527	0.714663	1	-1.96393	-3.90122	6.07746e-06	2.08045e-05	0.0219214	1.96438	3.90245	4.87683e-05	0.00151878	0.175273					2.1587	2.36428	1.80515	2.10938	2.17077	3.08822	1.4008	2.21993	15.4352	7.89404	11.6646	12.195	8.00851	2.49826	7.56724
metE	SAOUHSC_00338	metE	Amino Acids and Derivatives	0.0852263	1.06085	0.919791	0.957968	1	-3.68874	-12.895	0.000245445	0.0132794	0.882376	-1.96147	-3.8946	1.81237e-14	1.56802e-13	6.53723e-11	5.97464	62.8847	3.80221e-13	1.13029e-10	1.36651e-09	CodY	SigB			26.2636	26.0307	30.3244	27.5396	25.3072	26.3049	34.5527	28.7216	4896.27	69.4033	2482.84	167.017	87.2277	40.2919	98.179
SAOUHSC_01986	SAOUHSC_01986	NA	Hypothetical Protein	-1.18087	-2.26713	0.0128598	0.0489454	1	0.432516	1.34959	0.416688	0.708579	1	-1.96078	-3.89272	7.77443e-25	1.59997e-23	2.80424e-21	0.254169	1.19265	0.574192	0.764423	1	SigB				1293.45	1011.48	652.381	985.771	464.387	482.958	292.649	413.331	1115.09	2190.52	1652.8	1540.38	1391.48	1116.89	1349.58
S744	S744	NA	sRNA	-1.60454	-3.04099	0.000108084	0.00114138	0.397748	-0.548899	-1.46297	0.196937	0.503819	1	-1.96037	-3.89162	1.87207e-16	1.90382e-15	6.75256e-13	0.740925	1.67125	0.0433545	0.168473	1					32.8689	34.2465	31.0799	32.7317	10.2699	11.682	9.42028	10.4574	90.7764	64.5264	77.6514	38.0519	31.7042	31.3822	33.7128
SAOUHSC_02930	SAOUHSC_02930	NA	Hypothetical Protein	-0.511624	-1.42565	0.405214	0.574231	1	0.645395	1.56417	0.237817	0.551793	1	-1.95228	-3.86986	6.14489e-05	0.000183924	0.221646	0.824404	1.7708	0.0956349	0.281062	1	SigB				3.55895	2.05151	2.74713	2.78586	1.53379	1.27285	2.82264	1.87643	6.52086	7.99136	7.25611	4.81392	10.1225	3.88993	6.27544
dapL	SAOUHSC_01399	dapL	Amino Acids and Derivatives	-2.86216	-7.27103	2.45418e-05	0.000360734	0.0903139	-1.63418	-3.1041	0.0303389	0.186674	1	-1.9514	-3.86751	3.11113e-06	1.10526e-05	0.0112218	1.1068	2.15368	0.0630312	0.218379	1	CodY				35.7289	28.8601	29.9108	31.4999	4.03951	3.43403	5.14277	4.20544	179.483	13.288	96.3853	25.8114	15.0966	2.9103	14.6061
bmrU	SAOUHSC_00736	bmrU	Fatty Acids, Lipids, and Isoprenoids	-0.50102	-1.41521	0.174783	0.331182	1	1.78635	3.4494	0.00139468	0.0326606	1	-1.94844	-3.85957	8.57199e-23	1.48325e-21	3.09192e-19	-0.336119	-1.26236	0.418742	0.645586	1	SigB				518.199	442.14	406.243	455.527	374.749	303.965	248.714	309.143	480.467	545.532	512.999	1218.59	1101.56	720.578	1013.58
S227	S227	NA	sRNA	-1.14516	-2.21171	0.00151827	0.00919598	1	1.36136	2.56928	0.0179338	0.140289	1	-1.94549	-3.85169	1.6867e-14	1.46658e-13	6.08392e-11	-0.612082	-1.52846	0.127647	0.332694	1					2118.45	1886.56	1773.33	1926.11	949.443	845.744	724.661	839.95	1733.71	1853.06	1793.38	3061.34	2972.92	2123.12	2719.13
epiG	SAOUHSC_01945	epiG	Membrane Transport	-1.93075	-3.81252	3.8163e-06	7.974e-05	0.014044	1.14828	2.2165	0.0613239	0.275694	1	-1.94491	-3.85015	5.02414e-29	1.35457e-27	1.81221e-25	-1.13185	-2.1914	0.0117622	0.0728452	1	SigB				326.821	324.343	304.35	318.505	93.5282	74.3823	74.6507	80.8537	288.425	125.886	207.156	313.601	287.241	189.239	263.36
SAOUHSC_02170	SAOUHSC_02170	NA	Phages, Prophages, Transposable elements, Plasmids	-1.77562	-3.42384	0.000360443	0.00299347	1	0.54891	1.46298	0.338403	0.643225	1	-1.94486	-3.85001	2.16063e-07	8.91421e-07	0.00077934	-0.442983	-1.35941	0.299351	0.539234	1					16.2147	15.3345	13.3472	14.9655	3.82156	3.32997	5.37053	4.17402	17.3568	13.312	15.3344	16.2981	13.4877	10.9463	13.5774
atpH	SAOUHSC_02346	atpH	Respiration	-0.415849	-1.33408	0.233575	0.40179	1	0.00595772	1.00414	0.991348	0.993882	1	-0.282216	-1.21606	0.121824	0.182003	1	-0.13774	-1.10018	0.745461	0.874025	1					220.026	213.211	209.499	214.245	153.646	166.142	148.534	156.107	362.627	192.615	277.621	198.371	167.363	113.261	159.665
S17	S17	NA	sRNA	-1.40644	-2.65083	6.35924e-06	0.000120551	0.023402	1.23001	2.34568	0.00169065	0.0349031	1	-1.93361	-3.82009	3.2771e-20	4.70982e-19	1.18205e-16	-0.970162	-1.95906	0.000461884	0.00816412	1					179.278	188.288	188.621	185.395	74.6512	56.8937	72.2589	67.9346	129.147	141.178	135.163	194.499	220.325	221.261	212.028
SAOUHSC_01712	SAOUHSC_01712	NA	Hypothetical Protein	-2.67238	-6.37479	1.23937e-05	0.000204023	0.0456088	-0.714715	-1.64116	0.236444	0.549193	1	-1.92731	-3.80346	3.75861e-06	1.32446e-05	0.0135573	0.21929	1.16416	0.631876	0.802422	1	CcpA				30.0128	18.6845	22.0083	23.5686	4.04203	4.42777	2.10985	3.52655	63.0717	14.441	38.7564	22.0293	9.325	4.3417	11.8987
fmhC	SAOUHSC_01220	fmhC	Cell Wall and Capsule	-1.52446	-2.87679	1.00809e-05	0.000175317	0.0370976	0.436402	1.35323	0.447648	0.727236	1	-1.9205	-3.78553	2.53875e-21	3.95954e-20	9.15728e-18	0.00247588	1.00172	0.99545	0.998504	1					264.117	241.216	229.821	245.052	75.4846	76.4873	97.0939	83.0219	412.863	285.644	349.254	345.324	275.925	177.323	266.191
SAOUHSC_02097	SAOUHSC_02097	NA	RNA Metabolism	-1.15296	-2.22369	0.00163083	0.00971037	1	1.84071	3.58187	0.00162448	0.0341893	1	-1.91281	-3.76542	3.43329e-23	6.06142e-22	1.23839e-19	-1.16534	-2.24286	0.00651832	0.0509926	1	SigB				401.561	391.72	312.609	368.63	185.347	158.57	134.885	159.6	188.02	279.242	233.631	560.461	536.729	412.973	503.388
gtfB	SAOUHSC_02983	gtfB	Membrane Transport	-1.60837	-3.04907	4.75085e-05	0.00059759	0.174831	0.562617	1.47695	0.345756	0.653998	1	-1.90986	-3.75772	9.02117e-30	2.55087e-28	3.25394e-26	-0.362047	-1.28525	0.422365	0.648116	1	SigB				616.2	598.4	720.856	645.152	187.998	200.545	234.487	207.677	974.076	465.629	719.853	725.228	665.665	551.862	647.585
S1078	S1078	NA	sRNA	-1.60614	-3.04437	9.33718e-05	0.00102185	0.343608	1.11825	2.17083	0.017929	0.140289	1	-1.90834	-3.75378	2.29161e-12	1.5877e-11	8.26585e-09	-0.934338	-1.91101	0.0170596	0.0924827	1					41.9311	52.8444	48.1062	47.6273	16.4619	15.6385	13.4805	15.1936	41.2377	29.0199	35.1288	42.4693	58.1748	42.267	47.637
S1000	S1000	NA	sRNA	0.0545258	1.03852	0.987685	#N/A	1	#N/A	#N/A	#N/A	#N/A	#N/A	-1.90503	-3.74517	0.505725	#N/A	1	#N/A	#N/A	#N/A	#N/A	#N/A					0	0	0	0	0	0	0	0	0	0	0	0	0	0.505452	0.168484
S237	S237	NA	sRNA	0.0545258	1.03852	0.987733	#N/A	1	-2.68065	-6.41142	0.376106	#N/A	1	-1.90503	-3.74517	0.505725	#N/A	1	2.64045	6.23528	0.31174	#N/A	1					0	0	0	0	0	0	0	0	0	1.6896	0.844801	0	0	0.846632	0.282211
S856	S856	NA	sRNA	0.0545258	1.03852	0.987685	#N/A	1	-1.78429	-3.44448	0.566794	#N/A	1	-1.90503	-3.74517	0.505725	#N/A	1	1.77565	3.42392	0.511102	#N/A	1					0	0	0	0	0	0	0	0	0	1.13906	0.569529	0	0	1.14153	0.380509
SAOUHSC_00506	SAOUHSC_00506	NA	Hypothetical Protein	0.0545258	1.03852	0.987685	#N/A	1	#N/A	#N/A	#N/A	#N/A	#N/A	-1.90503	-3.74517	0.505725	#N/A	1	#N/A	#N/A	#N/A	#N/A	#N/A					0	0	0	0	0	0	0	0	0	0	0	0	0	0.638967	0.212989
SAOUHSC_00737	SAOUHSC_00737	NA	Hypothetical Protein	-1.75979	-3.38649	0.551466	#N/A	1	#N/A	#N/A	#N/A	#N/A	#N/A	-1.90503	-3.74517	0.505725	#N/A	1	-2.41077	-5.31757	0.437942	#N/A	1					0	0.893011	0	0.29767	0	0	0	0	0	0	0	0	0	0.996037	0.332012
SAOUHSC_01161	SAOUHSC_01161	NA	Phages, Prophages, Transposable elements, Plasmids	0.0545258	1.03852	0.987685	#N/A	1	#N/A	#N/A	#N/A	#N/A	#N/A	-1.90503	-3.74517	0.505725	#N/A	1	#N/A	#N/A	#N/A	#N/A	#N/A					0	0	0	0	0	0	0	0	0	0	0	0	0	0.48379	0.161263
SAOUHSC_T0001 trnaA	SAOUHSC_T0001	trnaA	tRNA	0.0545258	1.03852	0.987685	#N/A	1	-1.78429	-3.44448	0.566794	#N/A	1	-1.90503	-3.74517	0.505725	#N/A	1	1.77565	3.42392	0.511102	#N/A	1					0	0	0	0	0	0	0	0	0	1.3339	0.666948	0	0	1.33679	0.445596
SAOUHSC_T00013 trnaD	SAOUHSC_T00013	trnaD	tRNA	-2.53873	-5.81078	0.381117	#N/A	1	#N/A	#N/A	#N/A	#N/A	#N/A	-1.90503	-3.74517	0.505725	#N/A	1	-3.27257	-9.66368	0.28324	#N/A	1					0	0	2.67484	0.891612	0	0	0	0	0	0	0	0	0	1.33679	0.445596
SAOUHSC_T00027 trnaH	SAOUHSC_T00027	trnaH	tRNA	0.0545258	1.03852	0.987685	#N/A	1	-1.78402	-3.44385	0.566858	#N/A	1	-1.90503	-3.74517	0.505725	#N/A	1	1.77539	3.42331	0.511172	#N/A	1					0	0	0	0	0	0	0	0	0.967344	0	0.483672	0	0	1.39172	0.463908
SAOUHSC_01326	SAOUHSC_01326	NA	Membrane Transport	-1.0153	-2.02132	0.00829179	0.0353508	1	0.471618	1.38666	0.407984	0.701785	1	-1.90493	-3.74492	2.82559e-19	3.73665e-18	1.01919e-15	0.459212	1.37479	0.304833	0.543637	1	CodY				52.2328	45.7001	46.9448	48.2926	23.3241	24.1788	22.0034	23.1688	125.556	63.4036	94.4798	93.2377	78.6331	48.6682	73.513
S1045	S1045	NA	sRNA	0.0545258	1.03852	0.987685	#N/A	1	2.86199	7.27015	0.372862	#N/A	1	-1.90492	-3.74489	0.505751	#N/A	1	#N/A	#N/A	#N/A	#N/A	#N/A					0	0	0	0	0	0	0	0	0	0	0	0	0.94858	0	0.316193
S587	S587	NA	sRNA	-2.53844	-5.8096	0.378702	0.553668	1	-1.27872	-2.42623	0.425736	#N/A	1	-1.90492	-3.74489	0.505751	#N/A	1	0.854415	1.80803	0.496206	#N/A	1					0.745013	0.901853	0	0.548955	0	0	0	0	0.699169	3.01117	1.85517	0	0.967364	0	0.322455
S639	S639	NA	sRNA	0.0545258	1.03852	0.987685	#N/A	1	2.86199	7.27015	0.372862	#N/A	1	-1.90492	-3.74489	0.505751	#N/A	1	#N/A	#N/A	#N/A	#N/A	#N/A					0	0	0	0	0	0	0	0	0	0	0	0	1.11027	0	0.37009
S725	S725	NA	sRNA	-2.4775	-5.56932	0.404947	0.574084	1	-1.39516	-2.63017	0.387627	#N/A	1	-1.90492	-3.74489	0.505751	#N/A	1	1.11637	2.16801	0.413225	#N/A	1					1.32011	0	0	0.440037	0	0	0	0	3.0972	0	1.5486	0	0.857051	0	0.285684
S782	S782	NA	sRNA	0.0545258	1.03852	0.987685	#N/A	1	2.86199	7.27015	0.372862	#N/A	1	-1.90492	-3.74489	0.505751	#N/A	1	#N/A	#N/A	#N/A	#N/A	#N/A					0	0	0	0	0	0	0	0	0	0	0	0	0.996977	0	0.332326
S813	S813	NA	sRNA	0.0545258	1.03852	0.987685	#N/A	1	0.495101	1.40942	0.786371	#N/A	1	-1.90492	-3.74489	0.505751	#N/A	1	1.77539	3.42331	0.511172	#N/A	1					0	0	0	0	0	0	0	0	0.850797	0	0.425398	0	1.17715	0	0.392385
S878	S878	NA	sRNA	0.0545258	1.03852	0.987763	#N/A	1	-0.890003	-1.85318	0.590084	#N/A	1	-1.90492	-3.74489	0.505751	#N/A	1	3.14952	8.87361	0.218015	#N/A	1					0	0	0	0	0	0	0	0	1.5132	0	0.756601	0	0.697884	0	0.232628
SAOUHSC_00813	SAOUHSC_00813	NA	Virulence, Disease and Defense	0.0545258	1.03852	0.987685	#N/A	1	0.495101	1.40942	0.786371	#N/A	1	-1.90492	-3.74489	0.505751	#N/A	1	1.77539	3.42331	0.511172	#N/A	1					0	0	0	0	0	0	0	0	0.588468	0	0.294234	0	0.814198	0	0.271399
SAOUHSC_01037	SAOUHSC_01037	NA	Hypothetical Protein	-2.53873	-5.81078	0.379284	#N/A	1	0.494833	1.40916	0.786893	#N/A	1	-1.90492	-3.74489	0.505751	#N/A	1	-0.919311	-1.89121	0.583731	#N/A	1					0	0	1.65274	0.550915	0	0	0	0	0	0.824196	0.412098	0	0.79434	0	0.26478
SAOUHSC_01603	SAOUHSC_01603	NA	Hypothetical Protein	-3.01485	-8.08276	0.298504	0.469581	1	-1.88099	-3.68328	0.236953	#N/A	1	-1.90492	-3.74489	0.505751	#N/A	1	0.995058	1.99316	0.404237	#N/A	1					0.590167	0.357204	0	0.31579	0	0	0	0	0.276926	1.98777	1.13235	0	0.383152	0	0.127717
SAOUHSC_01636	SAOUHSC_01636	NA	Hypothetical Protein	-1.75964	-3.38613	0.551505	#N/A	1	2.86199	7.27015	0.372862	#N/A	1	-1.90492	-3.74489	0.505751	#N/A	1	-2.41061	-5.31701	0.437975	#N/A	1					0.511879	0	0	0.170626	0	0	0	0	0	0	0	0	0.664651	0	0.22155
SAOUHSC_T0003	SAOUHSC_T0003	NA	tRNA	0.0545258	1.03852	0.987685	#N/A	1	2.86199	7.27015	0.372862	#N/A	1	-1.90492	-3.74489	0.505751	#N/A	1	#N/A	#N/A	#N/A	#N/A	#N/A					0	0	0	0	0	0	0	0	0	0	0	0	1.28558	0	0.428525
SAOUHSC_T00045 trnaP	SAOUHSC_T00045	trnaP	tRNA	0.0545258	1.03852	0.987685	#N/A	1	2.86199	7.27015	0.372862	#N/A	1	-1.90492	-3.74489	0.505751	#N/A	1	#N/A	#N/A	#N/A	#N/A	#N/A					0	0	0	0	0	0	0	0	0	0	0	0	1.32032	0	0.440107
SAOUHSC_T00053 trnaT	SAOUHSC_T00053	trnaT	tRNA	0.0545258	1.03852	0.987685	#N/A	1	0.495101	1.40942	0.786371	#N/A	1	-1.90492	-3.74489	0.505751	#N/A	1	1.77539	3.42331	0.511172	#N/A	1					0	0	0	0	0	0	0	0	0.929159	0	0.46458	0	1.28558	0	0.428525
SAOUHSC_T00060 tnraV	SAOUHSC_T00060	trnaV	tRNA	0.0545258	1.03852	0.987685	#N/A	1	2.86199	7.27015	0.372862	#N/A	1	-1.90492	-3.74489	0.505751	#N/A	1	#N/A	#N/A	#N/A	#N/A	#N/A					0	0	0	0	0	0	0	0	0	0	0	0	1.28558	0	0.428525
S1139	S1139	NA	sRNA	0.0545258	1.03852	0.987685	#N/A	1	-0.35809	-1.28173	0.823873	#N/A	1	-1.90463	-3.74413	0.505825	#N/A	1	2.62027	6.14866	0.306557	#N/A	1					0	0	0	0	0	0	0	0	1.30771	0	0.653853	0.582076	0	0	0.194025
S184	S184	NA	sRNA	0.0545258	1.03852	0.987685	#N/A	1	0.494452	1.40879	0.786648	#N/A	1	-1.90463	-3.74413	0.505825	#N/A	1	1.77565	3.42392	0.511102	#N/A	1					0	0	0	0	0	0	0	0	0	0.830952	0.415476	0.51528	0	0	0.17176
S212	S212	NA	sRNA	0.0545258	1.03852	0.987685	#N/A	1	2.8616	7.26823	0.372936	#N/A	1	-1.90463	-3.74413	0.505825	#N/A	1	#N/A	#N/A	#N/A	#N/A	#N/A					0	0	0	0	0	0	0	0	0	0	0	0.849516	0	0	0.283172
S407	S407	NA	sRNA	-1.75986	-3.38665	0.551449	#N/A	1	2.8616	7.26823	0.372936	#N/A	1	-1.90463	-3.74413	0.505825	#N/A	1	-2.41084	-5.31783	0.437927	#N/A	1					0	0	0.924035	0.308012	0	0	0	0	0	0	0	0.571492	0	0	0.190497
S548	S548	NA	sRNA	-4.16415	-17.9281	0.132082	0.272724	1	0.494719	1.40905	0.786545	#N/A	1	-1.90463	-3.74413	0.505825	#N/A	1	-2.54407	-5.8323	0.0771982	#N/A	1					1.89697	0.765438	2.56245	1.74162	0	0	0	0	0.593413	0	0.296706	0.52827	0	0	0.17609
S551	S551	NA	sRNA	-1.75979	-3.38649	0.556103	0.70731	1	-0.890384	-1.85367	0.578106	#N/A	1	-1.90463	-3.74413	0.505825	#N/A	1	1.25834	2.39221	0.424135	#N/A	1					0	1.01208	0	0.33736	0	0	0	0	2.35387	0	1.17694	0.698491	0	0	0.23283
S664	S664	NA	sRNA	-2.53844	-5.8096	0.372725	#N/A	1	2.8616	7.26823	0.372936	#N/A	1	-1.90463	-3.74413	0.505825	#N/A	1	-3.20177	-9.20087	0.286333	#N/A	1					0.88525	1.07161	0	0.652288	0	0	0	0	0	0	0	0.739578	0	0	0.246526
S768	S768	NA	sRNA	0.0545258	1.03852	0.987685	#N/A	1	0.494719	1.40905	0.786545	#N/A	1	-1.90463	-3.74413	0.505825	#N/A	1	1.77539	3.42331	0.511172	#N/A	1					0	0	0	0	0	0	0	0	0.569485	0	0.284742	0.506969	0	0	0.16899
S945	S945	NA	sRNA	-3.71595	-13.1405	0.190598	0.352776	1	-0.890384	-1.85367	0.578618	#N/A	1	-1.90463	-3.74413	0.505825	#N/A	1	-0.713346	-1.6396	0.533605	#N/A	1					0.243515	0.29478	0.986833	0.508376	0	0	0	0	0.685593	0	0.342797	0.203444	0	0	0.0678146
S992	S992	NA	sRNA	0.0545258	1.03852	0.987685	#N/A	1	2.8616	7.26823	0.372936	#N/A	1	-1.90463	-3.74413	0.505825	#N/A	1	#N/A	#N/A	#N/A	#N/A	#N/A					0	0	0	0	0	0	0	0	0	0	0	0.598706	0	0	0.199569
SAOUHSC_02105	SAOUHSC_02105	NA	Hypothetical Protein	0.0545258	1.03852	0.987685	#N/A	1	2.8616	7.26823	0.372936	#N/A	1	-1.90463	-3.74413	0.505825	#N/A	1	#N/A	#N/A	#N/A	#N/A	#N/A					0	0	0	0	0	0	0	0	0	0	0	0.566344	0	0	0.188781
SAOUHSC_02136	SAOUHSC_02136	NA	Hypothetical Protein	0.0545258	1.03852	0.987685	#N/A	1	2.8616	7.26823	0.372936	#N/A	1	-1.90463	-3.74413	0.505825	#N/A	1	#N/A	#N/A	#N/A	#N/A	#N/A					0	0	0	0	0	0	0	0	0	0	0	0.582076	0	0	0.194025
SAOUHSC_02332	SAOUHSC_02332	NA	Hypothetical Protein	0.0545258	1.03852	0.987685	#N/A	1	2.8616	7.26823	0.372936	#N/A	1	-1.90463	-3.74413	0.505825	#N/A	1	#N/A	#N/A	#N/A	#N/A	#N/A					0	0	0	0	0	0	0	0	0	0	0	0.476244	0	0	0.158748
SAOUHSC_02432	SAOUHSC_02432	NA	Hypothetical Protein	0.0545258	1.03852	0.987685	#N/A	1	2.8616	7.26823	0.372936	#N/A	1	-1.90463	-3.74413	0.505825	#N/A	1	#N/A	#N/A	#N/A	#N/A	#N/A					0	0	0	0	0	0	0	0	0	0	0	0.498922	0	0	0.166307
SAOUHSC_02940	SAOUHSC_02940	NA	Hypothetical Protein	0.0545258	1.03852	0.987685	#N/A	1	2.8616	7.26823	0.372936	#N/A	1	-1.90463	-3.74413	0.505825	#N/A	1	#N/A	#N/A	#N/A	#N/A	#N/A					0	0	0	0	0	0	0	0	0	0	0	0.566344	0	0	0.188781
SAOUHSC_T00023 trnaG	SAOUHSC_T00023	trnaG	tRNA	0.0545258	1.03852	0.987685	#N/A	1	2.8616	7.26823	0.372936	#N/A	1	-1.90463	-3.74413	0.505825	#N/A	1	#N/A	#N/A	#N/A	#N/A	#N/A					0	0	0	0	0	0	0	0	0	0	0	0.838189	0	0	0.279396
SAOUHSC_T00041 trnaM	SAOUHSC_T00041	trnaM	tRNA	0.0545258	1.03852	0.987685	#N/A	1	-0.890652	-1.85401	0.561809	#N/A	1	-1.90463	-3.74413	0.505825	#N/A	1	3.14978	8.87519	0.20893	#N/A	1					0	0	0	0	0	0	0	0	1.83418	1.31657	1.57538	0.816418	0	0	0.272139
SAOUHSC_T00043 trnaL	SAOUHSC_T00043	trnaL	tRNA	0.0545258	1.03852	0.987685	#N/A	1	2.8616	7.26823	0.372936	#N/A	1	-1.90463	-3.74413	0.505825	#N/A	1	#N/A	#N/A	#N/A	#N/A	#N/A					0	0	0	0	0	0	0	0	0	0	0	0.861153	0	0	0.287051
S1094	S1094	NA	sRNA	-0.467966	-1.38316	0.255868	0.42643	1	1.00983	2.01367	0.0393703	0.216454	1	-1.90281	-3.73942	1.31595e-13	1.0402e-12	4.74664e-10	0.424592	1.34219	0.22173	0.461232	1					40.8349	35.5462	35.3274	37.2362	24.9147	23.2605	29.8724	26.0159	77.5055	62.4328	69.9692	98.8961	88.7674	55.7538	81.1391
S829	S829	NA	sRNA	-0.792355	-1.7319	0.132599	0.273208	1	0.733313	1.66245	0.155988	0.462464	1	-1.90276	-3.73927	3.18379e-08	1.4288e-07	0.000114839	0.397887	1.31758	0.415388	0.643085	1					9.4971	20.782	17.2696	15.8496	7.16264	10.9737	8.84909	8.99513	38.3932	21.161	29.7771	39.0612	26.5602	17.2614	27.6276
SAOUHSC_01855	SAOUHSC_01855	NA	Hypothetical Protein	-0.988108	-1.98358	0.04436	0.124116	1	1.07332	2.10427	0.0530548	0.252262	1	-1.89035	-3.70724	5.96254e-06	2.04918e-05	0.0215069	-0.225741	-1.16938	0.606722	0.782019	1	SigB				6066.66	5296.57	4029.19	5130.8	2953.78	2455.27	2019.51	2476.19	5097.85	7315.36	6206.6	9075.06	8084.99	6051.97	7737.34
SAOUHSC_01307	SAOUHSC_01307	NA	Amino Acids and Derivatives	-0.235128	-1.17701	0.554635	0.706466	1	0.381365	1.30257	0.386219	0.68677	1	-1.88398	-3.69093	6.06045e-15	5.47487e-14	2.186e-11	1.35684	2.56124	7.17103e-05	0.00207516	0.257727					11.7343	11.63	12.9779	12.1141	8.7393	10.0525	11.4376	10.0765	55.4054	33.0016	44.2035	40.3164	35.3295	18.9131	31.5197
SAOUHSC_01815	SAOUHSC_01815	NA	Hypothetical Protein	-1.34691	-2.54366	5.96902e-05	0.000715671	0.21966	1.17404	2.25643	0.0553949	0.258674	1	-1.88052	-3.68207	8.28771e-21	1.24782e-19	2.98938e-17	-0.601957	-1.51777	0.140109	0.351402	1	SigB				196.077	175.706	190.472	187.418	75.3379	76.7858	62.2498	71.4579	181.453	169.695	175.574	297.102	224.011	150.627	223.913
fhuB	SAOUHSC_00653	fhuB	Membrane Transport	-1.57705	-2.9836	0.00016715	0.00163111	0.615113	-0.310669	-1.24028	0.582816	0.821881	1	-1.87598	-3.67052	2.78509e-23	4.94212e-22	1.00458e-19	0.595447	1.51094	0.115786	0.31578	1	Fur				88.9478	90.3621	97.9017	92.4039	29.9279	32.7558	27.8878	30.1905	231.522	167.75	199.636	117.972	93.6206	67.6294	93.074
hom	SAOUHSC_01320	hom	Amino Acids and Derivatives	-2.8746	-7.334	2.8681e-06	6.33687e-05	0.0105546	-1.81836	-3.52681	0.0199406	0.148985	1	-1.87102	-3.6579	6.11075e-08	2.65998e-07	0.000220415	1.10892	2.15684	0.0495563	0.184987	1	CodY			activated	38.4161	35.0554	36.1823	36.5513	5.31617	5.29409	3.82442	4.81156	199.941	24.8494	112.395	24.9297	16.9323	4.99652	15.6195
cntF	SAOUHSC_02763	cntF	Membrane Transport	-2.20596	-4.61383	2.9798e-06	6.54252e-05	0.0109657	-1.54509	-2.91823	0.00324025	0.051095	1	-1.87054	-3.6567	7.65003e-28	1.97087e-26	2.75937e-24	1.04483	2.06313	0.0173684	0.0932589	1					380.144	347.831	355.211	361.062	64.0142	77.6131	87.8036	76.477	1006.52	1117.16	1061.84	251.038	226.152	213.351	230.18
S1084	S1084	NA	sRNA	0.638806	1.55704	0.386185	0.558545	1	0.775423	1.71169	0.236262	0.549193	1	-1.86615	-3.64559	0.00106368	0.00258164	1	1.73369	3.32577	0.0116099	0.0720385	1					1.22021	1.47709	2.1977	1.63167	1.22703	1.52742	4.31094	2.35513	6.10734	9.86362	7.98548	8.83496	8.45006	4.9425	7.40917
S594	S594	NA	sRNA	-0.56117	-1.47546	0.153018	0.302506	1	1.44986	2.73181	0.00388385	0.0585939	1	-1.86364	-3.63926	4.24562e-16	4.18308e-15	1.5314e-12	-0.111932	-1.08067	0.753364	0.877941	1					79.0509	67.5478	66.2398	70.9461	41.4468	42.862	55.6859	46.6649	100.37	84.2902	92.3302	189.652	142.164	97.0297	142.949
fhuG	SAOUHSC_00654	fhuG	Iron acquisition and Metabolism	-1.62484	-3.08408	0.000323548	0.00276551	1	-0.0728401	-1.05179	0.870982	0.945069	1	-1.86201	-3.63514	1.21522e-23	2.28461e-22	4.38328e-20	0.236763	1.17835	0.582607	0.769094	1	Fur				154.784	156.111	170.806	160.567	47.2081	51.8187	53.7732	50.9334	315.169	226.277	270.723	194.588	144.298	124.872	154.586
csbD	SAOUHSC_01730	csbD	Hypothetical Protein	-0.385109	-1.30596	0.413916	0.578856	1	0.683005	1.60548	0.155062	0.461218	1	-1.86019	-3.63056	3.23173e-10	1.78412e-09	1.16569e-06	0.768652	1.70368	0.0386974	0.155074	1	SigB				35.3616	21.403	20.5509	25.7719	17.3662	23.1616	16.8096	19.1125	53.6374	73.1237	63.3806	60.803	72.0765	40.5273	57.8023
lysP	SAOUHSC_01787	lysP	Amino Acids and Derivatives	-1.52075	-2.86941	0.000279985	0.00246513	1	0.28468	1.21814	0.515763	0.773396	1	-1.85732	-3.62333	1.80807e-24	3.63494e-23	6.52169e-21	0.0541956	1.03828	0.894565	0.949132	1	SigB				114.481	105.415	104.909	108.268	37.7575	34.1394	38.0536	36.6502	177.533	142.361	159.947	139.404	116.604	80.107	112.038
SAOUHSC_02212	SAOUHSC_02212	NA	Hypothetical Protein	0.0605691	1.04288	0.940753	0.967497	1	0.869589	1.82714	0.204135	0.511234	1	-1.85347	-3.61369	0.00394588	0.00862587	1	0.977128	1.96854	0.211265	0.449936	1					0.40455	3.42801	1.63942	1.82399	0.610217	2.27881	2.45015	1.77972	5.31519	4.36026	4.83773	5.40767	6.82876	4.36971	5.53538
tcyB	SAOUHSC_02698	tcyB	Sulfur Metabolism	-0.437044	-1.35383	0.247488	0.416591	1	1.27609	2.42182	0.0130609	0.116766	1	-1.85047	-3.60617	8.98111e-22	1.44613e-20	3.23949e-18	0.0252483	1.01765	0.954725	0.979996	1	CymR				259.286	241.887	201.17	234.114	159.531	164.637	178.968	167.712	229.6	447.463	338.532	651.779	433.968	428.113	504.62
SAOUHSC_01583	SAOUHSC_01583	NA	Phages, Prophages, Transposable elements, Plasmids	-1.21841	-2.3269	0.00281275	0.0147481	1	0.510085	1.42413	0.252066	0.569415	1	-1.84942	-3.60356	5.52085e-25	1.15672e-23	1.99137e-21	0.201288	1.14972	0.611379	0.784926	1					76.6191	64.6323	59.3925	66.8813	25.9126	25.2894	32.5279	27.9099	119.609	98.5268	109.068	111.655	92.5006	52.7016	85.6191
SAOUHSC_00040	SAOUHSC_00040	NA	Hypothetical Protein	-1.23019	-2.34598	0.00201945	0.0114425	1	0.668597	1.58953	0.17854	0.489736	1	-1.84942	-3.60354	1.66685e-09	8.5886e-09	6.01233e-06	-0.117965	-1.0852	0.7588	0.879854	1					24.7132	38.846	30.3935	31.3176	13.9094	8.31094	15.6377	12.6193	39.4619	42.737	41.0995	39.136	47.894	30.8772	39.3024
SAOUHSC_00881	SAOUHSC_00881	NA	Hypothetical Protein	0.9226	1.89553	0.0423808	0.119971	1	1.52603	2.87992	0.00119725	0.0302982	1	-1.84	-3.5801	2.80766e-09	1.41728e-08	1.01272e-05	1.55057	2.92933	0.00100824	0.0143971	1	HisR				17.6578	24.5328	19.2446	20.4784	32.0828	42.5742	39.4964	38.0511	131.064	40.5504	85.807	175.014	149.031	36.3036	120.116
mpsA	SAOUHSC_00412	mpsA	Amino Acids and Derivatives	-2.12055	-4.34858	4.2169e-07	1.31097e-05	0.00155182	0.0421409	1.02964	0.928339	0.969832	1	-1.83864	-3.57673	5.37599e-26	1.1834e-24	1.93912e-22	-0.285002	-1.21841	0.500465	0.714015	1					247.527	222.473	232.515	234.172	49.0688	54.0407	54.1657	52.4251	314.087	233.677	273.882	208.489	162.445	106.111	159.015
thrB	SAOUHSC_01322	thrB	Amino Acids and Derivatives	-3.04909	-8.2769	4.35539e-06	8.79338e-05	0.0160278	-1.64949	-3.13722	0.0189206	0.144762	1	-1.83564	-3.5693	7.85983e-09	3.76536e-08	2.83504e-05	0.716122	1.64276	0.214486	0.451913	1	CodY			activated	232.729	209.252	224.949	222.31	22.2039	27.0219	29.5103	26.2454	935.529	106.473	521.001	140.843	78.3766	28.9798	82.7332
SAOUHSC_A00992	SAOUHSC_A00992	NA	Hypothetical Protein	-1.38597	-2.61348	7.77201e-05	0.000872303	0.28601	0.679899	1.60203	0.145846	0.44688	1	-1.83463	-3.5668	3.27023e-12	2.22146e-11	1.17957e-08	-0.489636	-1.40409	0.120742	0.322307	1					179.916	161.154	151.814	164.295	55.295	73.36	54.775	61.1434	154.36	182.607	168.483	192.219	156.577	185.608	178.135
S873	S873	NA	sRNA	-1.82559	-3.54452	0.000301983	0.00260655	1	0.30945	1.23924	0.542399	0.795875	1	-1.8304	-3.55636	5.53226e-07	2.17169e-06	0.00199549	-0.285271	-1.21864	0.468016	0.687208	1					42.5002	45.5436	52.7042	46.916	12.6111	14.3902	11.6042	12.8685	66.0391	41.3014	53.6703	45.984	43.4239	23.5175	37.6418
uspA1	SAOUHSC_01819	uspA1	Stress Response	-2.00611	-4.01698	4.79658e-06	9.48237e-05	0.0176514	0.885516	1.84743	0.133898	0.427018	1	-1.82935	-3.55376	4.40315e-16	4.31385e-15	1.58822e-12	-0.872742	-1.83114	0.0542142	0.195243	1					2513.47	2662.62	2362.97	2513.02	636.599	508.178	683.365	609.381	2663.54	1252.94	1958.24	2596.13	2148.7	888.608	1877.81
nnrD	SAOUHSC_00007	nnrD	Hypothetical Protein	-0.922224	-1.89503	0.0266605	0.0846833	1	0.10214	1.07336	0.844843	0.937121	1	-1.8259	-3.54529	6.79541e-14	5.52206e-13	2.4511e-10	0.758246	1.69143	0.0433804	0.168473	1					84.6789	65.2661	74.423	74.7893	28.6176	36.831	50.4742	38.6409	217.28	142.244	179.762	147.847	106.333	89.0049	114.395
SAOUHSC_02833	SAOUHSC_02833	NA	Membrane Transport	-2.51439	-5.71356	2.99928e-07	1.05201e-05	0.00110373	-0.30864	-1.23854	0.611235	0.835664	1	-1.82555	-3.54442	6.71349e-11	3.97777e-10	2.42156e-07	-0.173515	-1.1278	0.722757	0.859736	1					207.441	190.511	140.941	179.631	29.3054	31.0752	30.662	30.3475	346.714	104.007	225.361	143.935	95.7016	41.9152	93.8506
S595	S595	NA	sRNA	0.225887	1.1695	0.708225	0.824832	1	0.739376	1.66945	0.184348	0.492328	1	-1.82056	-3.53218	8.71771e-05	0.000255867	0.314448	1.2188	2.32753	0.0182019	0.0967811	1					4.0362	2.44295	2.33664	2.9386	6.08814	1.62398	2.18261	3.29824	9.19903	11.264	10.2315	13.2472	7.86122	8.95289	10.0204
rrlC	SAOUHSC_R0007	rrlC	RNA Metabolism	-0.12196	-1.08821	0.872429	0.928728	1	-1.70345	-3.25679	0.00959787	0.0987479	1	-1.81831	-3.52667	0.0147083	0.0283882	1	0.231085	1.17372	0.688169	0.836236	1					548.657	414.239	125.255	362.717	324.076	300.698	319.93	314.901	263.476	917.275	590.375	148.611	92.3222	2073.45	771.462
sarR	SAOUHSC_02566	sarR	Regulation and Cell signaling	-0.789945	-1.72901	0.0860668	0.20065	1	0.244247	1.18447	0.605478	0.83187	1	-1.81585	-3.52068	1.68963e-25	3.69593e-24	6.09449e-22	0.690963	1.61436	0.0845951	0.263639	1					494.074	462.765	404.823	453.887	302.341	239.943	216.078	252.787	964.478	1122.42	1043.45	871.969	749.904	617.165	746.346
S718	S718	NA	sRNA	-2.13982	-4.40708	0.101422	0.225789	1	0.702259	1.62705	0.495526	#N/A	1	-1.81072	-3.50817	0.166823	0.237694	1	-0.72257	-1.65012	0.376171	0.61198	1					1.24816	1.51092	0.240862	0.999982	0	0.669602	0	0.223201	1.00402	0.720683	0.862352	1.78761	0	0.240748	0.676118
dnaI	SAOUHSC_01791	dnaI	DNA Metabolism	-1.5375	-2.90291	0.000358884	0.00298921	1	-0.2968	-1.22842	0.587222	0.822235	1	-1.80794	-3.50141	1.02899e-18	1.29668e-17	3.71157e-15	0.542618	1.45661	0.168497	0.38994	1					121.489	98.3069	103.079	107.625	36.3546	36.2036	35.1321	35.8968	226.34	219.483	222.911	124.295	113.935	77.2172	105.149
SAOUHSC_01854	SAOUHSC_01854	NA	Hypothetical Protein	-1.02712	-2.03795	0.0157966	0.0568581	1	0.551476	1.46558	0.364934	0.672039	1	-1.80624	-3.4973	3.45375e-10	1.89765e-09	1.24577e-06	0.0614022	1.04348	0.888025	0.946214	1	SigB				677.96	577.185	459.205	571.45	272.685	271.031	267.042	270.253	608.378	1079.21	843.793	718.383	894.073	718.332	776.929
SAOUHSC_02217	SAOUHSC_02217	NA	Phages, Prophages, Transposable elements, Plasmids	0.495898	1.4102	0.135704	0.277975	1	1.4155	2.66752	0.00241119	0.0432361	1	-1.80481	-3.49382	2.77288e-18	3.30277e-17	1.00018e-14	1.00715	2.00993	0.00142759	0.0185246	1					20.3975	22.9195	17.4021	20.2397	29.2952	28.587	25.1212	27.6678	56.786	59.0374	57.9117	113.416	88.3262	47.306	83.0162
pdxS	SAOUHSC_00499	pdxS	Cofactors, Vitamins, Prosthetic Groups, Pigments	-2.28127	-4.86105	1.99629e-07	7.54083e-06	0.000734635	-0.574408	-1.48907	0.314261	0.626525	1	-1.80058	-3.4836	2.04314e-15	1.95221e-14	7.36961e-12	-0.164164	-1.12052	0.684915	0.834143	1					213.452	218.691	214.734	215.626	35.2771	49.9592	44.9056	43.3807	253.677	296.365	275.021	127.852	114.208	127.109	123.056
SAOUHSC_T00051 trnaS	SAOUHSC_T00051	trnaS	tRNA	0.633281	1.55109	0.403045	0.573006	1	2.41945	5.34966	0.00268945	0.0464688	1	-1.79997	-3.48214	0.00105131	0.00255518	1	0.201253	1.1497	0.820803	0.912437	1					5.6637	3.91773	3.27883	4.28675	8.54304	6.07682	4.9003	6.50672	13.6676	0	6.83382	31.0941	18.9104	7.647	19.2172
S322	S322	NA	sRNA	-0.297969	-1.22941	0.644568	0.776265	1	1.13538	2.19676	0.0567407	0.263002	1	-1.79818	-3.47781	0.000618072	0.00156909	1	0.4172	1.33533	0.478353	0.697189	1					11.955	5.10769	3.79977	6.95416	4.243	6.60215	6.38871	5.74462	17.1591	9.4744	13.3167	18.8005	22.828	8.54544	16.7246
SprC	S771	SprC	sRNA	0.162127	1.11894	0.706391	0.823813	1	1.20924	2.31216	0.0342092	0.201027	1	-1.79002	-3.4582	2.74779e-10	1.534e-09	9.91129e-07	0.678965	1.60099	0.0992866	0.288337	1					50.3372	31.4094	48.3684	43.3717	40.7036	63.3351	37.7154	47.2514	123.213	73.4103	98.3116	199.431	102.42	108.602	136.818
secA2	SAOUHSC_02985	secA2	Membrane Transport	-1.38866	-2.61835	0.000606456	0.00458167	1	0.297221	1.22878	0.61584	0.839125	1	-1.78863	-3.45487	9.84531e-24	1.87115e-22	3.5512e-20	-0.0337122	-1.02364	0.931395	0.968414	1					183.6	179.241	204.223	189.021	64.9387	69.9634	77.1936	70.6986	358.249	170.656	264.453	214.359	210.077	180.841	201.759
gtfA	SAOUHSC_02984	gtfA	Membrane Transport	-1.48713	-2.80331	0.000214124	0.00198471	0.787976	0.389639	1.31007	0.486262	0.75603	1	-1.78628	-3.44924	3.01388e-24	5.92219e-23	1.08711e-20	-0.236305	-1.17797	0.542913	0.741582	1	SigB				299.539	281.169	341.844	307.517	93.3426	110.295	119.217	107.618	496.465	251.66	374.063	324.277	316.032	277.251	305.853
rrl1	SAOUHSC_R0006	rrl1	RNA Metabolism	-0.491098	-1.40551	0.516872	0.674005	1	-2.237	-4.71414	4.55396e-05	0.00571613	0.163715	-1.78607	-3.44875	0.0132483	0.025756	1	0.388774	1.30928	0.495852	0.71095	1					28.0339	13.5244	2.88623	14.8149	7.72719	15.6608	5.92462	9.77088	13.0699	39.9192	26.4946	2.27971	4.98045	63.1889	23.483
S457	S457	NA	sRNA	-1.15527	-2.22726	0.0323334	0.0975835	1	-0.320077	-1.2484	0.525458	0.780762	1	-1.7856	-3.44763	6.45731e-07	2.51777e-06	0.00232915	0.892608	1.85653	0.0322298	0.139828	1					5.37473	3.70703	1.77286	3.61821	1.88539	0.82143	1.89256	1.53313	8.38713	10.6933	9.54023	5.95225	3.81402	3.7128	4.49303
S432	S432	NA	sRNA	-1.03256	-2.04566	0.177405	0.335067	1	0.473354	1.38833	0.48907	0.758079	1	-1.78544	-3.44724	0.0131497	0.0255929	1	0.361257	1.28455	0.551684	0.745336	1					8.3607	4.217	3.76459	5.44743	4.20372	1.3082	2.10985	2.54059	8.50009	13.1413	10.8207	9.31321	9.95131	3.76281	7.67578
rrlF	SAOUHSC_R00010	rrlF	RNA Metabolism	-0.117941	-1.08519	0.881283	0.934202	1	-1.91165	-3.76239	0.00321807	0.051095	1	-1.7838	-3.44332	0.0221403	0.0405924	1	0.41617	1.33438	0.496371	0.71095	1					2448.61	1622.46	467.847	1512.97	1284.38	1229.47	1429.78	1314.55	1172.91	4402.28	2787.6	545.669	433.4	8431.83	3136.96
SAOUHSC_00359	SAOUHSC_00359	NA	Hypothetical Protein	0.00431267	1.00299	0.990732	0.994412	1	1.43114	2.6966	0.00483808	0.0671765	1	-1.78307	-3.44157	1.67045e-13	1.29974e-12	6.02532e-10	0.337692	1.26373	0.371977	0.607272	1					15.2561	14.5552	14.4956	14.769	15.7964	10.6814	16.248	14.242	31.0614	21.4248	26.2431	54.007	39.6187	30.7231	41.4496
rrlE	SAOUHSC_R0009	rrlE	RNA Metabolism	-0.109817	-1.07909	0.88938	0.938851	1	-1.90412	-3.74281	0.00323947	0.051095	1	-1.78213	-3.43935	0.0219699	0.0403865	1	0.417662	1.33576	0.496578	0.71095	1					2434.78	1617.29	456.962	1503.01	1299.53	1212.31	1426.35	1312.73	1169.21	4374.12	2771.67	540.443	437.645	8410.42	3129.5
SAOUHSC_02196	SAOUHSC_02196	NA	Phages, Prophages, Transposable elements, Plasmids	1.4789	2.78737	0.000735301	0.005326	1	1.59816	3.02757	0.000518447	0.0182796	1	-1.774	-3.42001	1.05559e-11	6.82408e-11	3.80753e-08	1.62107	3.07603	0.000329307	0.00631099	1					1.06543	1.23599	0.719602	1.00701	2.41063	2.91741	2.95753	2.76185	4.12448	4.90433	4.51441	10.4959	7.14765	5.81404	7.8192
S779	S779	NA	sRNA	-1.18114	-2.26756	0.00251439	0.0134972	1	-0.133124	-1.09667	0.768619	0.911192	1	-1.77348	-3.41878	3.40057e-14	2.85681e-13	1.22658e-10	0.494029	1.40837	0.143625	0.355259	1					113.048	100.584	88.6373	100.756	43.5712	39.5065	45.8968	42.9915	181.058	225.814	203.436	107.852	134.748	120.856	121.152
metF	SAOUHSC_00339	metF	Amino Acids and Derivatives	0.199164	1.14803	0.823141	0.897763	1	-4.347	-20.3505	3.75709e-05	0.00512598	0.135068	-1.77308	-3.41783	1.87152e-08	8.60999e-08	6.75058e-05	6.64455	100.048	1.67177e-14	6.07412e-12	6.00836e-11	CodY	SigB		activated	8.41517	7.66477	8.71863	8.26619	7.33254	8.89749	11.7519	9.32732	2344.4	20.9136	1182.66	47.9501	28.5367	8.21812	28.235
S24	S24	NA	sRNA	-0.701905	-1.62665	0.213199	0.381484	1	0.711958	1.63803	0.239321	0.551793	1	-1.76928	-3.40885	2.85939e-05	8.99183e-05	0.103138	0.174004	1.12819	0.747144	0.874752	1					13.3348	8.64751	9.00641	10.3296	7.18357	6.2595	5.04762	6.16356	24.1346	8.34107	16.2378	21.8831	13.6043	16.7183	17.4019
SAOUHSC_00417	SAOUHSC_00417	NA	Cofactors, Vitamins, Prosthetic Groups, Pigments	-1.40268	-2.64392	0.000744613	0.00538236	1	0.0140512	1.00979	0.981572	0.990227	1	-1.76851	-3.40702	1.042e-18	1.30833e-17	3.7585e-15	0.411461	1.33003	0.284531	0.527588	1					77.089	71.7544	78.2727	75.7054	24.7076	24.9894	34.4121	28.0363	206.948	80.5492	143.749	108.451	82.2839	52.2493	80.9948
purR	SAOUHSC_00467	purR	Nucleosides and Nucleotides	-1.19668	-2.29212	0.0123025	0.0473591	1	-0.2677	-1.20389	0.59229	0.82312	1	-1.76341	-3.39499	3.32797e-26	7.41967e-25	1.2004e-22	0.683162	1.60565	0.0930373	0.276323	1					231.485	196.417	221.029	216.31	76.6299	87.6829	112.827	92.38	620.052	370.238	495.145	270.964	266.702	235.825	257.83
SAOUHSC_02666	SAOUHSC_02666	NA	Hypothetical Protein	-1.1158	-2.16716	0.0941073	0.214675	1	0.330188	1.25718	0.551732	0.801916	1	-1.76302	-3.39407	0.00124972	0.00300174	1	0.372812	1.29487	0.440941	0.664614	1					3.37238	3.3169	3.4166	3.36863	1.27171	2.37455	0.957412	1.53456	6.32974	5.9633	6.14652	5.81097	4.1052	2.27666	4.06428
arlR	SAOUHSC_01420	arlR	Regulation and Cell signaling	-0.369411	-1.29183	0.277254	0.448018	1	1.02191	2.03061	0.0801993	0.320185	1	-1.7567	-3.37925	6.6017e-20	9.22117e-19	2.38123e-16	0.384906	1.30577	0.250814	0.493776	1	SigB				69.5458	62.9329	62.6804	65.053	52.9668	50.0923	43.1561	48.7384	120.582	120.883	120.733	178.782	141.818	97.5935	139.398
S590	S590	NA	sRNA	-1.12451	-2.18027	0.0754939	0.183156	1	1.20244	2.30129	0.0709763	0.300978	1	-1.75241	-3.36921	0.0016507	0.00389494	1	-0.564937	-1.47932	0.308814	0.546885	1					10.1684	4.43127	4.39541	6.3317	3.68109	2.29112	2.4634	2.81187	7.25247	4.93181	6.09214	12.9126	5.28128	5.49167	7.8952
SAOUHSC_00807	SAOUHSC_00807	NA	Hypothetical Protein	-0.301389	-1.23233	0.738819	0.842139	1	-0.712996	-1.6392	0.309497	0.621769	1	-1.74954	-3.36252	0.020732	0.038436	1	1.96948	3.91626	0.00666201	0.0518685	1					4.09504	1.23928	0.691455	2.00859	2.31633	0	2.32514	1.54716	7.20573	17.2408	12.2233	4.27647	5.31721	5.52902	5.0409
SAOUHSC_02165	SAOUHSC_02165	NA	Hypothetical Protein	0.357897	1.28156	0.664418	0.792564	1	0.334188	1.26067	0.585309	0.821977	1	-1.74889	-3.36099	0.00567133	0.0119328	1	1.93572	3.82569	0.00308745	0.0316488	1					2.41174	1.16778	2.60625	2.06193	0.727566	2.71704	4.382	2.60887	13.1274	9.09786	11.1126	10.0744	8.76829	2.60502	7.14923
S870	S870	NA	sRNA	-0.981731	-1.97483	0.0188807	0.0648368	1	-0.164066	-1.12044	0.77624	0.914354	1	-1.74244	-3.34602	1.37845e-24	2.80365e-23	4.97206e-21	0.882082	1.84303	0.0334762	0.1421	1					160.53	131.812	103.654	131.999	68.0793	54.3957	70.749	64.408	357.336	330.522	343.929	227.311	176.442	139.729	181.161
SAOUHSC_02198	SAOUHSC_02198	NA	Phages, Prophages, Transposable elements, Plasmids	1.28726	2.44064	0.0506979	0.137743	1	1.36908	2.58307	0.0179738	0.140289	1	-1.74142	-3.34364	0.000180983	0.000505185	0.652807	1.66445	3.16994	0.00755777	0.0552073	1					1.09053	2.11217	0.29462	1.16577	1.64493	4.09525	2.97214	2.90411	5.11711	5.87688	5.49699	13.3017	5.09759	5.59513	7.99814
rrl3	SAOUHSC_R0008	rrl3	RNA Metabolism	-0.160064	-1.11734	0.835047	0.904134	1	-1.8609	-3.63234	0.00271757	0.0465997	1	-1.74079	-3.34217	0.0202971	0.0376698	1	0.307983	1.23798	0.588937	0.771003	1					1020.95	665.915	216.784	634.55	528.076	506.347	572.74	535.721	498.059	1673.43	1085.75	217.034	177.552	3331.35	1241.98
SAOUHSC_01969	SAOUHSC_01969	NA	Membrane Transport	-0.578168	-1.49295	0.141632	0.285621	1	0.65317	1.57262	0.227995	0.538969	1	-1.73967	-3.33959	2.51109e-17	2.72074e-16	9.05752e-14	0.490614	1.40504	0.191592	0.424072	1	SigB				165.09	134.391	123.028	140.836	96.1342	101.525	74.7095	90.7896	185.416	376.421	280.918	282.373	296.048	186.814	255.078
SAOUHSC_02442	SAOUHSC_02442	NA	Protein Metabolism	-1.03938	-2.05535	0.00140236	0.00870405	1	1.2389	2.36019	0.0271759	0.175746	1	-1.73931	-3.33876	1.85191e-22	3.14192e-21	6.67983e-19	-0.570765	-1.48531	0.135677	0.345265	1	SigB				1630.34	1476.37	1115.12	1407.27	710.323	696.422	568.711	658.485	1372.6	1311.13	1341.87	2144.19	2011.48	1399.06	1851.58
SAOUHSC_01118	SAOUHSC_01118	NA	Hypothetical Protein	-1.54695	-2.92199	0.315709	0.488416	1	2.2521	4.76377	0.159202	#N/A	1	-1.73647	-3.33219	0.254051	0.338022	1	-2.08732	-4.24958	0.171783	#N/A	1					0.611758	0	1.23956	0.617106	0	0	0.463138	0.154379	0.287057	0	0.143529	1.02218	0	0.412991	0.478391
S16	S16	NA	sRNA	-0.773434	-1.70933	0.0347368	0.103328	1	0.136625	1.09933	0.814691	0.925549	1	-1.73629	-3.33177	3.07484e-13	2.32991e-12	1.1091e-09	0.820581	1.76612	0.0195312	0.100896	1					206.022	227.961	242.423	225.469	142.634	108.042	135.256	128.644	655.937	483.027	569.482	483.752	341.179	263.497	362.809
S264	S264	NA	sRNA	-2.15751	-4.46143	0.00010543	0.00112235	0.387982	-0.632878	-1.55066	0.205809	0.51175	1	-1.73429	-3.32716	0.000111981	0.000322945	0.403917	0.181867	1.13435	0.640859	0.808179	1					41.9643	50.7986	39.0938	43.9522	14.1875	10.8682	3.2865	9.4474	61.1101	82.8555	71.9828	35.0589	23.4865	18.5608	25.702
opp-3A	SAOUHSC_00927	opp-3A	Membrane Transport	-3.26903	-9.63998	8.53406e-10	1.16125e-07	3.14053e-06	-0.861817	-1.81733	0.196476	0.503819	1	-1.73423	-3.32702	2.26517e-15	2.15843e-14	8.17047e-12	-0.534056	-1.44799	0.315515	0.554032	1	CodY			activated	351.876	328.046	360.664	346.862	26.7987	34.2124	45.1325	35.3812	592.391	92.1935	342.292	139.698	107.144	55.2765	100.706
gltT	SAOUHSC_02667	gltT	Hypothetical Protein	-1.01324	-2.01844	0.0233652	0.076708	1	-0.102857	-1.0739	0.856151	0.940687	1	-1.73335	-3.32499	8.13908e-17	8.45006e-16	2.93577e-13	0.945829	1.9263	0.00819331	0.0579916	1					314.115	242.115	226.83	261.02	135.348	127.577	110.009	124.312	837.724	585.967	711.845	503.602	369.409	199.058	357.356
brnQ2	SAOUHSC_00282	brnQ2	Membrane Transport	-2.61048	-6.10709	4.17651e-07	1.31001e-05	0.00153696	-0.711109	-1.63706	0.283479	0.599184	1	-1.73088	-3.3193	7.91668e-18	9.17807e-17	2.85555e-14	-0.057557	-1.0407	0.908241	0.956813	1	CodY				154.614	136.203	158.828	149.882	19.5384	23.4371	29.2408	24.0721	328.989	82.497	205.743	97.4444	67.8116	39.589	68.2817
SAOUHSC_00688	SAOUHSC_00688	NA	Hypothetical Protein	-1.34909	-2.54752	0.000623827	0.00466277	1	0.774212	1.71026	0.190783	0.499494	1	-1.72883	-3.31459	1.10495e-19	1.513e-18	3.98556e-16	-0.648386	-1.56741	0.107428	0.302576	1	SigB				1201.15	1130.32	960.507	1097.33	446.595	428.842	371.937	415.791	703.421	1286.96	995.19	1176.35	1060.78	1151.06	1129.4
SAOUHSC_01584	SAOUHSC_01584	NA	Hypothetical Protein	-1.33819	-2.52834	0.000595805	0.00452066	1	0.0869144	1.0621	0.854227	0.940687	1	-1.72842	-3.31364	4.99141e-16	4.87644e-15	1.8004e-12	0.318271	1.24684	0.299629	0.539234	1					55.1806	44.6013	40.7744	46.8521	16.438	19.1629	18.2029	17.9346	91.5574	73.9929	82.7752	62.5029	53.1194	33.7485	49.7903
psmB2	SAOUHSC_01136	psmB2	Virulence, Disease and Defense	-2.30217	-4.93199	3.92834e-05	0.000515405	0.144563	-0.803682	-1.74555	0.149908	0.455384	1	-2.32803	-5.02119	1.71688e-11	1.0857e-10	6.1928e-08	0.641098	1.55952	0.0777263	0.249805	1	AgrA		activated		125.41	80.9663	110.679	105.685	14.2926	27.2106	21.0985	20.8673	173.663	296.619	235.141	58.6732	115.797	81.2766	85.249
pbuG	SAOUHSC_02516	pbuG	Membrane Transport	-1.56501	-2.95879	0.000121953	0.00124796	0.448786	-0.0597345	-1.04227	0.923246	0.968306	1	-1.72143	-3.29762	1.0454e-17	1.18433e-16	3.77075e-14	0.209424	1.15623	0.666232	0.8228	1			repressed		265.628	233.396	297.862	265.629	81.0579	83.765	99.0503	87.9577	659.383	220.207	439.795	310.962	242.726	178.547	244.078
hemB	SAOUHSC_01772	hemB	Cofactors, Vitamins, Prosthetic Groups, Pigments	-0.17175	-1.12642	0.641521	0.77419	1	-0.0473536	-1.03337	0.928125	0.969832	1	-0.947038	-1.92791	4.12888e-05	0.000126522	0.148929	0.812878	1.75671	0.0191824	0.0998678	1			repressed		53.9458	49.1403	41.5958	48.2273	38.5319	36.9517	49.3121	41.5986	137.031	103.352	120.192	88.5901	64.5346	49.1828	67.4358
S1022	S1022	NA	sRNA	-0.927408	-1.90186	0.0156504	0.0564476	1	0.27352	1.20875	0.644155	0.852246	1	-1.7168	-3.28706	8.82496e-18	1.00633e-16	3.18316e-14	0.227936	1.17116	0.487962	0.705097	1					73.3779	74.5352	62.2941	70.0691	37.1502	31.893	38.1917	35.745	129.038	104.008	116.523	85.4981	98.6962	102.169	95.4545
SAOUHSC_01832	SAOUHSC_01832	NA	Amino Acids and Derivatives	-3.65774	-12.6209	2.80081e-08	1.61299e-06	0.00010307	-1.4217	-2.67902	0.0537056	0.253426	1	-1.71635	-3.28605	0.000103833	0.000300943	0.374526	-0.274091	-1.20923	0.646016	0.81093	1	CodY			activated	16.4621	12.0822	16.8969	15.1471	0.977608	1.33863	1.17759	1.16461	32.6622	3.05613	17.8592	5.5771	3.19788	1.13759	3.30419
SAOUHSC_02470	SAOUHSC_02470	NA	Hypothetical Protein	-0.421936	-1.33972	0.740609	0.843756	1	2.80806	7.0034	0.0584969	#N/A	1	-1.71335	-3.27921	0.150938	0.218485	1	-1.7896	-3.4572	0.245742	#N/A	1					0.822364	0	1.11086	0.644408	0.62022	0.772054	0	0.464092	0	0.553968	0.276984	1.03056	1.6017	1.66551	1.43259
SAOUHSC_01180	SAOUHSC_01180	NA	Protein Metabolism	-1.2091	-2.31193	0.0153094	0.0555026	1	-0.422087	-1.33986	0.260191	0.576636	1	-1.71196	-3.27606	4.20289e-09	2.07637e-08	1.51598e-05	1.13665	2.1987	0.0051551	0.0435586	1					29.5779	20.719	14.8097	21.7022	10.8266	7.25683	8.71807	8.93382	54.6276	80.017	67.3223	39.0759	27.0375	10.8624	25.6586
S946	S946	NA	sRNA	-1.29011	-2.44547	0.0209365	0.0700476	1	0.286582	1.21975	0.618766	0.83983	1	-1.71117	-3.27427	6.47277e-05	0.000192413	0.233473	-0.088928	-1.06358	0.821226	0.912437	1					12.7414	8.14837	8.44326	9.77767	2.90097	6.77089	2.184	3.95195	13.5366	12.9554	13.246	12.6532	7.80382	10.7114	10.3895
SAOUHSC_02618	SAOUHSC_02618	NA	Membrane Transport	-1.44804	-2.72838	4.01154e-06	8.24126e-05	0.0147625	0.617765	1.5345	0.181726	0.490222	1	-1.71087	-3.27357	1.11776e-18	1.39841e-17	4.03176e-15	-0.451539	-1.3675	0.248273	0.49114	1					285.789	260.555	258.932	268.425	89.0145	88.3467	110.328	95.8965	269.865	289.74	279.802	304.379	258.325	221.072	261.258
SAOUHSC_02224	SAOUHSC_02224	NA	Phages, Prophages, Transposable elements, Plasmids	0.64459	1.5633	0.16081	0.312632	1	1.09115	2.13044	0.0313413	0.189863	1	-1.71014	-3.27193	3.50681e-07	1.40966e-06	0.00126491	1.26268	2.39941	0.00769626	0.0555558	1					18.5793	10.6831	10.6663	13.3096	25.9229	7.84922	26.0215	19.9312	35.3081	57.5716	46.4398	71.0132	56.6923	40.1366	55.9474
spoVG	SAOUHSC_00469	spoVG	Hypothetical Protein	-1.28541	-2.43752	0.00119261	0.00766736	1	0.505254	1.41937	0.347665	0.655238	1	-1.70871	-3.26867	2.45286e-16	2.47277e-15	8.84747e-13	-0.292177	-1.22449	0.505814	0.718823	1	SigB				1599.29	1507.6	1423.68	1510.19	604.586	633.689	564.02	600.765	1792.44	1717.71	1755.07	1353.76	1880.23	1576.58	1603.52
SAOUHSC_01027	SAOUHSC_01027	NA	Hypothetical Protein	-0.548697	-1.46276	0.135495	0.277709	1	0.852013	1.80502	0.0164276	0.133757	1	-1.70767	-3.26634	6.36227e-13	4.71812e-12	2.29487e-09	0.431637	1.34876	0.21763	0.455452	1	SigB				43.9283	41.6015	41.3688	42.2995	31.3537	28.8817	23.7096	27.9817	86.0918	74.4918	80.2918	102.69	88.3472	44.3429	78.46
SAOUHSC_02110	SAOUHSC_02110	NA	DNA Metabolism	-0.607767	-1.5239	0.103546	0.229065	1	0.907558	1.87587	0.103558	0.371629	1	-1.70743	-3.26578	3.1911e-20	4.60525e-19	1.15103e-16	0.148574	1.10847	0.713838	0.85285	1					139.104	125.224	126.734	130.354	78.939	85.0261	85.603	83.1894	272.158	139.187	205.672	305.712	203.329	175.733	228.258
opp-3C	SAOUHSC_00924	opp-3C	Membrane Transport	-3.68523	-12.8637	1.61581e-10	3.78423e-08	5.94618e-07	-1.75615	-3.37794	0.00212856	0.0397586	1	-1.70356	-3.25703	6.67259e-08	2.88289e-07	0.00024068	0.0258286	1.01806	0.956378	0.980104	1	CodY			activated	67.6584	54.5162	53.1471	58.4406	3.39123	4.74911	5.1062	4.41551	140.441	28.302	84.3715	17.9025	14.7787	4.74303	12.4747
epiE	SAOUHSC_01947	epiE	Membrane Transport	-1.56903	-2.96705	3.91092e-05	0.000515405	0.143922	0.954609	1.93805	0.081466	0.323186	1	-1.70207	-3.25367	1.81021e-15	1.73441e-14	6.52943e-12	-0.848468	-1.80059	0.0538415	0.194759	1	SigB				163.429	157.072	150.065	156.855	57.197	47.6516	48.7426	51.1971	167.458	80.6219	124.04	167.225	147.838	105.462	140.175
S1169	S1169	NA	sRNA	-1.90864	-3.75455	3.4296e-07	1.13662e-05	0.00126209	0.217541	1.16275	0.667142	0.860103	1	-1.70199	-3.2535	1.0876e-14	9.60069e-14	3.92297e-11	-0.522433	-1.43638	0.193273	0.426165	1					255.624	245.483	233.565	244.89	60.3725	57.1156	72.7226	63.4036	270.445	210.661	240.553	193.497	176.005	152.033	173.845
atpI	SAOUHSC_02351	atpI	Respiration	-0.077447	-1.05515	0.81993	0.896487	1	0.338724	1.26464	0.46303	0.741699	1	-0.127572	-1.09245	0.454364	0.543986	1	-0.348601	-1.27333	0.312483	0.551751	1					94.1824	95.7119	72.6989	87.5311	87.944	72.3584	80.2303	80.1775	122.994	71.836	97.4148	83.8189	77.8611	58.9839	73.5546
SAOUHSC_02219	SAOUHSC_02219	NA	Phages, Prophages, Transposable elements, Plasmids	0.563048	1.47739	0.0988389	0.221834	1	1.29885	2.46033	0.0181832	0.141235	1	-1.69981	-3.24857	1.76733e-18	2.14173e-17	6.37475e-15	1.02626	2.03673	0.00362018	0.0351022	1					57.6664	54.083	42.6541	51.4678	69.5865	75.4787	76.1242	73.7298	126.836	171.676	149.256	250.521	230.593	128.658	203.257
SAOUHSC_02758	SAOUHSC_02758	NA	Hypothetical Protein	-2.97552	-7.86541	0.000320139	0.00274305	1	0.0937641	1.06715	0.898247	0.957788	1	-1.6982	-3.24497	0.0556653	0.0931235	1	-1.47753	-2.78471	0.0076031	0.0552073	1					8.48932	6.53959	6.255	7.09464	0	1.44909	1.16853	0.87254	3.25921	4.15902	3.70911	2.57904	2.50522	2.08402	2.38943
agrA	SAOUHSC_02265	agrA	Regulation and Cell signaling	-1.44151	-2.71606	0.000384228	0.00313905	1	0.817779	1.76269	0.170207	0.482883	1	-1.69723	-3.24279	4.66892e-20	6.60102e-19	1.68408e-16	-0.530133	-1.44406	0.206637	0.446599	1	AgrA	CodY			966.321	963.025	1106.25	1011.86	399.152	365.721	322.898	362.59	1373.69	634.935	1004.31	1305.41	1019.73	679.898	1001.68
crtM	SAOUHSC_02879	crtM	Cofactors, Vitamins, Prosthetic Groups, Pigments	-1.67894	-3.20193	2.06271e-06	4.7673e-05	0.00759077	0.90206	1.86873	0.075299	0.312551	1	-1.69607	-3.24018	3.75726e-19	4.87603e-18	1.35524e-15	-1.07986	-2.11384	0.00727859	0.0540932	1	SigB				185.677	165.412	151.525	167.538	47.0291	54.1269	51.2958	50.8173	111.4	114.4	112.9	139.189	137.848	129.229	135.422
hemC	SAOUHSC_01774	hemC	Cofactors, Vitamins, Prosthetic Groups, Pigments	-1.51303	-2.8541	0.00251656	0.0134972	1	-0.369048	-1.2915	0.441364	0.72471	1	-2.38434	-5.22104	1.4082e-37	5.4419e-36	5.07937e-34	1.22142	2.33176	0.00257113	0.0281191	1			repressed		139.859	115.947	129.385	128.397	42.2412	37.7982	51.4968	43.8454	528.821	324.032	426.426	242.98	190.981	144.229	192.73
yabJ	SAOUHSC_00468	yabJ	Nucleosides and Nucleotides	-1.50807	-2.84429	0.00183154	0.0106527	1	0.278989	1.21334	0.626135	0.842275	1	-1.68774	-3.22151	2.06296e-05	6.61898e-05	0.074411	-0.321063	-1.24925	0.45734	0.679611	1	SigB				6893.23	6668.25	5358.84	6306.77	2443.09	2143.76	1817.83	2134.89	6491.49	7851.99	7171.74	5904.45	5508.59	5573.37	5662.14
S276	S276	NA	sRNA	-0.68475	-1.60742	0.375151	0.550072	1	1.46414	2.75899	0.0314733	0.190147	1	-1.68745	-3.22087	0.0100951	0.020167	1	-0.300299	-1.2314	0.65833	0.819243	1					4.02079	6.2579	3.87953	4.71941	3.46566	3.23556	1.73942	2.81355	6.46865	3.86932	5.16898	10.0775	9.69579	2.32662	7.36663
SAOUHSC_00572	SAOUHSC_00572	NA	Hypothetical Protein	-0.176691	-1.13029	0.650348	0.78093	1	0.64055	1.55892	0.208634	0.515102	1	-1.68642	-3.21857	3.44271e-11	2.1155e-10	1.24179e-07	0.866044	1.82266	0.0267118	0.124964	1					19.0716	18.889	13.5837	17.1815	12.3787	18.0134	14.0009	14.7977	39.3758	50.4545	44.9151	46.1583	45.1749	27.3107	39.548
fmhA	SAOUHSC_02696	fmhA	Cell Wall and Capsule	-0.926214	-1.90028	0.0116883	0.0457017	1	-0.232197	-1.17462	0.686986	0.86996	1	-1.68424	-3.2137	3.06927e-17	3.30493e-16	1.10709e-13	0.913739	1.88392	0.0270126	0.125115	1					186.702	173.218	164.206	174.709	85.7377	87.1885	95.2621	89.3961	443.961	493.915	468.938	298.542	226.96	194.827	240.11
crtQ	SAOUHSC_02880	crtQ	Cofactors, Vitamins, Prosthetic Groups, Pigments	-1.38698	-2.6153	3.35236e-05	0.000465486	0.123367	1.21828	2.3267	0.00808676	0.0906294	1	-1.68249	-3.20981	2.50264e-12	1.72019e-11	9.02702e-09	-1.13308	-2.19327	0.00153186	0.0193404	1	SigB				73.9121	67.4271	51.6329	64.324	22.2372	26.8043	22.4228	23.8214	39.8155	43.678	41.7467	57.3468	69.4667	61.0656	62.6264
mnhC	SAOUHSC_00887	mnhC	Membrane Transport	-0.764945	-1.69931	0.0607623	0.157632	1	0.103084	1.07407	0.85301	0.940687	1	-1.68135	-3.20727	7.78284e-11	4.55702e-10	2.80727e-07	0.832087	1.78026	0.0239779	0.116085	1					28.2744	24.2899	24.0249	25.5297	13.7576	11.5598	18.2982	14.5385	82.5995	46.08	64.3398	49.5293	41.4501	26.4765	39.152
S889	S889	NA	sRNA	-0.62207	-1.53908	0.607398	0.747911	1	0.0362039	1.02541	0.969866	0.985094	1	-1.68026	-3.20487	0.0990018	0.153035	1	1.31688	2.49126	0.14703	0.360205	1					0.920444	0.557108	0.932512	0.803355	1.38838	0	0	0.462794	5.39879	0.310019	2.8544	2.69143	1.19515	0.310691	1.39909
lytH	SAOUHSC_01739	lytH	Virulence, Disease and Defense	-1.11169	-2.16098	0.00704737	0.0309102	1	0.0330719	1.02319	0.952261	0.979979	1	-1.67678	-3.19713	3.32794e-14	2.80256e-13	1.20039e-10	0.659261	1.57927	0.0786425	0.251134	1					124.466	107.412	83.4268	105.102	49.624	40.9665	50.0729	46.8878	234.742	236.197	235.47	175.603	139.752	71.4418	128.932
amaP	SAOUHSC_02443	amaP	Hypothetical Protein	-0.976893	-1.96822	0.0345779	0.10303	1	1.26116	2.39689	0.0283225	0.178466	1	-1.67657	-3.19667	3.6376e-05	0.00011286	0.131208	-0.62276	-1.53982	0.15439	0.370672	1	SigB				4566.48	4105.88	3165.91	3946.09	2225.62	1853.82	1696.25	1925.23	3652.58	3605.74	3629.16	6249.66	5182.67	4104.32	5178.88
czrB	SAOUHSC_02389	czrB	Membrane Transport	-0.388407	-1.30895	0.346398	0.520264	1	0.56415	1.47852	0.238278	0.551793	1	-1.67634	-3.19617	1.38778e-17	1.54208e-16	5.00573e-14	0.626982	1.54433	0.115969	0.31582	1					165.296	140.113	144.954	150.121	114.426	105.424	113.816	111.222	346.242	312.602	329.422	323.228	316.018	250.417	296.554
SAOUHSC_01558	SAOUHSC_01558	NA	Phages, Prophages, Transposable elements, Plasmids	1.14879	2.21728	0.351243	0.52507	1	1.5837	2.99737	0.155951	#N/A	1	-1.67557	-3.19446	0.0687388	0.112031	1	0.650714	1.56994	0.545613	#N/A	1					0.309655	0.749688	0	0.353115	1.40124	0	0.937712	0.77965	0.581203	1.25156	0.91638	2.8457	0.402073	3.34472	2.1975
S468	S468	NA	sRNA	-1.22286	-2.33409	0.00332593	0.01686	1	-0.252977	-1.19166	0.56964	0.813232	1	-1.67494	-3.19306	1.26384e-08	5.94003e-08	4.55865e-05	0.894365	1.85879	0.00760696	0.0552073	1					15.8029	13.023	12.726	13.8506	4.30898	6.96159	6.07392	5.7815	37.2474	36.1122	36.6798	23.866	16.2577	7.54993	15.8912
cntD	SAOUHSC_02764	cntD	Membrane Transport	-2.22064	-4.66099	3.83411e-05	0.000512139	0.141095	-1.82768	-3.54965	0.000351383	0.0154959	1	-1.67466	-3.19245	8.21251e-18	9.42677e-17	2.96225e-14	1.20175	2.30019	0.00500095	0.0423656	1					274.059	242.341	226.207	247.536	44.9272	49.5193	60.7358	51.7275	734.373	885.923	810.148	160.704	138.893	113.673	137.757
recD2	SAOUHSC_01723	recD2	DNA Metabolism	-0.27369	-1.2089	0.436256	0.598426	1	1.36187	2.57019	0.0143449	0.125039	1	-1.67236	-3.18735	3.81288e-15	3.52691e-14	1.37531e-11	0.124192	1.0899	0.709916	0.851276	1					30.5176	23.7826	21.5347	25.2783	18.9167	19.4995	22.299	20.2384	45.6241	32.3193	38.9717	81.0537	51.3753	33.3323	55.2538
hchA	SAOUHSC_00533	hchA	Hypothetical Protein	-1.29948	-2.4614	0.00263258	0.0139702	1	1.06789	2.09637	0.0339126	0.200842	1	-1.66829	-3.17837	3.35492e-24	6.51867e-23	1.21012e-20	-0.66393	-1.58439	0.0755937	0.246698	1					307.234	286.318	246.767	280.106	116.728	104.96	108.488	110.059	183.73	319.121	251.426	353.942	337.573	198.337	296.617
mnhF	SAOUHSC_00884	mnhF	Membrane Transport	-0.442262	-1.35873	0.298904	0.469611	1	0.524713	1.43865	0.34993	0.658322	1	-1.66826	-3.17831	6.30339e-10	3.3728e-09	2.27363e-06	0.713194	1.63943	0.097006	0.283476	1					27.8974	23.5463	31.1155	27.5197	20.847	21.1448	17.0511	19.681	92.7137	35.8609	64.2873	69.2789	52.5075	34.902	52.2294
SAOUHSC_02668	SAOUHSC_02668	NA	Hypothetical Protein	-0.672499	-1.59383	0.168125	0.322041	1	-0.0876706	-1.06265	0.822006	0.927917	1	-1.66494	-3.171	2.22125e-06	8.06421e-06	0.00801205	1.20747	2.30932	0.000721217	0.0114484	1					12.3355	10.4526	8.88689	10.5583	6.82242	5.79041	6.53708	6.38331	35.1151	34.9	35.0075	19.9242	24.5594	7.77236	17.4186
SAOUHSC_00357	SAOUHSC_00357	NA	Protein Metabolism	-1.36752	-2.58027	0.0181908	0.063022	1	-0.85569	-1.80962	0.166505	0.476728	1	-1.66144	-3.16332	0.0010103	0.0024624	1	1.1739	2.25621	0.0043127	0.0393101	1					7.12559	6.55551	6.16023	6.61378	1.7197	3.21104	2.58936	2.5067	26.481	15.36	20.9205	8.57239	6.66162	3.84833	6.36078
sarA	SAOUHSC_00620	sarA	Regulation and Cell signaling	-1.1455	-2.21223	0.00671817	0.0299125	1	0.720313	1.64754	0.140861	0.4407	1	-1.66062	-3.16151	1.88145e-23	3.39052e-22	6.7864e-20	-0.347921	-1.27273	0.33727	0.577547	1	SigB				674.407	601.661	500.088	592.052	291.469	241.128	240.624	257.74	551.182	769.647	660.415	748.335	679.497	603.885	677.239
SAOUHSC_02220	SAOUHSC_02220	NA	Phages, Prophages, Transposable elements, Plasmids	0.316601	1.24539	0.411554	0.577623	1	0.881481	1.84227	0.0352641	0.20417	1	-1.65982	-3.15978	7.1363e-14	5.7721e-13	2.57406e-10	1.21651	2.32383	0.000559553	0.00952989	1					27.8084	22.4418	16.0199	22.09	25.0852	25.5953	29.1022	26.5942	62.1729	84.1128	73.1428	90.5381	85.4908	39.3868	71.8052
dsbA	SAOUHSC_02694	dsbA	Hypothetical Protein	-1.26858	-2.40924	0.00214625	0.0119527	1	-0.686527	-1.6094	0.100387	0.365236	1	-1.65539	-3.15008	2.66767e-12	1.82641e-11	9.62228e-09	1.00082	2.00114	0.000523797	0.00906252	1					48.0322	43.57	47.942	46.5147	19.2951	19.3091	17.6595	18.7545	123.696	141.589	132.642	58.6732	48.689	39.6224	48.9949
SAOUHSC_00681	SAOUHSC_00681	NA	Membrane Transport	-1.60539	-3.04279	0.000278926	0.00246197	1	0.00588711	1.00409	0.989367	0.993482	1	-1.65452	-3.14819	9.38797e-21	1.40739e-19	3.38624e-17	-0.0641068	-1.04544	0.876824	0.942853	1					171.692	152.036	152.258	158.662	49.8249	47.0953	55.1465	50.6889	254.993	176.848	215.92	152.295	132.192	115.075	133.188
SAOUHSC_00041	SAOUHSC_00041	NA	Hypothetical Protein	-0.843805	-1.79478	0.0173154	0.0607076	1	0.585667	1.50073	0.246376	0.562684	1	-1.65361	-3.14619	6.78019e-12	4.44934e-11	2.44561e-08	-0.06202	-1.04393	0.870571	0.938558	1					65.1121	59.8047	52.7042	59.207	25.9866	37.1054	33.7576	32.2832	81.5533	79.8721	80.7127	78.3156	82.5712	87.2287	82.7052
S743	S743	NA	sRNA	-2.44983	-5.4635	2.38838e-06	5.41315e-05	0.00878924	-1.35201	-2.55267	0.0060115	0.0766833	1	-1.6533	-3.14553	1.41255e-05	4.61733e-05	0.0509506	0.440159	1.35675	0.283386	0.527324	1					19.6926	22.3327	22.9609	21.662	4.06475	4.67061	2.82476	3.85337	56.8041	26.8102	41.8072	10.2176	11.3046	9.23598	10.2527
SAOUHSC_01546	SAOUHSC_01546	NA	Phages, Prophages, Transposable elements, Plasmids	0.205556	1.15313	0.658362	0.788016	1	1.32008	2.4968	0.00891555	0.0954846	1	-1.65091	-3.14032	6.3399e-07	2.47477e-06	0.0022868	0.460164	1.3757	0.288481	0.530857	1					6.9192	7.67784	8.17824	7.59176	7.39274	10.2852	7.85738	8.51177	16.2336	12.4293	14.3314	19.5096	28.4501	19.0735	22.3444
folE2	SAOUHSC_00549	folE2	Cofactors, Vitamins, Prosthetic Groups, Pigments	-0.488213	-1.40271	0.239805	0.408157	1	0.180824	1.13353	0.692873	0.872486	1	-1.64559	-3.12877	9.31118e-25	1.90496e-23	3.35854e-21	0.847122	1.79891	0.0323252	0.139849	1					128.749	111.916	119.914	120.193	80.961	78.2779	90.9901	83.4097	308.574	306.204	307.389	243.947	212.859	193.367	216.724
mnhD	SAOUHSC_00886	mnhD	Membrane Transport	-0.48496	-1.39955	0.227135	0.39735	1	0.238645	1.17988	0.664603	0.858716	1	-1.64349	-3.1242	4.90491e-15	4.46578e-14	1.7692e-11	0.867546	1.82456	0.0342485	0.143704	1					36.6932	35.4735	35.375	35.8473	26.6123	22.8398	25.1914	24.8812	121.09	65.417	93.2535	83.9029	60.9588	51.1033	65.3217
sirC	SAOUHSC_00071	sirC	Iron acquisition and Metabolism	-1.23626	-2.35587	0.000303846	0.00261621	1	1.00004	2.00006	0.0491711	0.241848	1	-1.64267	-3.12244	1.08002e-14	9.55805e-14	3.89564e-11	-1.03138	-2.04397	0.0105418	0.0674962	1	Fur				390.212	394.213	406.797	397.074	165.847	171.087	155.396	164.11	191.32	364.732	278.026	330.054	395.727	501.095	408.959
SAOUHSC_02890	SAOUHSC_02890	NA	Hypothetical Protein	-2.13375	-4.38856	0.123522	0.259493	1	1.17645	2.2602	0.335954	#N/A	1	-1.642	-3.12098	0.214748	0.292997	1	-1.67814	-3.20015	0.0986407	0.287042	1					2.72631	0.660052	5.15585	2.8474	0	0	1.65119	0.550396	1.53513	0.734609	1.13487	3.18876	0	1.4724	1.55372
S765	S765	NA	sRNA	0.486227	1.40078	0.289042	0.460259	1	0.362959	1.28606	0.481625	0.753034	1	-1.64066	-3.11808	1.51391e-08	7.07714e-08	5.46068e-05	1.84233	3.58588	3.58793e-05	0.0011972	0.12895					8.60374	6.17839	8.86429	7.88214	9.45836	8.76192	14.1311	10.7838	57.0677	23.3794	40.2235	43.8587	24.6153	17.5233	28.6658
hutG	SAOUHSC_02610	hutG	Amino Acids and Derivatives	-0.972203	-1.96183	0.00244341	0.0132057	1	1.80192	3.48684	0.00011595	0.0086631	0.416839	-1.63669	-3.10951	1.35092e-17	1.50592e-16	4.87275e-14	-1.34548	-2.54115	0.000609636	0.010171	1	SigB				413.935	399.479	378.558	397.324	211.843	193.513	183.435	196.264	203.851	242.609	223.23	483.503	532.882	486.813	501.066
SAOUHSC_02465	SAOUHSC_02465	NA	Hypothetical Protein	-0.335852	-1.26212	0.411349	0.577565	1	-0.377489	-1.29908	0.4892	0.758079	1	-1.63387	-3.10344	3.84513e-17	4.10225e-16	1.38694e-13	1.48433	2.79788	0.000167024	0.00384625	0.600283					53.2995	46.4366	46.5867	48.7743	35.6079	32.2049	45.0981	37.637	228.464	159.518	193.991	113.094	83.4553	92.3825	96.3105
SAOUHSC_03035	SAOUHSC_03035	NA	Hypothetical Protein	-0.919549	-1.89152	0.00700827	0.0308522	1	1.64338	3.12397	0.00141411	0.0328702	1	-1.63373	-3.10313	2.54948e-10	1.42787e-09	9.19598e-07	-1.20935	-2.31233	0.000572239	0.00969545	1	SigB				54.1245	55.398	45.5713	51.6979	20.7973	32.2231	27.0949	26.7051	37.8546	25.097	31.4758	56.492	72.3732	72.0875	66.9842
SAOUHSC_02945	SAOUHSC_02945	NA	Cofactors, Vitamins, Prosthetic Groups, Pigments	-1.22823	-2.34279	0.000175019	0.0016824	0.644071	0.65947	1.5795	0.157855	0.466615	1	-1.63332	-3.10226	1.24866e-17	1.39641e-16	4.50391e-14	-0.342279	-1.26776	0.381409	0.6156	1	CymR				493.571	468.513	478.531	480.205	191.602	206.333	200.791	199.576	503.985	577.643	540.814	574.906	544.142	427.507	515.519
mnmA	SAOUHSC_01726	mnmA	Cofactors, Vitamins, Prosthetic Groups, Pigments	-0.618704	-1.5355	0.150144	0.297829	1	0.790996	1.73027	0.0910833	0.343533	1	-1.63257	-3.10065	8.60152e-15	7.65214e-14	3.10257e-11	0.286654	1.21981	0.496434	0.71095	1			repressed		162.529	141.637	130.711	144.959	86.1142	89.519	99.2705	91.6346	275.523	226.488	251.005	336.062	236.707	153.983	242.25
SAOUHSC_02810	SAOUHSC_02810	NA	Virulence, Disease and Defense	-0.772087	-1.70774	0.0493017	0.135318	1	0.843688	1.79463	0.0503587	0.244243	1	-1.63179	-3.09898	6.89582e-25	1.43615e-23	2.48732e-21	-0.0370095	-1.02598	0.926266	0.964922	1					197.608	175.149	163.56	178.772	95.9931	92.7131	116.464	101.723	244.156	252.181	248.169	326.236	258.117	207.574	263.976
S956	S956	NA	sRNA	-0.29996	-1.23111	0.474158	0.633594	1	-0.242248	-1.18283	0.621304	0.841092	1	-1.62487	-3.08415	6.42205e-11	3.8181e-10	2.31643e-07	1.436	2.7057	0.000116233	0.00294638	0.417743					36.1899	32.9649	30.0091	33.0546	18.9167	31.6211	28.2117	26.2499	151.993	101.376	126.684	79.0292	61.8791	58.0547	66.321
SAOUHSC_00370	SAOUHSC_00370	NA	Hypothetical Protein	-0.879191	-1.83934	0.0175949	0.0613812	1	0.592749	1.50812	0.207451	0.51429	1	-1.62206	-3.07815	1.36969e-16	1.40525e-15	4.94047e-13	0.0973866	1.06983	0.807841	0.906845	1	SigB				399.838	370.531	265.378	345.249	176.841	168.776	198.651	181.423	437.543	608.562	523.053	532.212	502.224	368.227	467.554
SAOUHSC_01835	SAOUHSC_01835	NA	Amino Acids and Derivatives	-2.65467	-6.29704	6.98497e-07	1.97165e-05	0.00257047	-1.54011	-2.90816	0.00633839	0.0789281	1	-1.62175	-3.07747	3.12769e-07	1.26637e-06	0.00112816	0.692467	1.61604	0.091978	0.274925	1					28.076	22.953	26.6916	25.9069	3.81345	2.87319	5.33899	4.00854	96.5274	22.767	59.6472	17.1195	9.93451	5.03038	10.6948
dnaB	SAOUHSC_01792	dnaB	DNA Metabolism	-1.4165	-2.66937	0.00366016	0.0181356	1	-0.56661	-1.48104	0.220198	0.530874	1	-1.62114	-3.07617	1.58798e-20	2.33037e-19	5.72784e-17	0.825513	1.77216	0.0353308	0.145754	1					148.29	125.025	129.648	134.321	52.3349	45.3809	48.4679	48.7279	339.724	337.559	338.641	162.029	137.664	82.959	127.551
SAOUHSC_00624	SAOUHSC_00624	NA	Hypothetical Protein	-0.381887	-1.30305	0.31054	0.482925	1	1.35496	2.5579	0.0196166	0.147618	1	-1.61663	-3.06658	1.97664e-18	2.3706e-17	7.12973e-15	-0.142072	-1.10349	0.73616	0.86685	1	SigB				781.837	633.064	554.058	656.32	575.797	469.442	403.535	482.924	940.919	742.883	841.901	1382.68	1432.29	933.378	1249.45
S699	S699	NA	sRNA	-1.12574	-2.18213	0.00313834	0.0160938	1	0.440709	1.35727	0.382376	0.683376	1	-1.6137	-3.06035	3.47314e-12	2.35055e-11	1.25276e-08	-0.11187	-1.08063	0.754502	0.878379	1					31.4305	29.8438	32.3556	31.2099	11.2795	12.9439	17.6913	13.9716	48.7953	33.0574	40.9264	36.8009	36.4113	33.4446	35.5523
SAOUHSC_01025	SAOUHSC_01025	NA	Hypothetical Protein	-0.669104	-1.59009	0.141779	0.285755	1	0.352224	1.27653	0.446137	0.727236	1	-1.61055	-3.05368	2.61678e-18	3.12755e-17	9.43874e-15	0.606273	1.52232	0.132369	0.341091	1	SigB				126.223	101.63	116.31	114.721	80.4836	65.0831	63.6472	69.738	280.448	216.754	248.601	230.259	186.889	125.74	180.963
crtN	SAOUHSC_02877	crtN	Cofactors, Vitamins, Prosthetic Groups, Pigments	-1.45044	-2.73292	7.08302e-05	0.000821209	0.260655	1.24197	2.36521	0.0149777	0.127717	1	-1.6084	-3.04914	1.13405e-17	1.27645e-16	4.09052e-14	-1.33363	-2.52036	0.00134893	0.0179321	1	SigB				342.323	340.747	322.04	335.037	105.828	124.526	128.504	119.62	184.519	194.825	189.672	279.077	306.967	303.441	296.495
SAOUHSC_00672	SAOUHSC_00672	NA	Hypothetical Protein	-0.371986	-1.29413	0.343029	0.516614	1	0.556051	1.47024	0.306676	0.620071	1	-1.59446	-3.01981	7.19473e-11	4.24123e-10	2.59514e-07	0.760947	1.6946	0.0731171	0.240536	1					20.1823	19.9121	18.1225	19.4056	12.1419	15.3334	16.4274	14.6342	64.0472	29.3912	46.7192	54.2873	36.3549	22.0518	37.5647
S106	S106	NA	sRNA	-0.220852	-1.16542	0.743074	0.845154	1	-1.29565	-2.45488	0.0845715	0.32793	1	-1.59251	-3.01573	4.70792e-06	1.63089e-05	0.0169815	2.7514	6.73373	6.85635e-06	0.000334631	0.0246417					6.75528	6.13305	7.3508	6.74638	5.94391	3.87567	7.10299	5.64086	119.572	10.6179	65.0949	22.2611	12.6698	8.61411	14.515
SAOUHSC_T00026 trnaH	SAOUHSC_T00026	trnaH	tRNA	2.17512	4.51622	0.186307	0.347213	1	6.77611	109.6	0.0280373	#N/A	1	-1.59168	-3.014	0.147487	0.214358	1	-2.41077	-5.31757	0.437942	#N/A	1					0	1.19852	0	0.399505	0	5.57708	1.49911	2.35873	0	0	0	3.30864	15.4269	0	6.24518
sarZ	SAOUHSC_02669	sarZ	Regulation and Cell signaling	-2.3148	-4.97537	3.23695e-07	1.10402e-05	0.0011912	0.431804	1.34892	0.442854	0.72529	1	-1.59074	-3.01203	9.72068e-08	4.11296e-07	0.000350625	-0.985168	-1.97954	0.0120308	0.073672	1					57.7393	53.5927	51.6178	54.3166	10.6645	10.1144	10.9599	10.5796	56.2401	21.5453	38.8927	43.5971	25.792	13.1825	27.5239
S897	S897	NA	sRNA	-0.0173908	-1.01213	0.980779	0.988375	1	2.27733	4.8478	0.00625113	0.0781516	1	-1.58936	-3.00917	0.0051741	0.0109662	1	-0.813731	-1.75775	0.315859	0.554032	1					5.47246	4.96839	1.84807	4.09631	5.15911	5.13767	2.07149	4.12276	4.49375	1.8432	3.16848	10.8584	11.5468	9.23598	10.547
S888	S888	NA	sRNA	-0.250534	-1.18965	0.621844	0.759056	1	1.16738	2.24603	0.0123258	0.113427	1	-1.58693	-3.00409	7.2811e-06	2.47301e-05	0.0262629	0.294313	1.2263	0.52107	0.728162	1					17.7366	26.0249	23.9589	22.5735	25.1322	19.1745	10.5794	18.2954	49.4313	28.2405	38.8359	71.8448	43.9667	26.1246	47.312
S254	S254	NA	sRNA	-0.401843	-1.32119	0.309887	0.482644	1	0.50272	1.41688	0.262775	0.576636	1	-1.58606	-3.00229	1.02506e-10	5.94191e-10	3.69738e-07	0.762161	1.69603	0.0236981	0.115145	1					18.0403	14.7753	14.3135	15.7097	11.7344	10.7035	12.0837	11.5072	46.7627	28.7323	37.7475	41.3492	29.1718	17.8381	29.453
SAOUHSC_02205	SAOUHSC_02205	NA	Nucleosides and Nucleotides	0.391952	1.31217	0.286923	0.458581	1	1.01895	2.02645	0.0453911	0.231983	1	-1.58409	-2.99818	2.53988e-11	1.57183e-10	9.16135e-08	0.992563	1.98972	0.0089815	0.0604852	1					18.4963	20.5243	16.6567	18.5591	22.8269	24.4685	23.7624	23.6859	42.8694	62.8645	52.8669	73.5171	66.4094	38.9734	59.6333
SAOUHSC_02223	SAOUHSC_02223	NA	Phages, Prophages, Transposable elements, Plasmids	0.479427	1.39419	0.14016	0.283745	1	0.699119	1.62351	0.228247	0.538969	1	-1.57691	-2.98331	5.72427e-12	3.7778e-11	2.06474e-08	1.35672	2.56103	6.43758e-05	0.00190715	0.231367					87.0666	83.7583	59.9737	76.9329	97.8451	104.476	109.567	103.963	227.541	333.259	280.4	342.26	256.8	183.729	260.93
SAOUHSC_02225	SAOUHSC_02225	NA	Phages, Prophages, Transposable elements, Plasmids	0.583972	1.49897	0.0935305	0.213636	1	0.739713	1.66984	0.0759866	0.313947	1	-1.57325	-2.97574	3.12956e-19	4.09196e-18	1.12883e-15	1.41333	2.6635	1.45785e-05	0.000619111	0.0523949					45.2415	43.6991	35.1479	41.3628	62.5843	57.2186	60.3378	60.0469	130.013	184.751	157.382	173.513	170.145	106.66	150.106
cstR	SAOUHSC_00034	cstR	Regulation and Cell signaling	1.21427	2.32023	0.0626271	0.160357	1	0.17376	1.12799	0.78873	0.918722	1	-1.57176	-2.97266	5.46724e-05	0.000164775	0.197203	2.63346	6.20514	4.10757e-06	0.000231582	0.0147626					2.3064	1.39597	2.33664	2.013	3.47894	3.24795	6.98434	4.57041	23.5387	12.0408	17.7898	13.729	13.102	7.78512	11.5387
SAOUHSC_02115	SAOUHSC_02115	NA	Hypothetical Protein	-0.362482	-1.28564	0.835442	0.904134	1	2.8616	7.26823	0.372936	#N/A	1	-1.57166	-2.97247	0.330902	0.420488	1	-3.20162	-9.19989	0.286359	#N/A	1					1.02376	0	0	0.341253	0	0	0.775048	0.258349	0	0	0	0.427647	0	2.07338	0.833677
SAOUHSC_02216	SAOUHSC_02216	NA	DNA Metabolism	0.814985	1.75928	0.0263242	0.0839935	1	1.38679	2.61495	0.00953724	0.0987479	1	-1.5691	-2.9672	2.60045e-16	2.61397e-15	9.37981e-13	1.06743	2.09569	0.000647612	0.0106954	1			repressed		41.3855	39.8214	33.0994	38.1021	68.6823	63.5787	62.3705	64.8771	93.7927	133.868	113.831	199.392	190.397	102.117	163.969
S20	S20	NA	sRNA	-0.657868	-1.57775	0.0497777	0.136012	1	0.824532	1.77096	0.0679223	0.294173	1	-1.56877	-2.96652	5.41199e-11	3.27925e-10	1.9521e-07	-0.235682	-1.17746	0.50045	0.714015	1					103.659	103.182	124.841	110.56	66.4048	64.4874	74.2213	68.3711	151.488	116.099	133.793	141.379	169.461	182.114	164.318
ktrA	SAOUHSC_01034	ktrA	Membrane Transport	-1.09523	-2.13647	0.00085881	0.00595069	1	0.698484	1.6228	0.0763441	0.313981	1	-1.56849	-2.96595	7.37432e-15	6.62736e-14	2.65992e-11	-0.519148	-1.43311	0.0695723	0.232857	1	SigB				75.7003	78.4476	70.6754	74.9411	32.3553	35.3748	34.7123	34.1475	65.2906	84.4036	74.8471	77.3713	81.3461	88.4175	82.3783
htsC	SAOUHSC_02427	htsC	Iron acquisition and Metabolism	-1.51151	-2.85109	0.000388521	0.00316677	1	-0.261526	-1.19875	0.56662	0.811456	1	-1.56406	-2.95684	2.392e-17	2.60795e-16	8.62793e-14	0.233162	1.17541	0.572487	0.763782	1	Fur				186.601	167.51	182.204	178.772	60.0884	59.343	63.7267	61.0527	374.142	225.35	299.746	188.592	140.455	123.404	150.817
mnhE	SAOUHSC_00885	mnhE	Membrane Transport	-0.330678	-1.2576	0.349937	0.523734	1	0.310238	1.23991	0.588672	0.822421	1	-1.56298	-2.95463	1.08691e-17	1.22737e-16	3.9205e-14	0.900085	1.86618	0.00878599	0.0602298	1					54.5536	63.9508	66.492	61.6654	45.6366	47.684	50.7947	48.0384	231.415	98.6305	165.023	150.743	118.059	87.2031	118.668
S283	S283	NA	sRNA	-2.13087	-4.37983	9.70902e-05	0.00105271	0.357292	-0.00184334	-1.00128	0.997516	0.998789	1	-1.56131	-2.95121	0.000226068	0.000622045	0.815428	-0.624536	-1.54171	0.209689	0.44904	1					13.1144	11.7112	13.0685	12.6313	3.24287	2.42205	2.60416	2.75636	17.1496	5.79292	11.4713	7.36409	7.8163	5.80547	6.99529
SAOUHSC_02209	SAOUHSC_02209	NA	Phages, Prophages, Transposable elements, Plasmids	0.45357	1.36942	0.762654	0.857805	1	-0.597641	-1.51324	0.541464	#N/A	1	-1.56022	-2.94898	0.237526	0.3202	1	2.6955	6.47778	0.0199044	0.102018	1					0.43245	0	0	0.14415	0	0.811988	0	0.270663	2.23212	1.16524	1.69868	1.26451	0	0.583884	0.616131
S832	S832	NA	sRNA	-1.26499	-2.40325	0.00457819	0.0218225	1	0.985107	1.97946	0.0503503	0.244243	1	-1.55925	-2.94701	1.38829e-06	5.1975e-06	0.00500757	-0.887824	-1.85038	0.0240348	0.116085	1					49.5211	51.3825	54.7313	51.8783	19.4018	24.1514	19.4756	21.0096	47.681	29.4597	38.5703	44.0586	58.4552	52.1004	51.5381
SAOUHSC_00698	SAOUHSC_00698	NA	Membrane Transport	-1.63617	-3.10839	7.32695e-05	0.000824986	0.269632	0.00728264	1.00506	0.988729	0.993478	1	-1.55785	-2.94415	1.11317e-13	8.8393e-13	4.01521e-10	-0.106872	-1.07689	0.809439	0.907174	1					85.7052	78.0161	79.7322	81.1512	21.7652	23.7295	31.0857	25.5268	150.093	64.6485	107.371	71.7234	69.2854	47.6598	62.8895
S654	S654	NA	sRNA	2.20003	4.59489	0.423277	0.585886	1	0.735046	1.66445	0.56498	#N/A	1	-1.55761	-2.94365	0.336665	0.426565	1	3.47897	11.15	0.175875	#N/A	1					0	0	0	0	0	0	1.10614	0.368712	2.74237	0	1.37119	3.05166	0	0	1.01722
SAOUHSC_02908	SAOUHSC_02908	NA	Hypothetical Protein	-0.986503	-1.98138	0.0101337	0.0413695	1	0.838602	1.78832	0.0797253	0.319921	1	-1.55711	-2.94263	2.94775e-11	1.81456e-10	1.06325e-07	-0.463134	-1.37853	0.210436	0.449463	1	SigB				20.6558	21.4323	17.4682	19.8521	8.64016	11.2442	9.46148	9.78195	18.326	23.1516	20.7388	22.5499	25.9191	22.7331	23.734
rarD	SAOUHSC_03031	rarD	Hypothetical Protein	-1.01354	-2.01886	0.00857435	0.0361605	1	1.82148	3.53443	8.38878e-05	0.0076424	0.301577	-1.55371	-2.93572	7.5593e-09	3.62638e-08	2.72664e-05	-1.74074	-3.34206	2.30566e-06	0.000139621	0.00828655					96.2722	92.1894	93.481	93.9809	36.2102	47.4062	53.1432	45.5865	44.203	35.3534	39.7782	79.6694	103.723	133.785	105.726
SAOUHSC_02297	SAOUHSC_02297	NA	Hypothetical Protein	-0.317216	-1.24592	0.395559	0.566951	1	1.04377	2.06161	0.0358117	0.205333	1	-1.55321	-2.93469	2.44926e-15	2.32113e-14	8.83449e-12	0.232158	1.17459	0.581237	0.767628	1					79.0593	79.5266	85.9554	81.5138	61.6838	59.9694	70.2872	63.9801	176.458	97.5586	137.008	219.484	152.801	106.508	159.598
lytR	SAOUHSC_00231	lytR	Regulation and Cell signaling	-1.2611	-2.39678	0.0146151	0.0536497	1	-0.908394	-1.87696	0.0800803	0.320117	1	-1.55311	-2.9345	1.22973e-06	4.62878e-06	0.00443562	1.11068	2.15947	0.00785501	0.056265	1					8.93613	8.35887	6.03553	7.77684	2.14441	2.86004	4.45888	3.15444	16.296	31.7399	24.018	9.07755	7.64753	6.5811	7.76873
pdxT	SAOUHSC_00500	pdxT	Cofactors, Vitamins, Prosthetic Groups, Pigments	-2.40199	-5.28533	8.59449e-10	1.16125e-07	3.16277e-06	-0.612054	-1.52843	0.203789	0.510775	1	-1.55279	-2.93384	3.17556e-21	4.90872e-20	1.14543e-17	-0.43139	-1.34853	0.298487	0.539234	1					789.617	793.156	664.943	749.238	134.744	141.538	136.272	137.518	733.099	849.499	791.299	345.137	333.342	317.645	332.041
cysJ	SAOUHSC_02947	cysJ	Amino Acids and Derivatives	-1.0462	-2.06508	0.0143709	0.0529746	1	0.505532	1.41965	0.294831	0.611486	1	-1.552	-2.93224	4.88777e-19	6.31957e-18	1.76302e-15	-0.0284721	-1.01993	0.936884	0.971341	1	CymR				113.97	111.135	101.103	108.736	50.4446	55.4328	47.3657	51.081	143.184	160.876	152.03	140.4	142.115	94.3583	125.624
S1027	S1027	NA	sRNA	-1.29398	-2.45204	0.0196353	0.0669047	1	0.43261	1.34967	0.459021	0.736781	1	-1.54884	-2.92582	0.000690441	0.00173383	1	-0.350442	-1.27495	0.476668	0.69585	1					21.3465	12.2742	14.4176	16.0127	4.8298	9.01825	5.6562	6.50142	24.0395	10.7847	17.4121	18.2797	13.1658	15.1313	15.5256
S260	S260	NA	sRNA	-1.79624	-3.47314	0.145985	0.291389	1	-1.20764	-2.30959	0.334058	#N/A	1	-1.54756	-2.92321	0.249043	0.332886	1	-0.639302	-1.55758	0.43311	0.658479	1					1.96295	3.16825	3.53544	2.88888	0.986959	1.22857	0	0.738511	2.45621	2.64459	2.5504	1.09329	0	4.41721	1.83683
ctaA	SAOUHSC_01065	ctaA	Respiration	-1.76927	-3.4088	1.23707e-05	0.000204023	0.045524	0.103145	1.07411	0.847545	0.938791	1	-2.14166	-4.4127	2.542e-35	8.93038e-34	9.16899e-32	0.0351604	1.02467	0.928537	0.966364	1					394.85	380.168	396.515	390.511	111.381	108.966	114.464	111.603	544.357	598.791	571.574	418.507	386.254	404.486	403.082
metX	SAOUHSC_00013	metX	Amino Acids and Derivatives	-0.814623	-1.75884	0.174206	0.330625	1	-1.45809	-2.74744	0.0424085	0.224794	1	-1.54121	-2.91038	1.54663e-06	5.75312e-06	0.00557868	2.26845	4.81804	0.000125965	0.00305114	0.452717	CodY				5.28044	6.20408	5.45457	5.64636	3.63107	2.18709	3.52731	3.11516	70.3246	7.53259	38.9286	11.8073	6.8564	4.61323	7.75898
dtpT	SAOUHSC_00738	dtpT	Membrane Transport	-0.208496	-1.15548	0.65769	0.78748	1	0.245417	1.18544	0.602579	0.830438	1	-1.53856	-2.90505	1.05799e-07	4.45481e-07	0.000381616	1.29299	2.45036	0.000586381	0.00988384	1	CodY				8.94362	7.19746	7.08672	7.7426	6.55679	7.03615	5.82521	6.47272	36.4334	17.3672	26.9003	26.6734	15.5054	7.15083	16.4432
SAOUHSC_01707	SAOUHSC_01707	NA	Membrane Transport	-1.59628	-3.02363	0.000935199	0.00629378	1	0.410573	1.32921	0.553822	0.803465	1	-1.53728	-2.90246	7.64326e-11	4.49801e-10	2.75692e-07	-0.302329	-1.23313	0.551673	0.745336	1	CcpA				50.3477	47.3949	67.3494	55.0307	15.0411	14.7029	24.2684	18.0042	110.058	18.2971	64.1775	66.0329	46.0717	22.7971	44.9672
SAOUHSC_01545	SAOUHSC_01545	NA	Phages, Prophages, Transposable elements, Plasmids	0.136482	1.09922	0.70889	0.824885	1	1.12775	2.18518	0.0261845	0.172495	1	-1.53687	-2.90164	2.96066e-09	1.49234e-08	1.06791e-05	0.471835	1.38687	0.226171	0.466906	1					22.7549	25.6672	24.4504	24.2908	29.6427	28.1601	19.576	25.7929	49.5041	44.5915	47.0478	72.8015	62.4498	50.6233	61.9582
sdcS	SAOUHSC_02137	sdcS	Membrane Transport	-0.625448	-1.54269	0.083079	0.196612	1	1.38714	2.61559	0.0083641	0.0919693	1	-1.53686	-2.90163	3.15156e-14	2.66047e-13	1.13677e-10	-0.532082	-1.44601	0.117752	0.317436	1	CcpA	SigB			46.1202	41.5516	47.0176	44.8965	24.5445	27.4798	33.0935	28.3726	46.8967	41.3806	44.1387	81.1644	70.9493	53.9504	68.688
S558	S558	NA	sRNA	0.390113	1.3105	0.588297	0.732088	1	-0.180737	-1.13346	0.73095	0.891704	1	-1.53546	-2.89882	0.00983163	0.0196746	1	2.43677	5.41427	7.28906e-06	0.000345438	0.0261969					3.83421	3.48104	3.23706	3.51744	2.89173	1.79982	8.70818	4.46658	28.3364	26.474	27.4052	16.8172	14.9356	2.58843	11.4471
SAOUHSC_01987	SAOUHSC_01987	NA	Carbohydrates	-0.816994	-1.76173	0.0655855	0.16469	1	-0.188188	-1.13933	0.760227	0.907193	1	-1.53369	-2.89525	2.1974e-16	2.22168e-15	7.92603e-13	0.701864	1.6266	0.121191	0.322716	1	SigB				645.739	575.215	396.75	539.235	316.855	300.468	263.563	293.629	657.907	1820.38	1239.14	667.932	755.413	672.903	698.749
S358	S358	NA	sRNA	0.0055958	1.00389	0.993716	0.995715	1	0.745461	1.67651	0.275287	0.590063	1	-1.53152	-2.89091	0.00901721	0.0182336	1	0.828231	1.77551	0.213913	0.450997	1					3.49983	5.64881	2.36381	3.83748	3.51939	1.09524	6.18236	3.599	14.2327	4.71517	9.47394	13.1576	8.33133	4.72539	8.73811
bshB2	SAOUHSC_00550	bshB2	Hypothetical Protein	-0.540138	-1.45411	0.131917	0.272724	1	-0.223657	-1.16769	0.700677	0.876478	1	-1.53096	-2.88977	2.03525e-17	2.233e-16	7.34115e-14	1.07742	2.11025	0.00359861	0.0350222	1					126.766	120.492	94.6234	113.961	77.0303	76.7951	73.3887	75.738	333.783	351.315	342.549	199.259	185.285	161.241	181.928
SAOUHSC_00092	SAOUHSC_00092	NA	Cell Wall and Capsule	-0.774348	-1.71042	0.0277511	0.0873564	1	1.10123	2.14537	0.0825264	0.324028	1	-1.52638	-2.88062	2.91228e-17	3.14562e-16	1.05046e-13	-0.310535	-1.24017	0.439235	0.663724	1					44.2223	40.2922	41.6946	42.0697	21.1772	26.7565	23.9647	23.9661	66.7177	29.8957	48.3067	77.2294	59.0592	38.835	58.3745
S1153	S1153	NA	sRNA	-1.74293	-3.34715	0.0915274	0.210292	1	1.28854	2.44281	0.200503	#N/A	1	-1.52143	-2.87075	0.104685	0.160182	1	-1.34807	-2.54571	0.113789	0.312942	1					3.00985	2.60249	4.64657	3.41964	0.648573	0.807348	1.30208	0.919334	3.22817	0	1.61408	3.59224	2.23323	0.580547	2.13534
S592	S592	NA	sRNA	-1.26871	-2.40946	0.0029699	0.0153883	1	1.04889	2.06893	0.0432435	0.226585	1	-1.51812	-2.86418	1.74989e-06	6.46772e-06	0.00631186	-0.569754	-1.48427	0.151431	0.366799	1					26.2604	26.8982	31.8348	28.3311	12.6958	10.1144	11.4697	11.4266	35.861	18.3702	27.1156	46.1285	28.1964	11.5915	28.6388
sepA	SAOUHSC_02419	sepA	Membrane Transport	-0.661848	-1.58211	0.0456288	0.127016	1	0.606216	1.52226	0.159123	0.466615	1	-1.51579	-2.85956	1.03788e-12	7.42748e-12	3.74364e-09	0.303985	1.23455	0.412325	0.640524	1					60.1653	53.0381	45.0321	52.7451	30.4104	27.1245	39.4195	32.3182	112.479	71.8615	92.1704	103.315	81.4198	50.3692	78.3679
aapA	SAOUHSC_01803	aapA	Amino Acids and Derivatives	-0.740805	-1.67111	0.0765571	0.185224	1	-0.0971827	-1.06968	0.864631	0.944283	1	-1.51454	-2.85708	5.9417e-11	3.55684e-10	2.14317e-07	0.972814	1.96266	0.0334306	0.1421	1					56.0756	41.1297	51.4936	49.5663	27.4167	28.3194	30.7834	28.8399	141.751	135.094	138.422	103.712	67.0727	41.3246	70.7031
crtP	SAOUHSC_02881	crtP	Cofactors, Vitamins, Prosthetic Groups, Pigments	-1.39374	-2.6276	0.000117725	0.00121638	0.433228	1.05724	2.08095	0.0592939	0.269783	1	-1.51418	-2.85637	5.65124e-17	5.97417e-16	2.0384e-13	-1.06623	-2.09396	0.00851406	0.0594892	1	SigB				140.419	124.742	100.011	121.724	46.874	46.4333	40.7227	44.6767	68.8673	96.1512	82.5092	112.221	112.484	93.1635	105.956
SAOUHSC_01958	SAOUHSC_01958	NA	Cofactors, Vitamins, Prosthetic Groups, Pigments	-0.674707	-1.59627	0.414185	0.57888	1	-0.784254	-1.7222	0.238946	0.551793	1	-1.51189	-2.85183	0.0362386	0.0632402	1	1.53074	2.88933	0.0189919	0.0993654	1					0.406737	1.47709	0.366284	0.750036	0.40901	0.509139	0.410566	0.442905	2.7992	3.47053	3.13487	1.13269	1.2323	0.915278	1.09342
S285	S285	NA	sRNA	-1.55294	-2.93414	0.00514052	0.0240142	1	-0.0966479	-1.06929	0.870787	0.945069	1	-1.50877	-2.84567	0.00474888	0.0101414	1	-0.0562563	-1.03976	0.903676	0.954463	1					9.68081	15.4475	12.4826	12.537	2.65498	4.9574	4.66388	4.09209	17.3443	16.0068	16.6755	14.3374	5.1423	8.91191	9.46389
katA	SAOUHSC_01327	katA	Stress Response	-3.11393	-8.6574	1.17753e-10	2.95476e-08	4.33332e-07	-0.515242	-1.42923	0.393305	0.690649	1	-1.50847	-2.84509	5.89706e-13	4.38247e-12	2.12707e-09	-0.970104	-1.95898	0.0313211	0.137835	1	CodY	PerR			1445.08	1268.05	1201.86	1304.99	154.686	139.498	143.336	145.84	1288.87	604.906	946.887	481.914	387.586	201.834	357.111
S1024	S1024	NA	sRNA	0.651038	1.5703	0.41091	0.57739	1	0.107069	1.07704	0.86895	0.945069	1	-1.50796	-2.84408	0.0212218	0.0392187	1	2.11173	4.32209	0.00166507	0.0205463	1					0.597193	0.361457	0.605023	0.521224	0.900796	0	1.35633	0.752377	3.50278	3.01715	3.25996	2.99353	1.357	1.20947	1.85333
S1003	S1003	NA	sRNA	-1.52431	-2.87649	0.0106199	0.0429319	1	-0.266208	-1.20264	0.662258	0.858037	1	-1.5077	-2.84356	0.000129728	0.000371354	0.46793	0.119846	1.08662	0.812643	0.908465	1					30.3879	14.0134	27.3656	23.9223	4.91107	6.79259	12.5983	8.10064	58.3941	15.1089	36.7515	26.2941	14.0919	17.0954	19.1605
SAOUHSC_00689	SAOUHSC_00689	NA	Hypothetical Protein	-0.981716	-1.97481	0.00440033	0.0210318	1	0.708781	1.63442	0.218766	0.528577	1	-1.50301	-2.83434	2.73783e-19	3.63442e-18	9.87536e-16	-0.231997	-1.17446	0.585992	0.770539	1	SigB				875.414	772.752	566.238	738.135	391.193	369.991	315.237	358.807	710.777	1067.21	888.993	960.904	943.405	659.155	854.488
S421	S421	NA	sRNA	-0.318243	-1.24681	0.645508	0.776866	1	-0.368531	-1.29104	0.566296	0.811456	1	-1.50279	-2.83391	0.0158794	0.0303787	1	1.30877	2.47731	0.0254596	0.12136	1					2.28019	6.21049	3.85014	4.11361	4.29925	3.21104	1.72624	3.07885	14.9792	13.056	14.0176	8.57239	5.18126	8.46632	7.40665
norC	SAOUHSC_00058	norC	Membrane Transport	-0.670628	-1.59177	0.0703892	0.173163	1	0.677719	1.59961	0.278128	0.593717	1	-1.49809	-2.82469	6.15236e-11	3.67662e-10	2.21916e-07	0.112403	1.08103	0.779093	0.890781	1	SigB				35.8083	36.1988	38.2719	36.7597	18.2222	22.4796	27.3142	22.672	79.208	34.3759	56.792	63.4073	55.6398	41.2527	53.4333
SAOUHSC_02828	SAOUHSC_02828	NA	Carbohydrates	0.628163	1.5456	0.0534672	0.14262	1	0.689892	1.61316	0.22766	0.538969	1	-1.49628	-2.82114	8.94297e-20	1.24415e-18	3.22573e-16	1.44633	2.72513	0.000531542	0.00914811	1					56.3182	54.1782	59.9535	56.8166	76.5108	88.063	92.8963	85.8233	207.298	234.283	220.791	244.524	221.68	144.022	203.408
lctP2	SAOUHSC_02648	lctP2	Membrane Transport	-1.41795	-2.67205	2.73666e-05	0.000395633	0.100709	0.431389	1.34853	0.324293	0.635047	1	-1.4947	-2.81806	5.15631e-16	5.02343e-15	1.85988e-12	-0.531075	-1.44501	0.129427	0.335361	1	Rex				41.5525	36.2298	36.6147	38.1323	12.4219	12.1052	17.1717	13.8996	46.7241	28.2129	37.4685	31.7269	34.3399	30.6884	32.2518
asp23	SAOUHSC_02441	asp23	Stress Response	-1.00857	-2.01192	0.0253698	0.0814666	1	0.907415	1.87568	0.100475	0.365236	1	-1.49409	-2.81687	9.77464e-05	0.000284487	0.352571	-0.45028	-1.36631	0.295316	0.537686	1	SigB				3678.22	3272.35	2747.37	3232.65	1687.15	1510.37	1448.72	1548.75	3091.74	3621.51	3356.63	4318.4	3941.87	2765.2	3675.16
cozEa	SAOUHSC_00948	cozEa	Hypothetical Protein	-1.1727	-2.25433	0.00206868	0.0115905	1	-0.369479	-1.29189	0.501955	0.764258	1	-1.49341	-2.81553	3.50471e-15	3.26793e-14	1.26415e-11	0.674706	1.59627	0.0358925	0.14655	1					56.1922	47.8082	42.5856	48.862	21.5295	19.9049	21.4016	20.9454	109.891	112.858	111.374	67.0898	46.1529	35.9234	49.722
SAOUHSC_02203	SAOUHSC_02203	NA	Phages, Prophages, Transposable elements, Plasmids	0.510302	1.42435	0.555381	0.707056	1	0.71125	1.63722	0.297097	0.613915	1	-1.4861	-2.80131	0.0222112	0.0406797	1	1.40268	2.64393	0.0639434	0.219638	1					1.81754	2.20017	0	1.33924	1.64493	0.682541	3.30238	1.87662	6.48167	3.91792	5.19979	7.59229	3.30399	2.454	4.4501
SAOUHSC_02772	SAOUHSC_02772	NA	Fatty Acids, Lipids, and Isoprenoids	-1.16319	-2.23952	0.000665775	0.00489303	1	0.760719	1.69434	0.0737232	0.30766	1	-1.48476	-2.7987	2.07795e-12	1.44543e-11	7.49518e-09	-0.540835	-1.45481	0.178304	0.403305	1	CodY	SigB			47.0289	48.7063	48.9867	48.2406	22.0695	20.0155	20.7293	20.9381	47.5678	46.3232	46.9455	52.3868	52.7872	42.896	49.3567
purD	SAOUHSC_01018	purD	Nucleosides and Nucleotides	-1.92778	-3.80468	0.000316981	0.00272263	1	0.329302	1.25641	0.583541	0.821881	1	-1.48383	-2.79691	1.79307e-09	9.19808e-09	6.46761e-06	-0.557559	-1.47178	0.297454	0.538281	1					182.93	162.614	214.446	186.663	44.3815	42.9066	57.2399	48.176	307.644	55.9681	181.806	174.539	125.418	51.6934	117.217
S1040	S1040	NA	sRNA	-0.81039	-1.75368	0.173315	0.329645	1	0.0525405	1.03709	0.919663	0.967126	1	-1.48373	-2.79672	0.0023862	0.0054564	1	1.00067	2.00093	0.0273392	0.12627	1					18.2919	12.0779	14.6008	14.9902	9.4061	7.02527	8.18296	8.20478	52.6695	31.9251	42.2973	37.1628	20.5124	3.92912	20.5348
patA	SAOUHSC_00989	patA	Amino Acids and Derivatives	-1.52123	-2.87035	0.00140601	0.0087113	1	-0.530636	-1.44457	0.271436	0.586617	1	-1.48275	-2.79481	3.85412e-07	1.54076e-06	0.00139018	0.664875	1.58543	0.129947	0.336278	1	CodY				28.4698	18.5329	18.6567	21.8865	8.05803	9.05209	4.73484	7.28165	69.0876	28.7891	48.9383	25.9621	18.6102	8.53229	17.7015
epiA	SAOUHSC_01953	epiA	Virulence, Disease and Defense	-0.0178464	-1.01245	0.979188	0.988223	1	0.769936	1.70519	0.255384	0.57187	1	-1.4816	-2.79258	0.0133562	0.0259513	1	0.689927	1.6132	0.295791	0.537756	1					3.65781	3.16275	2.82344	3.21466	1.57639	3.92461	3.95597	3.15233	8.82701	5.63201	7.22951	10.4774	5.42799	4.93869	6.94801
clfB	SAOUHSC_02963	clfB	Virulence, Disease and Defense	-0.956371	-1.94042	0.0625359	0.16024	1	-0.42369	-1.34135	0.437054	0.722209	1	-1.4813	-2.792	0.000120778	0.000346303	0.435646	0.884091	1.8456	0.043775	0.169401	1					710.069	667.177	607.548	661.598	347.309	319.851	323.673	330.278	1477.95	1998.16	1738.05	859.43	838.865	615.746	771.347
SAOUHSC_03022	SAOUHSC_03022	NA	Hypothetical Protein	-1.03547	-2.04978	0.0147861	0.0541645	1	0.250828	1.18989	0.663954	0.858716	1	-1.47775	-2.78515	2.90906e-07	1.18336e-06	0.0010493	0.260684	1.19805	0.554258	0.747267	1	SigB				2054.54	1881.94	1937.54	1958.01	895.685	854.013	1044.16	931.285	3879.23	2811.22	3345.23	2847.04	2379.54	1394.19	2206.92
SAOUHSC_00355	SAOUHSC_00355	NA	Hypothetical Protein	0.786968	1.72544	0.469458	0.628739	1	0.769456	1.70463	0.294	0.61057	1	-1.47698	-2.78365	0.0787206	0.125881	1	1.61004	3.05261	0.0937619	0.278223	1					0.611758	0.246849	0	0.286202	0.307589	0.382889	0.926277	0.538918	1.72234	1.09893	1.41064	1.70364	1.58868	0.550655	1.28099
S209	S209	NA	sRNA	-0.965684	-1.95299	0.416563	0.580248	1	-0.00154375	-1.00107	0.99845	0.999406	1	-1.46985	-2.76993	0.163653	0.234233	1	0.615234	1.53181	0.469929	0.689089	1					0.798369	1.20805	0	0.668807	0	0.749528	0.302207	0.350578	1.12386	2.15122	1.63754	1.33399	0.518322	0.269485	0.707265
ribH	SAOUHSC_01886	ribH	Cofactors, Vitamins, Prosthetic Groups, Pigments	-2.36129	-5.13829	4.12798e-08	2.19721e-06	0.00015191	-0.989592	-1.98562	0.043567	0.227476	1	-1.46701	-2.76448	9.53992e-09	4.55142e-08	3.44105e-05	-0.117605	-1.08493	0.778177	0.890244	1					61.0061	65.2301	70.6042	65.6135	9.76347	11.2421	16.661	12.5555	111.771	61.0437	86.4073	30.4181	26.6847	29.0586	28.7205
S375	S375	NA	sRNA	-0.30074	-1.23178	0.397462	0.568289	1	1.38529	2.61224	0.00340869	0.0532163	1	-1.467	-2.76446	6.83999e-10	3.63753e-09	2.46718e-06	-0.319388	-1.2478	0.41473	0.643039	1					37.3238	39.3825	53.3832	43.3632	24.386	41.9735	37.7759	34.7118	61.8125	37.6463	49.7294	94.8799	76.7117	66.0238	79.2051
S737	S737	NA	sRNA	-1.12059	-2.17436	0.00229411	0.0126518	1	0.746111	1.67727	0.193952	0.502577	1	-1.4652	-2.76103	5.3336e-15	4.84341e-14	1.92383e-11	-0.56829	-1.48277	0.185943	0.416462	1					650.635	541.449	483.084	558.389	283.134	251.666	205.263	246.688	430.413	637.871	534.142	632.571	545.203	519.022	565.599
ydbM	SAOUHSC_02555	ydbM	Hypothetical Protein	-1.21387	-2.31959	0.0041622	0.0201125	1	0.376565	1.29825	0.467989	0.744813	1	-1.46445	-2.75958	9.04398e-06	3.02452e-05	0.0326216	-0.149407	-1.10911	0.67177	0.825513	1	CymR	SigB			6.25424	6.07248	5.98422	6.10365	1.86711	1.95721	3.84706	2.55712	7.45902	8.25052	7.85477	5.00736	8.37461	4.39809	5.92669
ctaB	SAOUHSC_01066	ctaB	Respiration	-0.571206	-1.48576	0.123578	0.259493	1	-0.338729	-1.26464	0.555334	0.80439	1	-1.28869	-2.44307	3.31398e-10	1.82663e-09	1.19535e-06	0.935003	1.91189	0.0271201	0.125435	1					85.2296	75.2068	73.4466	77.961	51.5232	45.2363	56.0915	50.9503	156.254	268.335	212.295	108.909	110.988	91.2357	103.711
SAOUHSC_02046	SAOUHSC_02046	NA	Phages, Prophages, Transposable elements, Plasmids	0.996557	1.99523	0.222247	0.392588	1	1.88602	3.69613	0.0190823	0.144903	1	-1.46317	-2.75713	0.0145672	0.0281315	1	0.485677	1.40024	0.565653	0.758295	1					1.32011	0.532673	1.78322	1.212	1.99123	2.4787	2.66508	2.37834	2.47776	2.37137	2.42456	5.5144	6.8564	4.75302	5.70794
SAOUHSC_00619	SAOUHSC_00619	NA	Cofactors, Vitamins, Prosthetic Groups, Pigments	-0.70233	-1.62713	0.0712252	0.174663	1	1.95134	3.86733	0.000136607	0.00974255	0.491102	-1.46215	-2.75519	3.95735e-11	2.42318e-10	1.42742e-07	-1.319	-2.49493	0.00357241	0.0349754	1	SigB				186.065	174.093	177.78	179.313	132.057	114.067	72.2003	106.108	101.315	103.303	102.309	205.563	307.476	214.78	242.607
SAOUHSC_02384	SAOUHSC_02384	NA	Hypothetical Protein	-1.13254	-2.19244	0.0518039	0.139146	1	-0.279885	-1.2141	0.617058	0.839681	1	-1.46142	-2.7538	0.00654419	0.0136047	1	0.603398	1.51929	0.195475	0.429573	1	SigB				7.8178	5.91475	6.60025	6.7776	5.40478	1.22326	1.97285	2.86696	11.0051	19.3097	15.1574	7.34776	8.88216	4.8379	7.02261
SAOUHSC_00690	SAOUHSC_00690	NA	Protein Metabolism	-0.747328	-1.67868	0.0404163	0.115664	1	0.786629	1.72504	0.121525	0.405288	1	-1.46129	-2.75354	2.82202e-12	1.92829e-11	1.0179e-08	-0.014928	-1.0104	0.971267	0.986601	1	SigB				164.794	119.718	114.424	132.979	92.5924	71.2627	63.6287	75.8279	147.427	225.428	186.428	204.952	215.691	113.775	178.139
iscS	SAOUHSC_01727	iscS	Amino Acids and Derivatives	0.115062	1.08302	0.75077	0.848329	1	0.804998	1.74714	0.146397	0.44688	1	-1.45929	-2.74973	3.7583e-14	3.13462e-13	1.35562e-10	0.790594	1.72979	0.0688427	0.230927	1					57.6032	52.0384	48.1986	52.6134	51.3383	53.2758	61.601	55.405	140.553	117.784	129.168	175.558	122.066	89.1519	128.925
SAOUHSC_02978	SAOUHSC_02978	NA	Phages, Prophages, Transposable elements, Plasmids	-1.01761	-2.02456	0.0104219	0.0422284	1	0.596511	1.51206	0.315064	0.627329	1	-1.45769	-2.74669	2.2294e-07	9.17161e-07	0.000804145	-0.319359	-1.24778	0.454541	0.677461	1					342.04	330.962	356.333	343.112	159.822	167.582	168.606	165.336	423.436	362.839	393.138	406.572	372.893	344.887	374.784
SAOUHSC_00962	SAOUHSC_00962	NA	Hypothetical Protein	-2.38829	-5.23537	0.00553406	0.0255133	1	-1.04326	-2.06088	0.107818	0.378447	1	-1.45448	-2.74057	0.0393053	0.067978	1	0.240679	1.18155	0.66015	0.819859	1	CodY				10.3077	6.23885	8.35429	8.30028	1.03653	1.93542	1.56071	1.51089	21.9265	5.55485	13.7407	5.16692	3.56909	0.927816	3.22127
ecb	SAOUHSC_01110	ecb	Virulence, Disease and Defense	0.160354	1.11756	0.706276	0.823813	1	1.32103	2.49844	0.00399727	0.0594475	1	-1.4496	-2.73133	4.93063e-05	0.00014964	0.177848	0.504026	1.41817	0.212277	0.450997	1	SaeR				12.313	12.421	7.08427	10.6061	14.4455	11.5598	8.28597	11.4304	20.9708	22.7328	21.8518	42.6714	27.8308	11.391	27.2977
SAOUHSC_02129	SAOUHSC_02129	NA	Hypothetical Protein	-1.01649	-2.02299	0.0160768	0.0574544	1	-0.399681	-1.31922	0.46806	0.744813	1	-1.4496	-2.73132	2.85795e-13	2.17504e-12	1.03086e-09	0.907418	1.87568	0.0233844	0.114198	1					1564.29	1232.04	1032.6	1276.31	554.312	576.81	699.619	610.247	3852.36	2913.87	3383.11	1902.27	1471.53	884.847	1419.55
S85	S85	NA	sRNA	-1.29518	-2.45408	0.0575374	0.151521	1	0.963687	1.95029	0.0699177	0.29932	1	-1.44944	-2.73103	0.0228255	0.0417168	1	-0.315971	-1.24485	0.496504	0.71095	1					10.0328	14.1691	12.0467	12.0829	2.52223	4.18625	7.59547	4.76798	15.1694	11.264	13.2167	21.4204	11.5797	1.50512	11.5017
agrB	SAOUHSC_02261	agrB	Regulation and Cell signaling	-0.690864	-1.61425	0.0712196	0.174663	1	0.474527	1.38946	0.397243	0.693862	1	-0.798163	-1.73889	6.11942e-05	0.000183319	0.220727	-0.311719	-1.24119	0.509211	0.72057	1	AgrA	CodY			826.785	729.496	818.857	791.713	537.036	466.244	422.148	475.143	1259.69	561.303	910.498	861.57	793.115	458.429	704.371
prsA	SAOUHSC_01972	prsA	Membrane Transport	0.439843	1.35646	0.226229	0.396917	1	1.13789	2.20058	0.0225731	0.159652	1	-1.44879	-2.72979	5.47248e-13	4.07565e-12	1.97392e-09	0.776239	1.71266	0.0491023	0.183712	1	VraR				126.504	116.626	125.815	122.982	169.602	160.065	156.642	162.103	215.661	386.24	300.951	402.579	462.546	255.941	373.689
radC	SAOUHSC_01763	radC	DNA Metabolism	-1.21387	-2.31959	0.00152608	0.00920359	1	0.112729	1.08127	0.828546	0.932027	1	-1.44728	-2.72694	1.65114e-08	7.67735e-08	5.95566e-05	0.134068	1.09738	0.712727	0.851834	1					20.5009	22.1826	21.0404	21.2413	6.91022	11.1825	8.84404	8.9789	37.5115	28.2372	32.8743	26.7914	19.9274	13.9172	20.212
S1063	S1063	NA	sRNA	-2.85865	-7.25338	0.0494004	0.135413	1	-1.45931	-2.74976	0.236855	#N/A	1	-1.44364	-2.72006	0.344455	0.435009	1	-0.227213	-1.17057	0.780574	0.891669	1					1.1621	1.75844	1.56979	1.49678	0.438225	0	0	0.146075	0.817947	3.13131	1.97463	0.728156	0	0.392262	0.373473
SAOUHSC_00381a	SAOUHSC_00381a	NA	Hypothetical Protein	-2.49287	-5.62896	0.0900171	0.208046	1	-1.31379	-2.48593	0.25991	#N/A	1	-1.44364	-2.72006	0.345955	0.43627	1	0.127188	1.09216	0.867173	0.937808	1					1.47542	2.38136	1.99302	1.94993	0.741832	0	0	0.247277	2.76926	3.31294	3.0411	1.23263	0	0.664025	0.632219
S497	S497	NA	sRNA	-1.54653	-2.92114	0.300232	0.471065	1	0.173568	1.12784	0.873845	#N/A	1	-1.44353	-2.71986	0.340185	0.430398	1	-0.0216447	-1.01512	0.982654	#N/A	1					1.54616	1.24777	0	0.931309	0.7774	0	0	0.259133	1.45102	1.38871	1.41986	1.29173	0.669204	0	0.653644
hemD	SAOUHSC_01773	hemD	Cofactors, Vitamins, Prosthetic Groups, Pigments	-0.592197	-1.50754	0.12	0.254104	1	0.113669	1.08198	0.796581	0.921009	1	-1.72133	-3.29739	7.51146e-13	5.47691e-12	2.70938e-09	0.999215	1.99891	0.00673419	0.0521518	1			repressed		31.7182	24.7801	24.0056	26.8346	14.7601	17.5288	19.5847	17.2912	95.7381	56.219	75.9786	63.8038	44.5436	34.7764	47.708
SAOUHSC_00860	SAOUHSC_00860	NA	Nucleosides and Nucleotides	-0.00940084	-1.00654	0.980512	0.988375	1	1.57658	2.98262	0.00663815	0.0810897	1	-1.44014	-2.71348	1.65711e-10	9.402e-10	5.9772e-07	-0.0132426	-1.00922	0.971797	0.986601	1					52.3304	45.6126	42.8906	46.9445	44.8842	42.8139	47.9896	45.2292	89.1261	42.9312	66.0287	164.161	96.4455	57.8019	106.136
htsB	SAOUHSC_02428	htsB	Iron acquisition and Metabolism	-1.41202	-2.66109	0.000235355	0.00214753	0.866105	-0.440072	-1.35667	0.380955	0.682588	1	-1.43998	-2.71317	2.40034e-15	2.28098e-14	8.65803e-12	0.386932	1.30761	0.3069	0.545329	1	Fur				102.735	92.058	104.402	99.7314	31.6745	35.3215	43.0557	36.6839	212.806	159.235	186.021	101.119	79.1476	68.4197	82.8953
purL	SAOUHSC_01013	purL	Nucleosides and Nucleotides	-2.18606	-4.55061	6.71987e-05	0.000786896	0.247291	-0.189307	-1.14022	0.803434	0.922876	1	-1.43604	-2.70577	4.07532e-05	0.000125433	0.146997	-0.200337	-1.14897	0.719104	0.856637	1					41.4026	33.4402	37.0837	37.3089	8.96601	6.12884	8.73999	7.94495	81.7083	10.6931	46.2007	30.5709	22.5745	4.49991	19.2151
SAOUHSC_02003	SAOUHSC_02003	NA	Membrane Transport	-1.33506	-2.52285	0.000871308	0.00597833	1	0.418998	1.337	0.449455	0.727755	1	-1.43365	-2.70129	1.52628e-12	1.08335e-11	5.50529e-09	-0.393883	-1.31392	0.399006	0.63001	1					159.633	156.899	207.384	174.638	58.8738	64.6646	81.202	68.2468	289.742	92.4466	191.094	188.629	146.64	125.518	153.596
alr2	SAOUHSC_01400	alr2	Amino Acids and Derivatives	-2.60531	-6.08523	0.000105056	0.00112235	0.386607	-1.90249	-3.73859	0.0170445	0.136096	1	-1.43278	-2.69966	6.48679e-05	0.000192665	0.233979	1.05094	2.07187	0.0978945	0.285307	1	CodY				69.8419	58.2924	62.4276	63.5206	9.92867	8.97673	11.5401	10.1485	349.244	25.3907	187.317	44.5143	21.7719	7.01628	24.4342
SAOUHSC_01789	SAOUHSC_01789	NA	Hypothetical Protein	-1.05093	-2.07186	0.111185	0.24081	1	-0.715396	-1.64193	0.19848	0.505543	1	-1.43187	-2.69797	0.00297106	0.00665379	1	1.04078	2.05734	0.0126554	0.0756551	1					17.1292	14.0704	11.5692	14.2563	9.22767	5.74333	4.63138	6.53413	37.3175	49.4518	43.3846	19.9325	12.7094	10.7378	14.4599
SAOUHSC_00610	SAOUHSC_00610	NA	Hypothetical Protein	0.476626	1.39149	0.660389	0.789903	1	0.901256	1.86769	0.281118	0.596448	1	-1.42878	-2.6922	0.102136	0.156834	1	1.34216	2.53531	0.125861	0.330882	1					0.587862	0.237206	0.529395	0.451488	0.886721	0	0.890094	0.592272	2.39065	0.792001	1.59133	1.14596	3.05324	0.264572	1.48793
cymR	SAOUHSC_01732	cymR	Regulation and Cell signaling	-1.8732	-3.66343	2.78037e-05	0.000400304	0.102317	-0.0242663	-1.01696	0.961975	0.982642	1	-1.42481	-2.68479	4.80388e-08	2.11492e-07	0.000173276	-0.670481	-1.5916	0.0443703	0.170896	1					61.549	51.0346	51.6629	54.7488	9.39128	16.7005	17.7766	14.6228	46.7435	52.0062	49.3749	31.5064	32.3369	32.4242	32.0892
tatC	SAOUHSC_00328	tatC	Membrane Transport	-1.10482	-2.15072	0.00395264	0.0193	1	0.109909	1.07916	0.798182	0.921521	1	-1.42389	-2.68307	3.86582e-08	1.71935e-07	0.00013944	0.260239	1.19768	0.509465	0.72057	1	Fur				46.6138	40.3445	41.7714	42.9099	20.9034	13.548	23.5841	19.3452	68.2515	79.0024	73.6269	55.4008	47.8853	29.0716	44.1192
SAOUHSC_02902	SAOUHSC_02902	NA	Hypothetical Protein	-0.478753	-1.39354	0.22357	0.393685	1	0.0737567	1.05245	0.886631	0.952499	1	-1.42357	-2.68248	7.42501e-13	5.42525e-12	2.6782e-09	0.961731	1.94765	0.00473927	0.0412165	1	Zur				42.2278	33.7158	30.9483	35.6306	22.2766	26.8865	25.0821	24.7484	121.681	74.8973	98.2892	77.1728	58.9139	33.8147	56.6338
SAOUHSC_01336	SAOUHSC_01336	NA	Hypothetical Protein	1.04312	2.06068	0.227276	0.39735	1	-0.7322	-1.66117	0.260886	0.576636	1	-1.42053	-2.67683	0.0244577	0.0443503	1	2.98636	7.92472	3.12881e-05	0.00106299	0.11245					1.56763	0.37953	0.423516	0.790226	1.89167	2.35477	0.949434	1.73196	11.7694	7.60321	9.68628	4.97675	2.44259	3.80984	3.74306
dck	SAOUHSC_00539	dck	Nucleosides and Nucleotides	0.489021	1.40349	0.140621	0.284235	1	1.53136	2.89059	0.000145384	0.0101381	0.522657	-1.42041	-2.67662	4.72665e-09	2.31866e-08	1.7049e-05	0.298286	1.22968	0.337874	0.577547	1					33.9346	29.8128	29.5886	31.112	51.7	41.9809	32.6502	42.1104	57.7284	50.1529	53.9406	109.894	95.9354	77.9974	94.6088
SAOUHSC_00755	SAOUHSC_00755	NA	Hypothetical Protein	0.744032	1.67485	0.0319738	0.0967547	1	1.68645	3.21863	0.00378002	0.0575811	1	-1.41998	-2.67582	9.95831e-14	7.98042e-13	3.59196e-10	0.405611	1.32465	0.270737	0.515914	1					205.814	193.808	171.623	190.415	374.799	299.297	247.03	307.042	328.882	391.293	360.087	733.415	780.717	553.871	689.334
S233	S233	NA	sRNA	-1.55501	-2.93835	0.005609	0.0257574	1	-0.611319	-1.52766	0.326966	0.636883	1	-1.41933	-2.67462	0.00257115	0.0058333	1	0.353933	1.27804	0.422893	0.648622	1					20.036	11.3185	22.2534	17.8693	3.358	3.34405	10.7865	5.8295	37.1884	26.9936	32.091	16.367	10.9844	12.6243	13.3253
cydA	SAOUHSC_01031	cydA	Respiration	-0.126007	-1.09127	0.74685	0.847271	1	0.20519	1.15284	0.68634	0.86996	1	-1.39773	-2.63487	1.88104e-08	8.64235e-08	6.78492e-05	0.98071	1.97344	0.00432772	0.0393101	1					7.51358	6.08585	6.34341	6.64761	6.33335	5.91285	5.43728	5.8945	20.8426	16.2261	18.5344	14.6314	13.7015	10.6668	12.9999
S836	S836	NA	sRNA	-0.984138	-1.97813	0.00810736	0.0348606	1	-0.284887	-1.21831	0.626941	0.842632	1	-1.41888	-2.67378	9.83292e-12	6.39232e-11	3.54674e-08	0.755276	1.68795	0.0443514	0.170896	1					792.176	671.135	575.982	679.764	359.418	299.252	335.467	331.379	1793.85	1459.39	1626.62	1048.17	712.423	503.746	754.781
dtd	SAOUHSC_01741	dtd	Regulation and Cell signaling	-0.832278	-1.78049	0.0332724	0.0997321	1	-0.0483353	-1.03407	0.924119	0.968889	1	-1.41718	-2.67063	5.0658e-10	2.73585e-09	1.82723e-06	0.63274	1.55051	0.0990389	0.287873	1					154.977	131.704	116.228	134.303	72.4097	69.5514	76.9607	72.9739	281.685	313.08	297.382	211.906	164.781	115.725	164.137
S41	S41	NA	sRNA	-0.201961	-1.15026	0.709485	0.825049	1	1.46886	2.76803	0.0110594	0.105452	1	-1.41277	-2.66247	0.000992877	0.00242502	1	-0.337967	-1.26397	0.535364	0.737872	1					8.62696	9.28277	5.82672	7.91215	4.33759	9.89902	6.53114	6.92258	11.6944	5.16566	8.43003	18.0184	14.3133	12.295	14.8756
SAOUHSC_02214	SAOUHSC_02214	NA	Phages, Prophages, Transposable elements, Plasmids	2.1901	4.56338	0.00245283	0.0132299	1	1.82869	3.55215	0.00395307	0.0591671	1	-1.41174	-2.66057	0.00164597	0.00388641	1	1.55854	2.94555	0.0314798	0.138173	1					2.37263	0	1.83142	1.40135	3.57884	8.90993	7.1849	6.55789	5.08945	7.76303	6.42624	8.49516	21.1251	13.2715	14.2973
SAOUHSC_02252	SAOUHSC_02252	NA	Phages, Prophages, Transposable elements, Plasmids	-0.0907389	-1.06492	0.928102	0.961389	1	1.88005	3.68088	0.0353813	0.20417	1	-1.41056	-2.6584	0.0963998	0.149544	1	-0.187634	-1.13889	0.837334	0.924015	1					0.43245	1.30872	0.58416	0.775111	0.652301	0.405994	0.982173	0.680156	1.42044	0.291311	0.855875	1.26451	3.3691	0.291942	1.64185
rbsR	SAOUHSC_00242	rbsR	Carbohydrates	-0.298271	-1.22967	0.400514	0.570453	1	0.956631	1.94077	0.055939	0.260054	1	-1.40943	-2.65633	1.05645e-08	5.02645e-08	3.81062e-05	0.255491	1.19374	0.453366	0.676944	1	CcpA	SigB			18.2278	16.4121	15.4653	16.7018	13.9745	13.7185	11.7467	13.1466	25.5886	31.7625	28.6756	36.5606	35.991	16.8818	29.8111
S187	S187	NA	sRNA	0.115655	1.08347	0.811689	0.891919	1	1.80593	3.49656	0.00836998	0.0919693	1	-1.40666	-2.65124	7.35565e-05	0.000217173	0.265318	-0.346457	-1.27143	0.483678	0.702009	1					23.272	20.6589	25.149	23.0267	17.5516	26.218	29.3639	24.3778	36.4001	13.5865	24.9933	43.4216	72.5224	46.0847	54.0096
SAOUHSC_00683	SAOUHSC_00683	NA	Hypothetical Protein	0.0691515	1.0491	0.874989	0.929603	1	-0.0189661	-1.01323	0.970243	0.985094	1	-1.40461	-2.64746	1.11462e-06	4.21377e-06	0.00402045	1.32899	2.51227	0.000656327	0.0107849	1					6.76126	6.60052	6.0397	6.46716	7.89568	7.16668	4.62333	6.56189	18.9333	27.7682	23.3508	18.1304	11.8944	13.2516	14.4255
SAOUHSC_01711	SAOUHSC_01711	NA	Hypothetical Protein	-2.07176	-4.204	9.10806e-05	0.00100531	0.335177	-0.459444	-1.37501	0.422137	0.711421	1	-1.39783	-2.63505	6.50298e-05	0.000192981	0.234562	0.0903691	1.06464	0.850132	0.927811	1	CcpA				40.8715	34.3443	30.7709	35.3289	7.19456	6.48526	10.8329	8.1709	89.0612	17.5054	53.2833	29.8862	21.0357	5.88478	18.9356
cydB	SAOUHSC_01032	cydB	Respiration	0.294227	1.22623	0.463239	0.623748	1	0.0936741	1.06708	0.852383	0.940687	1	-1.06659	-2.09448	2.50903e-06	9.01487e-06	0.00905006	1.14365	2.2094	0.0028228	0.0298724	1					9.81153	9.46592	8.86892	9.38212	9.90346	8.72649	14.9675	11.1992	30.808	27.63	29.219	21.2629	20.0197	17.5303	19.6043
S953	S953	NA	sRNA	1.11853	2.17126	0.353745	0.528137	1	-0.562287	-1.47661	0.485322	0.75603	1	-1.39744	-2.63433	0.100544	0.155005	1	2.72871	6.62862	0.00849376	0.0594892	1					0	0.348993	0.77888	0.375958	0.434867	0.541326	1.30956	0.761919	4.87008	1.94207	3.40607	1.92687	1.12303	2.33554	1.79515
sgtB	SAOUHSC_02012	sgtB	Cell Wall and Capsule	-0.292027	-1.22436	0.401868	0.571795	1	0.486632	1.40117	0.388558	0.688054	1	-1.3949	-2.6297	6.76224e-13	4.97232e-12	2.43914e-09	0.614691	1.53123	0.116713	0.316234	1	VraR	SigB			120.58	100.308	87.9658	102.951	92.4818	78.4922	71.5943	80.8561	224.751	224.654	224.703	214.049	199.026	127.057	180.044
S422	S422	NA	sRNA	-1.32878	-2.51191	0.00474026	0.0225339	1	0.919695	1.89172	0.0716686	0.301572	1	-1.39345	-2.62706	0.000204684	0.00056544	0.738293	-0.715303	-1.64183	0.0760667	0.247254	1					40.5172	40.1293	54.0205	44.889	22.2238	23.7123	6.37382	17.4367	32.5921	46.08	39.336	49.6759	45.094	22.7347	39.1682
SAOUHSC_02014	SAOUHSC_02014	NA	Hypothetical Protein	0.523689	1.43763	0.325123	0.497022	1	0.479902	1.39465	0.308851	0.621664	1	-1.39335	-2.62688	4.39576e-06	1.53191e-05	0.0158555	1.25476	2.38627	0.00856869	0.0596162	1					12.541	15.7435	11.9212	13.4019	11.2099	21.8034	23.9117	18.975	58.8468	31.2889	45.0678	43.0736	40.4083	40.7637	41.4152
S22	S22	NA	sRNA	0.970727	1.95983	0.0177475	0.0617909	1	1.94937	3.86205	0.000407509	0.0159232	1	-1.39205	-2.62452	1.02307e-06	3.88879e-06	0.00369022	0.661504	1.58173	0.114508	0.313865	1					3.57859	3.55839	3.23706	3.45802	6.02443	6.53935	7.25682	6.60687	11.0047	4.51995	7.76234	24.1046	15.5579	5.91024	15.1909
SAOUHSC_01557	SAOUHSC_01557	NA	Phages, Prophages, Transposable elements, Plasmids	1.05906	2.08358	0.243837	0.411852	1	1.45957	2.75027	0.0555856	0.259179	1	-1.3912	-2.62297	0.0440592	0.0752642	1	0.830351	1.77812	0.361034	0.599594	1					1.45403	0.880069	0	0.778034	3.28986	1.36508	0.550396	1.73511	2.72913	1.46922	2.09917	3.6443	4.71999	3.92641	4.0969
ribA	SAOUHSC_01887	ribA	Cofactors, Vitamins, Prosthetic Groups, Pigments	-2.20589	-4.61359	7.6334e-07	2.07877e-05	0.00280909	-1.16857	-2.24788	0.02502	0.168915	1	-1.3887	-2.61842	1.93982e-12	1.35476e-11	6.99692e-09	0.251348	1.19032	0.596051	0.774638	1					75.119	71.6675	82.2954	76.3606	16.9002	14.4633	17.0609	16.1415	165.906	94.0859	129.996	38.8247	36.8662	31.2007	35.6306
hemE	SAOUHSC_01962	hemE	Cofactors, Vitamins, Prosthetic Groups, Pigments	-0.626238	-1.54353	0.137617	0.280911	1	-1.30872	-2.47721	0.00246683	0.0439825	1	-0.891357	-1.85492	0.000163038	0.000458034	0.588077	1.21727	2.32507	0.0021276	0.0242031	1	PerR				99.3135	89.2443	90.9702	93.176	58.0623	59.3455	58.5027	58.6368	241.714	376.107	308.911	75.764	87.1615	100.03	87.6518
SAOUHSC_02138	SAOUHSC_02138	NA	Hypothetical Protein	-0.28143	-1.2154	0.4654	0.62522	1	1.24189	2.36508	0.00773474	0.0882604	1	-1.38464	-2.61106	4.5492e-09	2.23476e-08	1.6409e-05	-0.217082	-1.16238	0.527439	0.733453	1	SigB				12.0613	11.697	10.5532	11.4372	6.40894	11.5808	9.85751	9.28242	14.2776	13.5722	13.9249	22.9013	20.3772	16.3775	19.8853
thiW	SAOUHSC_01021	thiW	Membrane Transport	-0.522906	-1.43685	0.151138	0.299462	1	0.289507	1.22222	0.636755	0.849183	1	-1.37824	-2.59951	3.53908e-09	1.76346e-08	1.27655e-05	0.394056	1.31408	0.247481	0.490462	1					38.2945	31.9878	35.4048	35.229	19.5243	27.7328	24.4779	23.9117	76.1606	55.4276	65.7941	53.3964	52.0947	47.7885	51.0932
SAOUHSC_02233	SAOUHSC_02233	NA	Phages, Prophages, Transposable elements, Plasmids	1.17157	2.25257	0.000401846	0.0032212	1	1.50152	2.83141	0.00732398	0.0864009	1	-1.37809	-2.59924	1.34189e-13	1.05352e-12	4.8402e-10	1.03322	2.04659	0.00679408	0.0521518	1					78.9942	77.1274	45.175	67.0989	137.853	176.472	123.972	146.099	153.407	236.156	194.782	330.458	388.569	235.889	318.305
SAOUHSC_02469	SAOUHSC_02469	NA	Hypothetical Protein	-0.576139	-1.49085	0.562935	0.710342	1	3.41952	10.6999	0.00587794	#N/A	1	-1.37743	-2.59806	0.0857103	0.135193	1	-2.55848	-5.89089	0.026728	0.124964	1					1.88116	0.75906	2.11758	1.58593	0	1.17738	1.89887	1.02542	0.588468	0	0.294234	2.09547	3.66389	1.26995	2.3431
SAOUHSC_00551	SAOUHSC_00551	NA	Hypothetical Protein	-0.054924	-1.0388	0.888017	0.938722	1	-0.120881	-1.0874	0.777548	0.914377	1	-1.36969	-2.58415	1.21799e-08	5.74783e-08	4.39327e-05	1.33066	2.51517	9.23316e-05	0.00258709	0.33184					42.7017	41.9051	32.4812	39.0294	34.7067	35.4188	39.2328	36.4528	141.232	138.799	140.015	78.6235	91.244	66.8909	78.9195
SAOUHSC_02753	SAOUHSC_02753	NA	Hypothetical Protein	-0.69573	-1.6197	0.0438015	0.122903	1	1.59439	3.01967	0.00838216	0.0919693	1	-1.36956	-2.58392	2.15784e-11	1.34981e-10	7.78333e-08	-0.971999	-1.96156	0.00717654	0.0539478	1	SigB				103.234	100.231	83.5912	95.6853	58.8683	57.2781	55.573	57.2398	57.4381	81.8054	69.6218	132.929	141.589	96.8887	123.802
SAOUHSC_A01754	SAOUHSC_A01754	NA	Hypothetical Protein	-0.0498079	-1.03513	0.970455	0.981495	1	1.03455	2.04847	0.379716	#N/A	1	-1.369	-2.58292	0.26505	0.351178	1	0.345575	1.27066	0.774364	#N/A	1					0.295083	0.714409	0	0.336497	0.445099	0	0.446792	0.297297	1.1077	0	0.553852	1.23263	0.383152	0.398415	0.671399
S971	S971	NA	sRNA	-2.22577	-4.67762	0.00010199	0.00109569	0.375323	-0.741459	-1.67187	0.220939	0.532066	1	-1.36668	-2.57877	0.00664594	0.0137915	1	-0.0337449	-1.02367	0.938158	0.971742	1					26.5018	31.5081	17.2603	25.0901	4.28303	7.10873	4.29932	5.23036	39.0831	29.9665	34.5248	15.8149	11.0608	5.11174	10.6625
SAOUHSC_01570	SAOUHSC_01570	NA	Phages, Prophages, Transposable elements, Plasmids	0.533903	1.44784	0.431678	0.593304	1	1.57604	2.98149	0.0266149	0.173203	1	-1.36044	-2.56764	0.00730821	0.0150402	1	0.387897	1.30848	0.621718	0.793528	1					1.99517	3.10524	0.385014	1.82847	1.7197	4.28139	2.1578	2.71963	1.33743	5.76001	3.54872	5.95305	7.4018	3.84833	5.73439
SAOUHSC_03032	SAOUHSC_03032	NA	Hypothetical Protein	-1.2007	-2.29852	0.0037364	0.0184095	1	0.640999	1.55941	0.183711	0.491045	1	-1.36014	-2.5671	8.56185e-08	3.64928e-07	0.000308826	-0.64494	-1.56367	0.0916015	0.274553	1	SigB				26.7804	22.4555	17.6465	22.2941	10.6407	9.07566	8.30754	9.34129	15.5699	25.344	20.4569	22.8101	18.6587	18.8728	20.1139
S678	S678	NA	sRNA	-0.277827	-1.21237	0.512402	0.669917	1	0.906651	1.87469	0.0462911	0.233539	1	-1.35843	-2.56406	3.25763e-06	1.15495e-05	0.0117503	0.0755288	1.05375	0.842422	0.924742	1					31.1228	33.8596	26.0762	30.3529	20.2042	34.7667	19.0881	24.6863	49.9119	39.2766	44.5943	67.8011	41.9461	46.2766	52.008
apt	SAOUHSC_01743	apt	Nucleosides and Nucleotides	-0.477564	-1.39239	0.257881	0.428947	1	0.465525	1.38082	0.329445	0.638542	1	-1.3532	-2.55479	1.21501e-09	6.33555e-09	4.38255e-06	0.467541	1.38275	0.25025	0.493259	1					32.9112	20.5341	27.2225	26.8893	14.2149	18.7837	23.4889	18.8291	63.677	41.6052	52.6411	50.3882	45.3692	25.6436	40.467
SAOUHSC_03024	SAOUHSC_03024	NA	Hypothetical Protein	-1.32162	-2.49946	0.000765202	0.00548603	1	0.197969	1.14708	0.731197	0.891704	1	-1.35308	-2.55456	3.49381e-15	3.26652e-14	1.26022e-11	-0.306585	-1.23678	0.485337	0.702703	1					1001.55	996.057	1169.17	1055.59	396.124	397.431	447.752	413.769	1455.12	992.893	1224.01	989.404	852.483	782.617	874.835
SAOUHSC_02980	SAOUHSC_02980	NA	Hypothetical Protein	-1.58023	-2.99017	9.20236e-05	0.00101025	0.338647	0.0886965	1.06341	0.876606	0.946344	1	-1.34989	-2.54892	4.21555e-13	3.15985e-12	1.52055e-09	-0.505005	-1.41913	0.206999	0.446629	1	SigB				381.194	379.773	386.645	382.538	111.477	123.909	139.927	125.104	408.466	360.509	384.487	272.075	265.246	249.009	262.11
S1082	S1082	NA	sRNA	-0.994009	-1.99171	0.393377	0.564515	1	-0.356737	-1.28053	0.646527	0.852787	1	-1.34897	-2.5473	0.244927	0.328395	1	0.971937	1.96147	0.234975	0.475895	1					2.1069	0	0.813151	0.973349	0.454001	0	0.911456	0.455153	2.82464	3.24404	3.03434	1.00583	2.34489	0	1.11691
S1073	S1073	NA	sRNA	-1.69045	-3.22757	0.00303849	0.0156743	1	-0.681704	-1.60403	0.195826	0.503819	1	-1.3474	-2.54453	0.00667493	0.0138434	1	0.311308	1.24083	0.4253	0.651039	1					23.7263	21.3357	24.7242	23.2621	8.1802	5.09139	7.1849	6.81883	47.0774	31.9654	39.5214	20.9547	10.5626	10.9833	14.1669
SAOUHSC_00596	SAOUHSC_00596	NA	Hypothetical Protein	-0.990594	-1.987	0.0643876	0.162964	1	0.310342	1.24	0.565841	0.811456	1	-1.34697	-2.54377	0.00682978	0.0141477	1	0.27753	1.21212	0.50985	0.72057	1					3.70259	3.3254	2.90411	3.3107	1.44127	1.79411	1.6276	1.62099	6.38908	4.82743	5.60826	6.3862	2.63645	1.45137	3.49134
SAOUHSC_02738	SAOUHSC_02738	NA	Hypothetical Protein	-1.17244	-2.25392	0.344802	0.51872	1	1.24796	2.37505	0.274737	#N/A	1	-1.34489	-2.54011	0.295258	0.383025	1	-0.783393	-1.72117	0.429033	#N/A	1					0.760063	1.84014	0.513353	1.03785	0	0.713565	0.575414	0.42966	1.06994	0.512001	0.790971	1.90497	0.493453	0	0.799476
fabZ	SAOUHSC_02336	fabZ	Fatty Acids, Lipids, and Isoprenoids	-0.285598	-1.21892	0.348656	0.522339	1	1.07505	2.10679	0.0217163	0.15631	1	-1.34442	-2.53928	6.39255e-09	3.08367e-08	2.30579e-05	0.000748064	1.00052	0.998218	0.99944	1	SigB				92.9914	86.3366	70.0674	83.1318	64.6	69.842	63.8123	66.0848	143.154	92.4109	117.782	183.461	143.343	97.2187	141.341
S469	S469	NA	sRNA	0.223265	1.16737	0.69902	0.818007	1	0.745915	1.67704	0.200435	0.50846	1	-1.34395	-2.53845	0.00289746	0.00650571	1	0.662154	1.58244	0.213197	0.450997	1					3.67055	1.66623	3.0989	2.81189	1.38415	3.87675	4.5156	3.25883	8.39643	4.01796	6.20719	6.32475	8.04269	6.81435	7.0606
SAOUHSC_00431	SAOUHSC_00431	NA	Hypothetical Protein	-1.2629	-2.39977	0.000260377	0.00232445	0.958187	0.345226	1.27035	0.49033	0.758854	1	-1.34329	-2.53729	2.31016e-12	1.59736e-11	8.33273e-09	-0.36518	-1.28804	0.347707	0.588145	1					125.987	122.38	127.736	125.368	49.14	40.9603	63.0046	51.0349	161.254	116.265	138.759	129.421	102.445	91.7347	107.867
epiF	SAOUHSC_01948	epiF	Membrane Transport	-1.02228	-2.03113	0.00141371	0.00874012	1	0.690979	1.61438	0.123822	0.408145	1	-1.34262	-2.53611	3.60351e-12	2.42418e-11	1.29979e-08	-0.482384	-1.39705	0.126312	0.331444	1	SigB				77.3093	70.8456	76.8562	75.0037	39.1437	38.3287	29.9215	35.798	99.2498	53.6869	76.4683	75.3826	85.7199	65.3849	75.4958
SAOUHSC_02771	SAOUHSC_02771	NA	Hypothetical Protein	-1.55491	-2.93815	4.39134e-05	0.000556923	0.161601	0.6023	1.51813	0.273204	0.58841	1	-1.34144	-2.53404	2.10192e-11	1.3172e-10	7.58163e-08	-0.986748	-1.98171	0.0138802	0.0812826	1	SigB				513.566	501.477	484.613	499.885	177.073	171.396	146.306	164.925	344.784	375.313	360.049	414.8	303.789	321.72	346.77
vraR	SAOUHSC_02098	vraR	Regulation and Cell signaling	0.195838	1.14539	0.602499	0.743965	1	1.73113	3.31987	0.00209081	0.0397586	1	-1.34108	-2.53341	3.92204e-11	2.40579e-10	1.41468e-07	-0.381559	-1.30275	0.217537	0.455452	1	VraR				86.7124	71.4239	86.4779	81.5381	92.4217	80.2863	100.007	90.905	99.423	78.5262	88.9746	163.646	220.686	181.099	188.477
S803	S803	NA	sRNA	-1.03145	-2.04407	0.0333854	0.0999856	1	0.412694	1.33117	0.415031	0.708579	1	-1.3391	-2.52993	6.45394e-05	0.000192017	0.232794	-0.096489	-1.06917	0.800287	0.902393	1					36.8757	32.5742	31.6375	33.6958	13.5298	12.1637	21.881	15.8582	49.1039	38.9392	44.0215	39.9666	38.8227	22.8759	33.8884
SAOUHSC_03026	SAOUHSC_03026	NA	Hypothetical Protein	-1.62373	-3.0817	3.86996e-05	0.000513025	0.142414	-0.215941	-1.16146	0.679521	0.865748	1	-1.3379	-2.52782	3.50237e-12	2.36071e-11	1.26331e-08	-0.071996	-1.05117	0.838806	0.924467	1					656.347	614.245	524.63	598.408	191.68	174.584	198.194	188.153	861.737	755.569	808.653	483.841	429.998	288.649	400.829
brnQ1	SAOUHSC_00151	brnQ1	Membrane Transport	-1.93092	-3.813	3.02457e-07	1.05201e-05	0.00111304	0.842708	1.79341	0.130589	0.422327	1	-1.33619	-2.52484	5.75917e-08	2.51369e-07	0.000207733	-1.32612	-2.50727	0.00306839	0.0315523	1	CodY			activated	96.7214	82.6233	77.807	85.7172	20.9256	23.5477	20.8371	21.7701	63.742	33.1939	48.468	63.6986	50.5812	26.8974	47.0591
priA	SAOUHSC_01179	priA	DNA Metabolism	-1.51557	-2.85912	0.000260452	0.00232445	0.958465	0.265928	1.20241	0.582562	0.821881	1	-1.33538	-2.52342	1.78838e-16	1.82404e-15	6.45069e-13	-0.522151	-1.4361	0.175557	0.400049	1					126.754	120.731	119.534	122.34	39.5296	38.1806	47.4835	41.7312	129.888	112.696	121.292	100.99	90.5656	72.454	88.0031
pheA	SAOUHSC_02135	pheA	Amino Acids and Derivatives	-1.6188	-3.0712	6.99172e-06	0.000131347	0.0257295	-0.335256	-1.2616	0.483223	0.754722	1	-1.33203	-2.51757	1.0128e-11	6.55961e-11	3.65316e-08	0.00609978	1.00424	0.985835	0.99395	1					87.4561	84.9001	65.9726	79.4429	25.2699	24.7028	25.0794	25.0174	101.172	126.114	113.643	63.3386	54.5666	39.2326	52.3793
tcyA	SAOUHSC_02699	tcyA	Sulfur Metabolism	0.0341111	1.02393	0.9236	0.960227	1	0.927382	1.90182	0.14467	0.44688	1	-1.32711	-2.50899	1.71506e-12	1.20749e-11	6.18624e-09	0.319843	1.2482	0.346421	0.587353	1	CymR				58.0747	55.353	41.8303	51.7527	48.7469	53.0728	52.1458	51.3219	60.2048	123.341	91.7728	139.027	91.9417	91.0455	107.338
SAOUHSC_02619	SAOUHSC_02619	NA	Membrane Transport	-1.34095	-2.53317	0.000407992	0.0032427	1	-0.191499	-1.14195	0.671308	0.860548	1	-1.32629	-2.50756	2.30274e-08	1.05104e-07	8.30598e-05	0.130334	1.09455	0.712068	0.851357	1					40.7166	36.8397	28.0085	35.1883	12.6111	11.7738	15.9505	13.4452	46.9989	62.7405	54.8697	30.7336	32.1337	22.8026	28.5566
SAOUHSC_02208	SAOUHSC_02208	NA	Hypothetical Protein	1.13162	2.19104	0.0447059	0.124843	1	0.838483	1.78817	0.192907	0.501527	1	-1.32103	-2.49845	0.000732006	0.00183291	1	1.52499	2.87785	0.00341793	0.033801	1					2.50821	2.80268	1.30313	2.20467	2.61924	5.0718	6.71907	4.80337	6.51841	12.2171	9.36777	8.2207	13.5282	8.33607	10.0283
SAOUHSC_01563	SAOUHSC_01563	NA	DNA Metabolism	0.364442	1.28738	0.310206	0.482704	1	1.02273	2.03177	0.0355018	0.204412	1	-1.32092	-2.49825	3.13592e-08	1.40914e-07	0.000113113	0.617722	1.53445	0.0663565	0.224856	1					6.24163	5.96987	4.1636	5.45836	6.10217	6.7279	7.75881	6.86296	10.088	13.9113	11.9997	16.9955	14.7581	11.0283	14.2607
S256	S256	NA	sRNA	-0.54675	-1.46079	0.305759	0.477392	1	0.544315	1.45833	0.361211	0.667922	1	-1.31858	-2.4942	0.000927698	0.00227541	1	0.337408	1.26348	0.459569	0.68092	1					4.94699	8.19469	9.14443	7.4287	4.32008	4.88879	5.5192	4.90936	15.6382	10.5235	13.0808	15.2266	9.80418	5.27314	10.1013
SAOUHSC_02603	SAOUHSC_02603	NA	Hypothetical Protein	-0.51657	-1.43055	0.20957	0.376548	1	0.68803	1.61108	0.150575	0.45652	1	-1.31662	-2.49081	3.82873e-07	1.53237e-06	0.00138102	0.161307	1.1183	0.679997	0.830938	1					16.3694	15.5008	15.5141	15.7947	11.7483	12.3935	7.99523	10.7123	31.3436	18.4967	24.9202	29.5572	23.4832	14.2591	22.4331
hisC	SAOUHSC_00733	hisC	Amino Acids and Derivatives	-1.57115	-2.97142	0.00120974	0.00769895	1	-0.151675	-1.11086	0.803331	0.922876	1	-1.30944	-2.47846	7.98079e-06	2.69487e-05	0.0287867	-0.32103	-1.24922	0.47306	0.691819	1					14.495	11.4397	12.8614	12.932	3.32248	5.20317	4.1958	4.24048	22.9386	6.41379	14.6762	9.49789	7.84213	8.6342	8.65808
proP	SAOUHSC_00556	proP	Amino Acids and Derivatives	-0.959376	-1.94447	0.0255961	0.0820431	1	-0.604026	-1.51995	0.246933	0.563546	1	-1.30684	-2.47399	9.16772e-16	8.88171e-15	3.3068e-12	0.886051	1.84811	0.0211508	0.106569	1	SigB		repressed		305.604	257.398	219.902	260.968	137.399	128.781	121.658	129.279	729.649	637.273	683.461	329.981	261.241	213.997	268.406
S861	S861	NA	sRNA	1.06968	2.09896	0.0012097	0.00769895	1	1.47917	2.78788	0.00366212	0.0560572	1	-1.30593	-2.47243	8.60261e-15	7.65214e-14	3.10296e-11	0.923177	1.89629	0.0143092	0.0826985	1					67.4664	68.1314	44.9926	60.1968	114.6	130.558	122.031	122.396	126.402	197.675	162.038	309.751	282.852	173.648	255.417
hemH	SAOUHSC_01961	hemH	Cofactors, Vitamins, Prosthetic Groups, Pigments	-1.05674	-2.08022	0.0115442	0.0454603	1	-0.758672	-1.69193	0.110829	0.383968	1	-1.38502	-2.61176	4.16504e-12	2.7751e-11	1.50233e-08	0.740192	1.6704	0.0601373	0.212172	1	PerR				240.723	211.452	210.878	221.018	106.744	96.0255	106.411	103.06	440.739	610.89	525.815	180.36	224.698	244.973	216.677
SAOUHSC_01724	SAOUHSC_01724	NA	Hypothetical Protein	0.0300173	1.02102	0.936344	0.965476	1	0.896659	1.86175	0.0819919	0.324028	1	-1.30359	-2.46843	6.82932e-06	2.32411e-05	0.0246333	0.592218	1.50756	0.114682	0.313897	1					21.5953	15.93	16.4089	17.9781	19.3409	15.4169	18.3926	17.7168	42.9608	33.792	38.3764	60.7969	33.7363	19.2865	37.9399
S199	S199	NA	sRNA	1.84019	3.58057	4.51017e-05	0.000569936	0.165974	3.05558	8.31423	2.68998e-07	0.000140686	0.000967048	-1.30161	-2.46503	1.8968e-10	1.07095e-09	6.84175e-07	-0.107283	-1.0772	0.775193	0.889431	1					19.417	18.2586	22.3834	20.0197	71.4584	69.4064	69.0926	69.9858	17.4646	35.8909	26.6778	137.762	152.045	135.499	141.769
glpD	SAOUHSC_01278	glpD	Carbohydrates	0.406291	1.32527	0.247803	0.416922	1	2.05808	4.16431	9.60193e-05	0.00794727	0.345189	-1.30115	-2.46425	3.26897e-08	1.46325e-07	0.000117912	-0.234912	-1.17684	0.551822	0.745336	1	CcpA				21.3512	18.5548	19.4908	19.799	29.426	23.9697	22.6639	25.3532	26.3229	21.1957	23.7593	76.4209	54.2215	31.0128	53.8851
thiX	SAOUHSC_01019	thiX	Cofactors, Vitamins, Prosthetic Groups, Pigments	-0.408845	-1.32762	0.220068	0.389863	1	0.326881	1.2543	0.409008	0.702214	1	-1.29909	-2.46074	1.132e-10	6.52915e-10	4.08311e-07	0.396397	1.31622	0.262578	0.506865	1					41.4927	30.9267	35.8965	36.1053	26.1599	27.6619	25.2712	26.3643	81.8167	53.012	67.4144	60.4493	50.7285	50.1055	53.7611
SAOUHSC_01547	SAOUHSC_01547	NA	Phages, Prophages, Transposable elements, Plasmids	0.525034	1.43897	0.125335	0.262241	1	0.908123	1.8766	0.118587	0.400567	1	-1.29528	-2.45424	2.43255e-09	1.2333e-08	8.77422e-06	0.707235	1.63267	0.0371265	0.149881	1					15.9682	20.2416	17.4494	17.8864	20.3937	24.1134	31.1346	25.2139	42.4121	40.9462	41.6791	55.3129	47.1893	49.425	50.6424
SAOUHSC_02812	SAOUHSC_02812	NA	Hypothetical Protein	-0.092666	-1.06634	0.835674	0.904134	1	0.13837	1.10066	0.779879	0.915206	1	-1.29332	-2.45091	3.65053e-06	1.28768e-05	0.0131675	1.17231	2.25372	0.000409368	0.00739577	1	SigB				27.2475	19.2222	15.8438	20.7711	20.6859	16.2631	19.1253	18.6914	68.7533	66.6116	67.6825	49.8994	48.5004	19.7344	39.3781
trfA	SAOUHSC_00935	trfA	DNA Metabolism	-0.588599	-1.50379	0.161736	0.313689	1	0.868626	1.82592	0.178183	0.489736	1	-1.29143	-2.44771	7.83628e-12	5.11343e-11	2.82655e-08	-0.136739	-1.09942	0.756582	0.879478	1					555.464	628.375	753.717	645.852	421.37	418.167	425.188	421.575	1287.37	404.237	845.804	1264.7	773.624	599.98	879.436
SAOUHSC_00859	SAOUHSC_00859	NA	Hypothetical Protein	0.144042	1.105	0.696921	0.816813	1	1.67195	3.18645	0.000173606	0.0111928	0.624112	-1.28871	-2.44309	6.24676e-07	2.44115e-06	0.00225321	-0.0606096	-1.04291	0.860185	0.934177	1					34.8059	25.082	27.7434	29.2104	33.7211	34.6389	24.9054	31.0885	51.3417	27.9152	39.6284	109.709	57.9379	32.0248	66.5571
ctaM	SAOUHSC_01067	ctaM	Hypothetical Protein	-0.700006	-1.62451	0.105901	0.232176	1	-0.3916	-1.31185	0.427048	0.713566	1	-1.41909	-2.67418	2.7686e-08	1.25217e-07	9.98635e-05	0.872527	1.83087	0.0181185	0.0964943	1					35.9944	32.334	22.4408	30.2564	16.7057	18.043	19.2353	17.9947	62.9737	94.7932	78.8835	36.7388	41.873	40.4624	39.6914
crtO	SAOUHSC_02882	crtO	Cofactors, Vitamins, Prosthetic Groups, Pigments	-1.12368	-2.17902	0.00461582	0.0219721	1	0.74851	1.68006	0.159921	0.466615	1	-1.28695	-2.44011	3.07779e-07	1.24762e-06	0.00111016	-0.646609	-1.56548	0.0777681	0.249805	1	SigB				57.7042	45.6367	37.8306	47.0572	24.6033	24.8478	12.5815	20.6775	28.8818	56.5965	42.7392	41.1381	52.3484	33.4497	42.3121
tarS	SAOUHSC_00228	tarS	Cell Wall and Capsule	-1.39201	-2.62444	0.000398399	0.00321053	1	0.340558	1.26625	0.553761	0.803465	1	-1.28557	-2.43778	1.3885e-14	1.21642e-13	5.00831e-11	-0.576976	-1.49172	0.184997	0.415325	1					625.264	625.201	708.384	652.95	239.7	243.667	246.027	243.131	733.343	521.161	627.252	552.84	488.632	433.534	491.669
SAOUHSC_00598	SAOUHSC_00598	NA	Hypothetical Protein	-0.871136	-1.8291	0.123134	0.258869	1	0.538365	1.45233	0.445319	0.726682	1	-1.28547	-2.43761	0.00318546	0.00708831	1	0.0578205	1.04089	0.9041	0.954604	1					5.41245	4.79406	4.10142	4.76931	3.78334	2.4787	1.19928	2.48711	11.2738	2.66779	6.9708	7.3893	5.99935	2.3171	5.23525
SAOUHSC_01880	SAOUHSC_01880	NA	Phages, Prophages, Transposable elements, Plasmids	0.245777	1.18573	0.7095	0.825049	1	-0.151017	-1.11035	0.808909	0.925058	1	-1.28109	-2.43023	0.0158012	0.0302457	1	1.51203	2.85212	0.012107	0.0736897	1					0.527674	0.766512	0.997906	0.76403	0.636748	1.3871	0.63917	0.887672	4.15972	1.84837	3.00404	2.20421	1.37032	1.5674	1.71398
ddh	SAOUHSC_02830	ddh	Carbohydrates	-0.969367	-1.95798	0.0222137	0.0737588	1	0.0823437	1.05874	0.866563	0.944324	1	-1.28088	-2.42986	8.42004e-15	7.52825e-14	3.03711e-11	0.15225	1.1113	0.728572	0.862129	1	Rex				234.867	221.184	212.723	222.925	110.747	104.921	116.336	110.668	430.848	274.828	352.838	236.47	251.165	185.187	224.274
SAOUHSC_00788	SAOUHSC_00788	NA	Cofactors, Vitamins, Prosthetic Groups, Pigments	-0.643889	-1.56254	0.0609349	0.157632	1	1.17878	2.26386	0.0479825	0.237866	1	-1.27895	-2.42663	9.64198e-10	5.06568e-09	3.47786e-06	-0.654381	-1.57394	0.0645903	0.220931	1	SigB				72.1488	73.5282	62.6599	69.4456	45.9243	48.0883	35.232	43.0815	62.6044	62.902	62.7532	88.3633	97.8019	74.6668	86.944
SAOUHSC_00065	SAOUHSC_00065	NA	Hypothetical Protein	-0.35068	-1.27516	0.269946	0.442107	1	0.977285	1.96876	0.0396165	0.216454	1	-1.27758	-2.42432	1.09208e-08	5.18181e-08	3.93915e-05	-0.155306	-1.11366	0.65278	0.81504	1	sigB				41.4331	37.4726	39.6711	39.5256	28.9737	27.1245	33.4104	29.8362	52.4407	47.4799	49.9603	63.9252	67.1971	52.2983	61.1402
kimA	SAOUHSC_02733	kimA	Membrane Transport	-1.16084	-2.23587	0.0040852	0.0198758	1	-0.150465	-1.10993	0.736131	0.894316	1	-1.27235	-2.41555	7.74827e-13	5.63776e-12	2.7948e-09	0.143008	1.10421	0.733265	0.8645	1					103.289	91.4356	82.5925	92.439	38.9498	39.9152	41.3393	40.0681	137.258	153.671	145.464	93.9184	77.8961	69.7291	80.5145
mnhB	SAOUHSC_00888	mnhB	Membrane Transport	-0.24412	-1.18437	0.535288	0.691093	1	0.304429	1.23493	0.547494	0.798759	1	-1.26671	-2.40612	5.1196e-06	1.77174e-05	0.0184664	0.758443	1.69166	0.0510594	0.188023	1					22.1003	18.2599	22.5085	20.9562	15.0805	14.1615	22.5739	17.272	67.1594	33.5557	50.3576	48.7967	33.2512	23.2084	35.0854
SAOUHSC_00416	SAOUHSC_00416	NA	Membrane Transport	-0.769439	-1.70461	0.0403661	0.115664	1	-0.0915941	-1.06555	0.837144	0.934138	1	-1.26599	-2.40492	1.34679e-07	5.64352e-07	0.000485786	0.629414	1.54694	0.131417	0.338906	1					45.2592	35.8951	33.4295	38.1946	20.0097	21.1406	23.9679	21.7061	114.555	52.7156	83.6353	59.8839	43.4239	28.7479	44.0186
SAOUHSC_00992	SAOUHSC_00992	NA	Regulation and Cell signaling	0.334264	1.26073	0.45948	0.619875	1	0.135987	1.09884	0.795223	0.920941	1	-1.26434	-2.40217	3.47713e-12	2.35055e-11	1.2542e-08	1.28711	2.44038	0.00431679	0.0393101	1					266.408	206.898	193.607	222.304	243.755	278.872	291.612	271.413	504.569	1033.07	768.82	471.631	628.561	500.722	533.638
SAOUHSC_00270	SAOUHSC_00270	NA	Hypothetical Protein	-0.864369	-1.82054	0.0127361	0.0486854	1	0.0130333	1.00907	0.977369	0.989349	1	-1.25802	-2.39167	1.49566e-10	8.49984e-10	5.39484e-07	0.386208	1.30695	0.246426	0.489376	1					68.3157	59.7926	52.9023	60.3369	23.0651	32.4297	41.6418	32.3789	123.062	100.487	111.774	83.6351	64.5645	46.4905	64.8967
S226	S226	NA	sRNA	-1.10445	-2.15017	0.0178897	0.0622244	1	0.0600815	1.04252	0.905271	0.959639	1	-1.2578	-2.39131	0.000644183	0.00162718	1	-0.37417	-1.29609	0.392347	0.625528	1					65.4815	33.3754	31.0363	43.2977	19.9275	16.1778	21.7428	19.2827	33.9604	61.1352	47.5478	32.1519	32.0707	48.8591	37.6939
SAOUHSC_02832	SAOUHSC_02832	NA	Membrane Transport	-1.8289	-3.55266	5.17942e-05	0.000642943	0.190603	-0.555544	-1.46972	0.227678	0.538969	1	-1.25563	-2.38771	3.69189e-05	0.000114238	0.133166	0.225243	1.16897	0.536591	0.738243	1					76.666	65.451	54.4977	65.5382	17.489	17.3275	18.6304	17.8157	156.888	59.933	108.41	54.9567	41.9389	14.5365	37.144
thrC	SAOUHSC_01321	thrC	Amino Acids and Derivatives	-2.5756	-5.96121	3.32771e-05	0.000463898	0.12246	-1.66055	-3.16138	0.0272585	0.175746	1	-1.25391	-2.38487	2.90916e-05	9.13181e-05	0.104933	0.6228	1.53986	0.305017	0.543637	1	CodY			activated	120.238	105.325	120.786	115.45	17.4205	21.0199	18.1304	18.857	456.677	50.9744	253.826	66.9486	38.9159	13.5844	39.8163
SAOUHSC_00977	SAOUHSC_00977	NA	Hypothetical Protein	-1.79726	-3.47559	0.0831226	0.196612	1	0.0345833	1.02426	0.965416	0.983279	1	-1.2532	-2.3837	0.272284	0.358985	1	-0.0922294	-1.06602	0.894048	0.949132	1	SigB				4.56038	3.45027	2.31009	3.44025	0.859851	1.07035	0.863121	0.931107	4.27976	5.37601	4.82788	4.76244	0.74018	0	1.83421
sigB	SAOUHSC_02298	sigB	Regulation and Cell signaling	-0.452544	-1.36845	0.171957	0.327772	1	0.760581	1.69417	0.190163	0.498829	1	-1.2504	-2.37908	1.45203e-11	9.24935e-11	5.23746e-08	-0.133257	-1.09677	0.742287	0.871554	1	SigB				467.093	378.053	315.083	386.743	307.673	262.964	243.085	271.24	375.245	622.589	498.917	550.286	557.076	493.748	533.703
trmB	SAOUHSC_01865	trmB	Protein Metabolism	-0.808751	-1.75169	0.0432307	0.121788	1	-0.370478	-1.29278	0.518443	0.774485	1	-1.24905	-2.37685	2.76749e-10	1.54252e-09	9.98235e-07	0.826221	1.77303	0.0452104	0.173112	1					137.777	108.316	114.251	120.114	63.1731	64.4001	72.0686	66.5473	384.612	220.198	302.405	171.634	135.725	92.4601	133.273
sdrM	SAOUHSC_02420	sdrM	Membrane Transport	-0.388565	-1.30909	0.287514	0.459108	1	0.43967	1.35629	0.384686	0.686267	1	-1.24848	-2.37591	6.31338e-11	3.75992e-10	2.27724e-07	0.500114	1.41433	0.148921	0.363142	1			repressed		41.8222	40.325	34.7132	38.9535	28.7973	27.5424	30.2632	28.8676	91.2125	65.2458	78.2291	84.0528	55.9761	35.9063	58.645
lytN	SAOUHSC_01219	lytN	Cell Wall and Capsule	-0.881097	-1.84178	0.0127701	0.0487166	1	-0.0340554	-1.02389	0.940813	0.975559	1	-1.2476	-2.37446	1.07532e-11	6.93869e-11	3.87867e-08	0.426145	1.34364	0.195704	0.429786	1					40.0776	37.9326	32.8821	36.9641	18.3589	21.2118	18.8359	19.4689	80.8394	60.0647	70.452	47.6397	42.7836	25.9664	38.7966
argF	SAOUHSC_01128	argF	Amino Acids and Derivatives	-0.83585	-1.78491	0.0539557	0.143596	1	0.251834	1.19072	0.644137	0.852246	1	-1.24752	-2.37432	6.34997e-05	0.00018941	0.229043	0.326423	1.2539	0.413818	0.642233	1					13.8177	12.2722	9.53545	11.8751	4.3044	5.64016	9.55119	6.49858	31.15	10.9268	21.0384	20.8292	12.2861	6.59055	13.2353
S978	S978	NA	sRNA	-1.30258	-2.4667	0.00313933	0.0160938	1	0.459854	1.3754	0.423363	0.711925	1	-1.24752	-2.37432	4.07571e-07	1.62561e-06	0.00147011	-0.623788	-1.54092	0.151077	0.366729	1					40.8297	33.8989	41.5816	38.77	13.8651	15.2525	16.8309	15.3161	55.3695	16.128	35.7487	34.2895	30.2549	26.8421	30.4622
SAOUHSC_02228	SAOUHSC_02228	NA	Phages, Prophages, Transposable elements, Plasmids	1.09663	2.13855	0.032555	0.0980838	1	0.963854	1.95051	0.138281	0.434794	1	-1.2467	-2.37298	0.000308081	0.000831915	1	1.16478	2.242	0.0255435	0.121582	1					6.08051	3.68029	7.18694	5.64924	12.6111	12.1306	10.3575	11.6997	13.1959	23.552	18.374	19.3672	27.1399	23.6031	23.3701
SAOUHSC_01412	SAOUHSC_01412	NA	Stress Response	-0.568883	-1.48337	0.147563	0.294037	1	0.860239	1.81534	0.105188	0.373521	1	-1.24584	-2.37157	1.83948e-09	9.42226e-09	6.63501e-06	-0.114334	-1.08248	0.796725	0.900238	1					48.0109	46.2918	57.8513	50.718	31.157	31.7463	37.7358	33.5464	94.791	39.5942	67.1926	97.9442	63.013	42.695	67.884
SAOUHSC_02008	SAOUHSC_02008	NA	Cell Wall and Capsule	-1.05216	-2.07363	0.00160102	0.00954903	1	0.32737	1.25472	0.500403	0.763292	1	-1.24466	-2.36963	3.71942e-12	2.49251e-11	1.34159e-08	-0.178702	-1.13187	0.605801	0.78114	1					83.7868	70.7367	65.941	73.4882	29.9684	36.4609	36.8884	34.4392	106.557	77.3947	91.9758	86.6729	65.2526	52.0724	67.9993
SAOUHSC_02249	SAOUHSC_02249	NA	Hypothetical Protein	-1.21422	-2.32016	0.00228577	0.0126384	1	0.503853	1.418	0.337855	0.643225	1	-1.2426	-2.36625	1.48897e-05	4.84439e-05	0.0537073	-0.937425	-1.91511	0.00863091	0.0599045	1	SigB				59.4411	52.4063	50.5898	54.1458	28.5046	17.7414	21.0696	22.4386	51.5917	28.2372	39.9144	36.0249	38.3677	53.8133	42.7353
hsdM2	SAOUHSC_01933	hsdM2	DNA Metabolism	-0.590857	-1.50614	0.129049	0.268572	1	-0.0128868	-1.00897	0.978651	0.98969	1	-1.24209	-2.36541	4.28179e-06	1.49519e-05	0.0154444	0.754967	1.68759	0.0192106	0.0998678	1					7.22191	5.33959	5.43269	5.99806	3.71811	4.70953	3.14295	3.85687	13.2304	15.9638	14.5971	9.93543	8.8158	4.37913	7.71012
SAOUHSC_02210	SAOUHSC_02210	NA	Phages, Prophages, Transposable elements, Plasmids	1.43521	2.70422	0.157625	0.308833	1	2.12946	4.37554	0.0140825	0.124131	1	-1.24185	-2.36502	0.0801441	0.127746	1	0.526953	1.44088	0.589382	#N/A	1					0.604388	0.365812	0.408208	0.459469	1.8233	1.13483	0.915117	1.29108	0.850797	1.2214	1.0361	2.01973	4.31623	2.04008	2.79201
S465	S465	NA	sRNA	-2.53174	-5.78267	0.0158537	0.0569738	1	0.958645	1.94348	0.38031	#N/A	1	-1.23689	-2.35689	0.273871	0.360123	1	-2.11673	-4.3371	0.0121213	0.0736897	1					3.00985	8.74437	7.31835	6.35752	0.908003	1.13029	0.911456	0.983249	2.25972	1.62202	1.94087	1.00583	4.68978	0.812766	2.16946
SAOUHSC_02213	SAOUHSC_02213	NA	Phages, Prophages, Transposable elements, Plasmids	1.12084	2.17474	0.019506	0.0665934	1	1.41723	2.67073	0.0105305	0.103588	1	-1.23652	-2.3563	0.000110113	0.000317819	0.397176	0.964932	1.95197	0.0523095	0.19112	1					3.34428	2.24907	3.51361	3.03565	5.60495	5.58167	7.87678	6.35447	9.06676	7.50934	8.28805	15.8325	13.5097	7.77647	12.3729
srrB	SAOUHSC_01585	srrB	Regulation and Cell signaling	-0.966724	-1.9544	0.0151622	0.0550825	1	0.0899916	1.06436	0.839001	0.934606	1	-1.23087	-2.34709	3.12439e-15	2.93693e-14	1.12697e-11	0.0378024	1.02655	0.925372	0.964297	1	Rex				110.507	98.2098	102.34	103.686	48.2636	51.692	55.0151	51.6569	176.661	126.489	151.575	109.115	102.277	90.1141	100.502
S1103	S1103	NA	sRNA	0.857386	1.81175	0.498324	0.656644	1	1.91609	3.77399	0.0547992	#N/A	1	-1.23086	-2.34707	0.239238	0.322383	1	0.650303	1.5695	0.56798	#N/A	1					0	1.67645	0	0.558817	1.39264	1.73357	0	1.04207	1.29968	1.24388	1.27178	4.24237	1.79823	0	2.01353
SAOUHSC_02376	SAOUHSC_02376	NA	Hypothetical Protein	-1.20691	-2.30842	0.00864873	0.0364304	1	0.29512	1.22699	0.637023	0.849183	1	-1.2273	-2.34129	0.000119812	0.000343817	0.432162	-0.490386	-1.40482	0.315773	0.554032	1					4484.55	4767.67	4457.27	4569.83	1660.79	1818.2	2342.91	1940.63	7093.8	2201.68	4647.74	3953.28	3504.25	3662.66	3706.73
nrdE	SAOUHSC_00742	nrdE	Nucleosides and Nucleotides	-0.577606	-1.49237	0.237797	0.406063	1	-0.0252778	-1.01768	0.963337	0.982662	1	-1.22377	-2.33556	0.00217875	0.00502832	1	0.660267	1.58038	0.134872	0.343482	1	NrdR				871.03	839.129	888.421	866.193	548.271	582.886	566.031	565.729	2289.35	1623.7	1956.53	1440.36	1089.99	817.551	1115.97
S1095	S1095	NA	sRNA	-0.737995	-1.66786	0.138582	0.281518	1	-0.399575	-1.31912	0.435251	0.721128	1	-1.22219	-2.33301	0.00204914	0.00475445	1	0.880774	1.84136	0.0506704	0.18786	1					5.67896	4.81215	5.9452	5.47877	1.92736	5.06497	2.79456	3.2623	10.9255	18.1712	14.5484	7.94698	6.26779	3.8338	6.01619
rrsA	SAOUHSC_R0001	rrsA	RNA Metabolism	-0.412501	-1.33099	0.514609	0.671553	1	-2.02509	-4.07016	0.000531118	0.0185183	1	-1.22079	-2.33074	0.0305659	0.0541836	1	0.564431	1.4788	0.338434	0.578202	1					271.631	143.246	44.8121	153.23	113.792	83.2643	126.892	107.983	122.943	499.453	311.198	52.4407	48.224	434.263	178.309
alsT	SAOUHSC_01354	alsT	Membrane Transport	-0.427882	-1.34526	0.310682	0.482931	1	-0.31839	-1.24694	0.472278	0.748347	1	-1.21795	-2.32616	2.7211e-13	2.07543e-12	9.815e-10	0.995646	1.99397	0.00767586	0.0555311	1			repressed		80.9116	71.6353	69.8497	74.1322	47.3889	58.99	54.3536	53.5775	235.29	184.989	210.14	123.147	98.3725	88.8007	103.44
ipk	SAOUHSC_00466	ipk	Fatty Acids, Lipids, and Isoprenoids	-0.638072	-1.55625	0.149224	0.296339	1	-0.542708	-1.4567	0.236408	0.549193	1	-1.2176	-2.3256	3.06881e-14	2.59692e-13	1.10692e-10	1.0358	2.05026	0.00749377	0.0552073	1					216.256	175.415	170.604	187.425	99.1958	113.162	139.295	117.218	603.107	487.656	545.381	269.968	221.876	188.114	226.653
S859	S859	NA	sRNA	0.70935	1.63507	0.0538954	0.143544	1	1.03097	2.0434	0.0645886	0.28538	1	-1.21565	-2.32245	4.52068e-11	2.76325e-10	1.63061e-07	0.964246	1.95104	0.0123813	0.0746602	1					70.3366	78.2962	59.5445	69.3924	125.736	100.604	102.781	109.707	158.761	227.341	193.051	290.959	228.253	135.461	218.224
S815	S815	NA	sRNA	-0.503079	-1.41723	0.171513	0.327638	1	0.142231	1.10361	0.736714	0.894316	1	-1.2119	-2.31642	2.96763e-08	1.34045e-07	0.000107043	0.460195	1.37573	0.172931	0.39711	1					14.2177	11.6903	12.6828	12.8636	8.42991	8.81463	9.20663	8.81706	28.9933	21.1426	25.068	20.2077	16.1969	14.4878	16.9641
S603	S603	NA	sRNA	0.559251	1.4735	0.127528	0.26597	1	1.36064	2.56799	0.00494389	0.0674473	1	-1.20894	-2.31167	2.13285e-09	1.0861e-08	7.69318e-06	0.47397	1.38893	0.224214	0.465215	1					29.7248	34.5432	42.2177	35.4953	40.7371	54.537	59.4093	51.5611	97.396	44.1661	70.7811	149.143	91.3078	63.526	101.326
SAOUHSC_02590	SAOUHSC_02590	NA	Amino Acids and Derivatives	-1.30717	-2.47455	0.00061702	0.00462173	1	0.086378	1.0617	0.876565	0.946344	1	-1.20809	-2.31032	1.83307e-08	8.44867e-08	6.61188e-05	-0.254126	-1.19261	0.506731	0.719501	1	CodY	CcpA			91.4951	86.2688	96.6353	91.4664	33.3921	39.7239	35.0878	36.0679	136.883	82.2763	109.579	79.3546	73.0654	55.2151	69.2117
S153	S153	NA	sRNA	-0.914832	-1.88535	0.0149627	0.0546971	1	-0.590909	-1.5062	0.298654	0.615193	1	-1.20521	-2.30571	6.70985e-11	3.97777e-10	2.42024e-07	0.925869	1.89983	0.00461499	0.0403886	1					225.417	207.866	154.203	195.829	97.0088	99.0209	105.168	100.399	613.817	440.163	526.99	270.262	190.397	127.646	196.102
ribD	SAOUHSC_01889	ribD	Cofactors, Vitamins, Prosthetic Groups, Pigments	-1.90837	-3.75384	5.72599e-06	0.000110033	0.0210716	-1.27479	-2.41963	0.0251919	0.16964	1	-1.2009	-2.29883	1.18661e-09	6.20605e-09	4.28009e-06	0.288005	1.22095	0.463417	0.683525	1					103.323	92.8998	110.949	102.391	25.4105	25.3049	29.2482	26.6546	210.584	146.668	178.626	48.9778	47.7339	53.1735	49.9617
S875	S875	NA	sRNA	-1.69417	-3.2359	0.0103371	0.0419332	1	-0.671747	-1.593	0.245425	0.56092	1	-1.20007	-2.29751	0.0195966	0.0366041	1	-0.115629	-1.08345	0.799861	0.902223	1					24.2404	9.78117	15.69	16.5705	2.28524	5.68937	6.8818	4.95214	26.0664	17.0094	21.5379	10.1258	7.86876	10.9096	9.63472
S277	S277	NA	sRNA	-0.0380782	-1.02675	0.929331	0.961915	1	0.676143	1.59786	0.0827887	0.324028	1	-1.19951	-2.29662	0.000463083	0.00120735	1	0.638236	1.55642	0.105287	0.298085	1					29.1154	20.1399	19.9201	23.0585	31.3694	16.3295	16.6032	21.434	57.8413	43.8108	50.8261	61.2847	45.6606	21.4423	42.7958
SAOUHSC_02127	SAOUHSC_02127	NA	Hypothetical Protein	-0.842142	-1.79271	0.0912704	0.210023	1	-0.318283	-1.24685	0.591175	0.822421	1	-1.19903	-2.29585	0.00233937	0.00535636	1	0.804166	1.74614	0.063245	0.218414	1					1655.03	1390.27	1221.64	1422.31	755.405	727.98	819.295	767.56	3860.77	3179.32	3520.04	2066.81	1645.89	835.75	1516.15
SAOUHSC_01510	SAOUHSC_01510	NA	Hypothetical Protein	0.101148	1.07263	0.930176	0.96194	1	0.477445	1.39228	0.643072	#N/A	1	-1.19402	-2.28789	0.2673	0.353357	1	0.52644	1.44037	0.607959	#N/A	1					0.727017	0.440034	0.491033	0.552695	0.548311	0	1.10079	0.549701	1.7057	0.48974	1.09772	1.21477	0.943998	1.4724	1.21039
S927	S927	NA	sRNA	-0.194293	-1.14416	0.866486	0.924655	1	2.52036	5.73725	0.0490189	#N/A	1	-1.1934	-2.28692	0.293896	0.381977	1	-1.24208	-2.36539	0.30677	#N/A	1					1.85032	1.49323	0	1.11452	0.930331	0	1.86774	0.93269	1.15764	0	0.578821	2.5764	3.2034	0	1.9266
SAOUHSC_00014	SAOUHSC_00014	NA	Hypothetical Protein	-0.739726	-1.66986	0.0807884	0.192937	1	-0.645984	-1.56481	0.26893	0.582805	1	-1.1914	-2.28375	8.38541e-07	3.22973e-06	0.00302462	1.20763	2.30957	0.00533802	0.0448723	1					71.6402	67.1271	62.8914	67.2196	39.5257	39.7226	37.856	39.0348	297.355	144.561	220.958	98.7483	86.2582	43.8193	76.2752
SAOUHSC_01769	SAOUHSC_01769	NA	Hypothetical Protein	-0.558633	-1.47287	0.116196	0.248749	1	-0.152761	-1.11169	0.740852	0.897927	1	-1.18882	-2.27966	4.64064e-11	2.8316e-10	1.67388e-07	0.60506	1.52104	0.0327161	0.14059	1					32.9991	30.3624	33.4081	32.2565	22.4042	21.5744	19.8373	21.272	81.991	57.673	69.832	41.3826	41.0283	38.1221	40.1777
SAOUHSC_02687	SAOUHSC_02687	NA	Membrane Transport	-0.0541108	-1.03822	0.908081	0.951209	1	-0.0698232	-1.04959	0.89536	0.956746	1	-1.1865	-2.276	5.19614e-06	1.79644e-05	0.0187425	1.23762	2.3581	0.00274969	0.0294802	1					9.66801	4.85798	8.50112	7.6757	8.11699	5.82269	7.45737	7.13235	32.783	18.5549	25.6689	18.5926	13.6193	8.86654	13.6928
SAOUHSC_01573	SAOUHSC_01573	NA	Phages, Prophages, Transposable elements, Plasmids	0.823271	1.76941	0.22631	0.396917	1	1.07531	2.10718	0.115882	0.393973	1	-1.18524	-2.27401	0.0218408	0.0401704	1	0.908093	1.87656	0.216004	0.453724	1					1.83528	1.11082	1.23956	1.39522	1.38415	2.87167	3.24197	2.49926	5.16703	2.06049	3.61376	5.622	5.16321	3.30393	4.69638
SAOUHSC_00044	SAOUHSC_00044	NA	Regulation and Cell signaling	-0.436935	-1.35373	0.191597	0.353694	1	0.867374	1.82434	0.0467397	0.234671	1	-1.18023	-2.26612	1.93325e-06	7.09267e-06	0.00697324	-0.424653	-1.34225	0.119942	0.321221	1					58.2044	57.3394	60.3252	58.623	35.9879	40.6956	50.4159	42.3665	69.3859	54.7502	62.068	69.2893	79.0935	84.2502	77.5443
azoR	SAOUHSC_00173	azoR	Hypothetical Protein	0.669328	1.59033	0.0907246	0.209131	1	-0.280247	-1.2144	0.617515	0.839681	1	-1.17681	-2.26077	1.3977e-11	8.91964e-11	5.04151e-08	2.08956	4.25619	5.85856e-09	8.70796e-07	2.10557e-05					330.988	291.421	267.97	296.793	418.883	432.871	525.323	459.026	1444.31	2146.85	1795.58	1036.51	907.071	663.208	868.929
SAOUHSC_02901	SAOUHSC_02901	NA	Hypothetical Protein	-0.0566778	-1.04007	0.87364	0.929185	1	0.426665	1.34412	0.445604	0.726769	1	-1.17558	-2.25883	3.58126e-10	1.96151e-09	1.29176e-06	0.711381	1.63737	0.0752588	0.24585	1	Zur				69.7569	63.8939	63.4276	65.6928	60.508	63.9038	59.5873	61.333	191.955	114.233	153.094	152.539	118.1	80.6153	117.085
recQ1	SAOUHSC_00730	recQ1	DNA Metabolism	-0.529258	-1.44319	0.138258	0.281452	1	-0.343056	-1.26844	0.515844	0.773396	1	-1.17556	-2.25881	7.87224e-10	4.16104e-09	2.83952e-06	0.834209	1.78288	0.0456124	0.174448	1					155.137	141.18	130.791	142.369	85.0934	89.9885	113.357	96.1462	338.379	384.512	361.446	179.279	193.269	162.884	178.477
murA1	SAOUHSC_02337	murA1	Cell Wall and Capsule	0.0908591	1.065	0.824957	0.898349	1	1.23165	2.34836	0.0154586	0.129545	1	-1.17515	-2.25816	8.67776e-09	4.14578e-08	3.13007e-05	0.0738438	1.05252	0.842153	0.924742	1	SigB				112.751	93.4615	93.6954	99.9691	93.0595	104.793	112.672	103.508	166.11	132.606	149.358	243.71	216.939	132.091	197.58
SAOUHSC_02650	SAOUHSC_02650	NA	Cell Division and Cell Cycle	-1.30845	-2.47676	0.000167989	0.00163286	0.6182	0.235186	1.17706	0.62266	0.841326	1	-1.17325	-2.25519	1.40356e-08	6.57011e-08	5.06265e-05	-0.466133	-1.3814	0.275205	0.520186	1	SigB				729.053	567.777	486.277	594.369	234.928	228.749	229.492	231.056	478.62	738.275	608.448	410.812	522.172	363.648	432.211
nixA	SAOUHSC_03033	nixA	Membrane Transport	-1.10367	-2.149	0.000383636	0.00313905	1	0.874496	1.83337	0.0281383	0.178289	1	-1.17299	-2.25479	3.78056e-09	1.88109e-08	1.36365e-05	-0.968203	-1.9564	0.00290523	0.0304491	1	SigB				66.4417	63.5013	57.868	62.6036	21.8742	27.9238	35.4007	28.3996	41.8003	50.0401	45.9202	58.1664	51.4938	48.5502	52.7368
nrdR gene	SAOUHSC_01793	nrdR	Nucleosides and Nucleotides	-1.1233	-2.17844	0.0184221	0.0636351	1	-1.31643	-2.4905	0.00952376	0.0987479	1	-1.17007	-2.25023	1.79922e-05	5.80491e-05	0.0648979	1.27296	2.41657	0.000392671	0.00717337	1					32.2712	19.9193	20.2856	24.1587	7.71128	11.6988	12.8204	10.7435	87.558	78.7763	83.1672	20.2874	24.6852	15.7463	20.2396
S651	S651	NA	sRNA	0.465496	1.38079	0.684031	0.806376	1	0.864691	1.82095	0.336613	0.642905	1	-1.1696	-2.24949	0.264943	0.351171	1	0.942307	1.9216	0.278701	0.524369	1					1.40647	1.70256	0.949942	1.35299	0	0	5.32393	1.77464	4.61975	2.84232	3.73103	7.6377	0.913119	1.89899	3.48327
mnhG	SAOUHSC_00883	mnhG	Membrane Transport	0.0843293	1.06019	0.81219	0.89219	1	0.438388	1.35509	0.408136	0.701785	1	-1.16704	-2.24551	1.35738e-06	5.08725e-06	0.00489607	0.743105	1.67377	0.0520246	0.190581	1					33.7238	40.0579	39.8603	37.8807	40.3769	44.7208	32.2329	39.1102	121.254	59.917	90.5855	85.0515	76.083	56.3473	72.4939
S713	S713	NA	sRNA	-1.40792	-2.65354	0.00542897	0.0251278	1	0.195044	1.14476	0.702455	0.877224	1	-1.16554	-2.24316	0.00432457	0.00933634	1	-0.523569	-1.43751	0.204985	0.444203	1					10.4632	13.7439	10.5252	11.5775	6.0444	3.34405	3.03369	4.14071	10.864	11.9972	11.4306	10.2294	6.07035	6.91332	7.73768
mvaK2	SAOUHSC_00579	mvaK2	Fatty Acids, Lipids, and Isoprenoids	-0.297798	-1.22927	0.415477	0.580116	1	1.75688	3.37967	0.000379954	0.0154959	1	-1.16474	-2.24192	6.40493e-10	3.42186e-09	2.31026e-06	-1.09547	-2.13682	0.00440868	0.0397145	1	SigB				358.765	308.106	270.295	312.389	255.56	232.197	248.81	245.522	201.489	214.142	207.815	473.32	446.244	437.702	452.422
epiB	SAOUHSC_01952	epiB	Virulence, Disease and Defense	-1.44821	-2.72869	0.000145824	0.00144711	0.536631	-0.118591	-1.08567	0.820063	0.927788	1	-1.16447	-2.24151	9.07362e-06	3.03151e-05	0.0327285	-0.00172528	-1.0012	0.996818	0.998561	1					35.5372	33.1309	26.7859	31.818	11.9035	11.7502	10.0842	11.246	55.073	35.0448	45.0589	31.4321	23.2022	10.9604	21.8649
SAOUHSC_02701	SAOUHSC_02701	NA	Hypothetical Protein	3.04855	8.27381	0.238795	0.407028	1	2.2521	4.76377	0.158399	#N/A	1	-1.161	-2.23612	0.36808	0.458106	1	1.77539	3.42331	0.511172	#N/A	1					0	0	0	0	0	0.981153	0.791195	0.590782	0.49039	0	0.245195	1.74623	0	1.41105	1.05243
eap/map	SAOUHSC_02161	eap/map	Virulence, Disease and Defense	-0.339618	-1.26542	0.31686	0.488858	1	1.16655	2.24475	0.0172312	0.136544	1	-1.16082	-2.23585	1.11441e-06	4.21377e-06	0.00401969	-0.263767	-1.20061	0.397464	0.628645	1	SaeR				26.6256	25.6393	22.8192	25.028	19.9838	18.4356	19.086	19.1685	39.7543	19.4665	29.6104	49.8615	37.634	22.2874	36.5943
thiV	SAOUHSC_01022	thiV	Cofactors, Vitamins, Prosthetic Groups, Pigments	-0.362817	-1.28593	0.496518	0.655494	1	-0.273704	-1.20891	0.594087	0.824887	1	-1.1602	-2.23488	0.00235537	0.00538947	1	0.882303	1.84332	0.0327614	0.14059	1					6.5318	3.95343	5.82334	5.43619	2.36459	2.45288	7.51635	4.11127	16.4281	11.792	14.11	7.31232	8.48123	7.05526	7.61627
SAOUHSC_02580	SAOUHSC_02580	NA	Cell Wall and Capsule	-1.0144	-2.02006	0.0170526	0.0599857	1	0.161462	1.11842	0.731872	0.891704	1	-1.15899	-2.23301	0.000200421	0.000554988	0.72292	-0.342213	-1.2677	0.366612	0.603768	1					19.7831	17.2481	17.6564	18.2292	5.6839	12.3819	8.55827	8.87468	18.7868	22.6867	20.7367	12.3958	18.0423	17.4891	15.9757
S633	S633	NA	sRNA	0.649428	1.56855	0.0536681	0.143047	1	1.46658	2.76366	0.00103257	0.0274595	1	-1.15793	-2.23137	5.68205e-11	3.43093e-10	2.04952e-07	0.33573	1.26202	0.390672	0.623751	1					42.2776	39.6746	33.7939	38.582	61.4306	56.0774	58.4342	58.6474	58.9681	80.7351	69.8516	133.829	117.849	77.2442	109.641
S257	S257	NA	sRNA	-0.00380638	-1.00264	0.993251	0.995715	1	0.667395	1.5882	0.210051	0.516973	1	-1.15559	-2.22776	0.000459258	0.00119944	1	0.720031	1.64722	0.0777259	0.249805	1					11.568	10.208	7.15596	9.64401	6.03378	9.54086	12.6045	9.39306	29.4234	15.4395	22.4314	30.7998	16.4243	7.29855	18.1742
whiA	SAOUHSC_00789	whiA	Regulation and Cell signaling	-0.444915	-1.36123	0.28304	0.454858	1	1.31511	2.48821	0.00313613	0.0509905	1	-1.15468	-2.22635	1.13486e-12	8.0882e-12	4.09344e-09	-0.676933	-1.59874	0.0899041	0.271707	1	SigB				199.064	188.054	181.776	189.631	148.091	138.296	118.272	134.886	174.485	162.309	168.397	284.386	266.333	203.729	251.483
SAOUHSC_T00021 trnaG	SAOUHSC_T00021	trnaG	tRNA	2.23544	4.70905	0.411059	0.57739	1	2.02831	4.07927	0.233661	#N/A	1	-1.15324	-2.22413	0.48968	0.579288	1	1.77565	3.42392	0.511102	#N/A	1					0	0	0	0	0	1.88381	0	0.627938	0	1.35168	0.675841	0	3.90815	0	1.30272
S319	S319	NA	sRNA	-0.327492	-1.25483	0.720887	0.831584	1	-0.801921	-1.74342	0.329427	0.638542	1	-1.14908	-2.21772	0.162425	0.232666	1	1.27112	2.4135	0.0708317	0.235386	1					1.85336	1.34612	1.50213	1.5672	1.11823	2.08797	0.561242	1.25581	4.52221	6.99146	5.75683	1.54838	2.8878	3.00283	2.47967
S1042	S1042	NA	sRNA	-2.49658	-5.64346	1.29412e-06	3.22427e-05	0.00476234	-0.977504	-1.96906	0.0678585	0.294173	1	-1.14731	-2.21501	0.00356551	0.0078536	1	-0.357645	-1.28133	0.397172	0.628631	1					59.2973	50.989	35.9068	48.731	10.4864	5.37501	8.66874	8.17673	75.9891	30.8536	53.4213	22.8908	12.744	9.93872	15.1911
sodA	SAOUHSC_01653	sodA	Stress Response	-1.40151	-2.64178	0.00124411	0.00788912	1	0.277441	1.21204	0.649348	0.852787	1	-1.1473	-2.215	3.51074e-08	1.56744e-07	0.000126632	-0.868246	-1.82544	0.0687281	0.230927	1	CodY	SigB			2383.68	2439.01	1879.73	2234.14	938.648	814.985	690.238	814.623	980.74	2499.26	1740	1441.16	1332.19	1626.55	1466.63
S467	S467	NA	sRNA	-1.18048	-2.26653	0.0126245	0.0483641	1	-0.495861	-1.41016	0.3359	0.642712	1	-1.14725	-2.21491	0.00068154	0.00171644	1	0.657619	1.57748	0.0702104	0.234035	1					52.4706	32.1073	31.1552	38.5777	17.3947	16.2398	15.2782	16.3042	80.3563	93.6078	86.982	50.0986	29.9475	13.624	31.2234
SAOUHSC_01542	SAOUHSC_01542	NA	Phages, Prophages, Transposable elements, Plasmids	0.608111	1.52426	0.0711836	0.174663	1	0.224474	1.16835	0.555742	0.80439	1	-1.14123	-2.20569	8.09685e-08	3.47236e-07	0.000292053	1.29067	2.44642	0.000110288	0.00285565	0.396377					11.551	10.4537	11.2938	11.0995	12.7771	17.0411	19.8215	16.5466	39.9539	36.608	38.2809	29.6399	29.6397	30.0777	29.7858
ribB	SAOUHSC_01888	ribB	Cofactors, Vitamins, Prosthetic Groups, Pigments	-1.89417	-3.71709	4.80462e-06	9.48237e-05	0.017681	-1.27996	-2.42832	0.0018638	0.0374911	1	-1.14011	-2.20398	5.69214e-07	2.22691e-06	0.00205315	0.324102	1.25188	0.363002	0.601631	1					74.8897	75.1145	71.1346	73.7129	17.3926	23.2129	17.2788	19.2948	146.141	115.95	131.045	37.1425	33.8027	34.0258	34.9903
SAOUHSC_01565	SAOUHSC_01565	NA	Phages, Prophages, Transposable elements, Plasmids	0.34362	1.26894	0.443518	0.60508	1	1.26127	2.39706	0.0403458	0.218285	1	-1.13906	-2.20238	0.000440529	0.00115373	1	0.160642	1.11778	0.714245	0.853025	1					3.10155	4.57068	3.46099	3.71107	3.6613	5.57041	4.49194	4.57455	6.0745	5.45033	5.76242	10.1394	7.87934	6.55457	8.1911
SAOUHSC_01919	SAOUHSC_01919	NA	Hypothetical Protein	-0.731571	-1.66045	0.0366311	0.107684	1	0.461102	1.37659	0.398672	0.693862	1	-1.1384	-2.20136	7.32023e-09	3.5214e-08	2.64041e-05	-0.143004	-1.1042	0.699824	0.845685	1					73.5842	69.047	80.9273	74.5195	54.0152	41.1375	35.1176	43.4234	100.89	91.7067	96.2985	91.5822	82.8912	66.2005	80.2247
SAOUHSC_02754	SAOUHSC_02754	NA	Membrane Transport	-0.579968	-1.49482	0.0857125	0.20033	1	0.899281	1.86514	0.0648382	0.285762	1	-1.13828	-2.20118	9.91243e-07	3.77606e-06	0.00357541	-0.39645	-1.31627	0.244336	0.486885	1	SigB				37.6799	28.5764	30.3552	32.2038	21.399	21.3101	19.9338	20.881	27.16	42.8134	34.9867	41.0561	44.0625	30.8005	38.6397
SAOUHSC_00039	SAOUHSC_00039	NA	RNA Metabolism	-0.689844	-1.61311	0.057647	0.151696	1	0.835876	1.78494	0.168334	0.479338	1	-1.13751	-2.2	4.51983e-07	1.79452e-06	0.0016303	-0.691701	-1.61519	0.0412367	0.162072	1	sigB				93.6344	89.0369	86.6097	89.7604	51.8233	50.124	60.5684	54.1719	64.8639	93.9875	79.4257	86.8509	98.2274	104.427	96.5018
dfrA	SAOUHSC_01434	dfrA	Cofactors, Vitamins, Prosthetic Groups, Pigments	-0.302895	-1.23362	0.440575	0.602233	1	0.257202	1.19516	0.602584	0.830438	1	-1.13551	-2.19696	4.93896e-08	2.1689e-07	0.000178148	0.533062	1.447	0.16398	0.382192	1					27.2768	25.9978	30.4931	27.9226	17.7344	23.5477	25.16	22.1474	56.3458	57.6577	57.0017	46.3623	42.9489	31.9603	40.4239
dmpI	SAOUHSC_01362	dmpl	Respiration	-1.77684	-3.42674	0.558532	0.707836	1	-3.9251	-15.1906	0.189076	#N/A	1	#N/A	#N/A	#N/A	#N/A	#N/A	1.98292	3.95293	0.188401	#N/A	1					0	0	0.546472	0.182157	0	0	0	0	0.379657	2.18013	1.27989	0	0	0	0
S28	S28	NA	sRNA	-0.3424	-1.26786	0.406082	0.57466	1	1.20925	2.31218	0.00818337	0.0910617	1	-1.13043	-2.18925	0.000265869	0.000725818	0.95899	-0.415239	-1.33352	0.292431	0.534842	1					27.7695	31.4468	30.2511	29.8224	31.0775	16.8198	18.9887	22.2953	34.0471	27.7577	30.9024	46.0255	51.1782	27.8179	41.6739
SAOUHSC_01566	SAOUHSC_01566	NA	Phages, Prophages, Transposable elements, Plasmids	0.695285	1.6192	0.063539	0.161748	1	1.34938	2.54803	0.00789656	0.0894564	1	-1.13028	-2.18901	1.60495e-06	5.9637e-06	0.00578907	0.445297	1.36159	0.234349	0.475895	1					9.99415	5.85393	7.40336	7.75048	13.2271	11.1382	12.3988	12.2547	14.1595	16.0708	15.1151	26.1799	23.8608	17.4114	22.4841
dut	SAOUHSC_01552	dut	Phages, Prophages, Transposable elements, Plasmids	1.34542	2.54105	0.117924	0.250766	1	0.920576	1.89287	0.225828	0.537821	1	-1.12835	-2.18608	0.0690184	0.112434	1	1.12205	2.17656	0.153066	0.368847	1					0.692876	0.670992	0	0.454622	0.209025	1.30098	2.0982	1.20273	1.30048	1.86696	1.58372	1.15772	2.87893	2.43231	2.15632
dapB	SAOUHSC_01397	dapB	Amino Acids and Derivatives	-3.2808	-9.71892	3.18774e-07	1.0979e-05	0.00117309	-1.82595	-3.54541	0.00443574	0.0640874	1	-1.12492	-2.1809	0.00308729	0.0068919	1	0.031486	1.02206	0.953597	0.979661	1	CodY			activated	87.2987	88.9841	87.5633	87.9487	9.33553	8.15503	8.87782	8.78946	228.967	27.7943	128.381	29.9353	17.7643	3.81168	17.1704
S886	S886	NA	sRNA	-0.00736795	-1.00512	0.9837	0.990382	1	1.1235	2.17874	0.049278	0.241994	1	-1.12487	-2.18083	4.23939e-10	2.30384e-09	1.52915e-06	-0.177374	-1.13082	0.662318	0.820927	1					1205.42	1108.49	1511.42	1275.11	1280.57	1238.25	1202.86	1240.56	2045.96	1193.35	1619.65	2097.07	2493.01	2082.34	2224.14
recJ	SAOUHSC_01744	recJ	DNA Metabolism	-0.137703	-1.10015	0.735667	0.840711	1	0.526491	1.44042	0.245026	0.560542	1	-1.12358	-2.17886	1.3757e-09	7.13067e-09	4.96215e-06	0.552618	1.46675	0.174447	0.398911	1					54.896	42.0988	47.8718	48.2889	44.8212	43.4917	39.0295	42.4475	119.091	82.2511	100.671	111.878	79.2715	47.3578	79.5025
SAOUHSC_01630	SAOUHSC_01630	NA	Hypothetical Protein	-0.798721	-1.73956	0.0443751	0.124116	1	-0.248555	-1.18802	0.603927	0.830948	1	-1.1225	-2.17724	1.70525e-05	5.51709e-05	0.0615084	0.63301	1.5508	0.088146	0.270138	1	CodY				36.1649	28.2441	25.214	29.8743	19.0634	12.7778	17.6639	16.5017	72.9882	58.4157	65.702	42.5592	29.7908	19.1641	30.5047
metQ2	SAOUHSC_00426	metQ2	Amino Acids and Derivatives	-1.87939	-3.67918	2.12052e-06	4.86889e-05	0.00780352	-0.187952	-1.13915	0.716157	0.88616	1	-1.12207	-2.1766	1.65549e-05	5.36108e-05	0.0597136	-0.757618	-1.6907	0.076306	0.247786	1	CymR				31.5981	23.8793	19.0507	24.8427	5.65482	6.87156	7.02784	6.51807	28.0622	13.2282	20.6452	13.423	10.431	11.5696	11.8079
S937	S937	NA	sRNA	-0.00736996	-1.00512	0.985242	0.991167	1	1.75307	3.37076	0.00038763	0.0154959	1	-1.12184	-2.17624	0.000114315	0.000328858	0.412336	-0.6539	-1.57342	0.106355	0.300848	1					78.0332	85.6894	58.7275	74.15	100.048	71.1663	40.5092	70.5746	82.1239	50.3126	66.2183	165.309	131.719	95.5753	130.868
S151	S151	NA	sRNA	-1.17882	-2.26391	0.0528557	0.141203	1	-0.0426684	-1.03002	0.950446	0.979671	1	-1.11919	-2.17225	0.0709469	0.115144	1	-0.471713	-1.38676	0.353917	0.593388	1					8.68226	7.5906	9.77344	8.6821	0.727566	5.43408	5.11233	3.75799	9.95868	7.14831	8.5535	6.85058	3.75784	9.11757	6.57533
rsbW	SAOUHSC_02299	rsbW	Stress Response	-0.384775	-1.30566	0.269165	0.441034	1	0.528176	1.44211	0.3768	0.680885	1	-1.11865	-2.17143	1.69122e-08	7.8219e-08	6.10023e-05	0.0989592	1.071	0.813838	0.908896	1	SigB				254.067	199.141	152.665	201.958	175.147	147.104	121.081	147.777	216.141	394.572	305.356	293.859	283.724	227.097	268.227
SAOUHSC_02112	SAOUHSC_02112	NA	Membrane Transport	-0.862383	-1.81804	0.0372808	0.109231	1	0.623704	1.54083	0.27482	0.589912	1	-1.1097	-2.158	2.43462e-11	1.51213e-10	8.78169e-08	-0.583169	-1.49814	0.189305	0.420821	1					348.599	347.538	340.344	345.493	170.571	188.913	196.538	185.341	368.507	288.855	328.681	327.107	335.983	320.094	327.728
SAOUHSC_00876	SAOUHSC_00876	NA	Hypothetical Protein	-0.24243	-1.18298	0.67396	0.800954	1	0.265491	1.20205	0.628526	0.84359	1	-1.10887	-2.15677	0.0272864	0.0490197	1	0.74065	1.67093	0.147056	0.360205	1					8.57236	3.45901	3.43101	5.15413	5.74685	4.173	2.88436	4.26807	14.8979	9.83819	12.3681	8.75324	11.9553	3.00072	7.90309
SAOUHSC_02777	SAOUHSC_02777	NA	Hypothetical Protein	0.0817894	1.05833	0.889448	0.938851	1	0.192219	1.14252	0.690637	0.871234	1	-1.10498	-2.15096	0.0106105	0.0210636	1	1.30811	2.47617	0.00149895	0.0192214	1					3.55774	4.95273	3.3641	3.95819	3.75651	5.01014	3.50146	4.08937	14.0231	13.6606	13.8418	12.7809	7.16032	2.64197	7.52773
SAOUHSC_02875	SAOUHSC_02875	NA	Amino Acids and Derivatives	-2.55918	-5.89373	1.45258e-06	3.54368e-05	0.00534548	-0.453721	-1.36957	0.424304	0.711925	1	-1.10451	-2.15025	0.000294288	0.000797766	1	-0.776404	-1.71286	0.0735682	0.241534	1	CodY				36.6816	30.2712	27.8783	31.6104	4.65817	4.6671	6.27253	5.19927	41.7759	10.4522	26.114	13.2147	11.7362	3.9662	9.63903
fnbA	SAOUHSC_02803	fnbA	Virulence, Disease and Defense	0.484157	1.39877	0.137794	0.281109	1	1.05974	2.08456	0.00551593	0.0721207	1	-1.10245	-2.14719	5.70148e-09	2.76952e-08	2.05652e-05	0.366697	1.2894	0.289656	0.53242	1	SaeR	SarA pos			7.36518	7.62889	7.55576	7.51661	8.70436	9.93231	12.0715	10.2361	11.9475	15.7878	13.8676	18.3539	19.3896	16.7105	18.1513
SAOUHSC_02229	SAOUHSC_02229	NA	Hypothetical Protein	1.1303	2.18905	0.00665316	0.0296606	1	1.20437	2.30437	0.0160127	0.132724	1	-1.10175	-2.14614	9.78292e-08	4.13427e-07	0.00035287	1.07179	2.10204	0.00884107	0.0602298	1					109.659	90.7228	78.0624	92.8147	205.663	186.497	196.115	196.092	208.647	344.679	276.663	456.226	382.608	234.754	357.863
gltB	SAOUHSC_00435	gltB	Amino Acids and Derivatives	-3.88947	-14.8199	4.07168e-10	6.21905e-08	1.49838e-06	-1.77211	-3.41554	0.00931231	0.0976479	1	-1.09655	-2.13842	2.42695e-06	8.74706e-06	0.00875399	-0.883417	-1.84474	0.146058	0.359647	1	CodY	GltC		activated	99.7264	88.4153	109.662	99.268	4.54001	6.53055	8.76011	6.61022	139.224	14.8009	77.0123	16.8895	12.6581	6.63759	12.0617
S568	S568	NA	sRNA	-0.753624	-1.68602	0.165187	0.318322	1	-0.674654	-1.59621	0.213986	0.520988	1	-1.09635	-2.13812	0.00592088	0.0124353	1	1.16493	2.24223	0.00583591	0.0472362	1					19.4834	18.2988	15.8818	17.888	11.1474	14.507	5.08625	10.2469	81.9651	31.68	56.8226	18.5225	27.9154	9.52461	18.6541
SAOUHSC_02006	SAOUHSC_02006	NA	Cofactors, Vitamins, Prosthetic Groups, Pigments	-1.369	-2.58291	0.000105875	0.00112368	0.389621	0.336903	1.26304	0.491858	0.759541	1	-1.09495	-2.13606	1.3367e-11	8.54606e-11	4.82149e-08	-0.747084	-1.6784	0.0555514	0.199399	1					336.608	340.133	324.366	333.702	126.034	125.106	125.931	125.69	277.916	289.409	283.662	242.393	227.276	198.725	222.798
S996	S996	NA	sRNA	-1.46981	-2.76985	0.00904489	0.0377821	1	1.54261	2.9132	0.0118451	0.110624	1	-1.09474	-2.13574	0.0386609	0.0670636	1	-1.8041	-3.49211	0.000119957	0.00301738	0.431125					13.9698	16.142	11.5797	13.8972	1.43671	8.34601	5.28798	5.02357	4.76733	6.84396	5.80564	6.89649	15.2533	4.71542	8.95508
eta	SAOUHSC_01133	eta	Membrane Transport	-0.749745	-1.6815	0.233777	0.40179	1	-0.118796	-1.08583	0.826218	0.930607	1	-1.09424	-2.13501	0.0232755	0.0424278	1	0.394527	1.31451	0.424802	0.650797	1					2.06372	0.768668	1.39385	1.40874	0.478904	0.894215	1.08163	0.818251	3.20305	2.0318	2.61743	1.72412	1.54595	1.07169	1.44725
SAOUHSC_01511	SAOUHSC_01511	NA	Hypothetical Protein	0.316381	1.2452	0.716762	0.828628	1	0.272502	1.2079	0.719718	0.886529	1	-1.09275	-2.1328	0.141686	0.206879	1	0.874436	1.83329	0.281869	0.525861	1					0.253354	0.20446	0.342235	0.266683	0.127385	0.63428	0.25574	0.339135	0.871804	0.455112	0.663458	0.564437	0.548282	0.684147	0.598955
S459	S459	NA	sRNA	-0.966489	-1.95408	0.2405	0.408746	1	0.474875	1.3898	0.522323	0.778646	1	-1.09184	-2.13146	0.159045	0.228578	1	-0.405465	-1.32452	0.582818	0.769094	1					1.47542	4.16739	6.64339	4.0954	2.96733	2.77031	0	1.91255	5.07698	3.31294	4.19496	4.10877	3.83152	1.99207	3.31079
SAOUHSC_00699	SAOUHSC_00699	NA	DNA Metabolism	-0.988437	-1.98403	0.0113238	0.0450005	1	0.30941	1.2392	0.595227	0.825117	1	-1.09093	-2.13012	4.3165e-09	2.12345e-08	1.55696e-05	-0.265397	-1.20197	0.508948	0.72057	1					101.807	104.677	106.23	104.238	52.7851	51.7226	48.9228	51.1435	163.794	84.1112	123.953	96.0348	104.246	72.8325	91.0377
S131	S131	NA	sRNA	-1.66573	-3.17274	0.194513	0.356642	1	-0.500636	-1.41484	0.604177	#N/A	1	-1.0876	-2.1252	0.433867	0.523813	1	0.468415	1.38359	0.532215	0.736186	1					1.03077	0.935827	1.04429	1.00363	0	0.483856	0.390178	0.291345	1.69285	2.43025	2.06155	1.50702	0	0	0.502339
SAOUHSC_02600	SAOUHSC_02600	NA	Hypothetical Protein	0.657655	1.57752	0.181	0.340028	1	0.165244	1.12136	0.737402	0.894806	1	-1.08456	-2.12073	0.000598581	0.00152741	1	1.52154	2.87098	0.000125832	0.00305114	0.452241					2.9683	2.69489	3.80914	3.15744	5.3728	4.7374	4.26964	4.79328	12.9533	12.3971	12.6752	9.17544	9.82819	6.81313	8.60559
S1074	S1074	NA	sRNA	-1.55827	-2.945	0.0193965	0.0662888	1	-3.11139	-8.64215	4.41625e-09	3.46455e-06	1.58764e-05	-1.08147	-2.11619	0.00429821	0.00929019	1	2.68784	6.44348	5.92405e-14	1.93717e-11	2.1291e-10					39.7428	38.4875	24.3373	34.1892	11.9895	6.9648	14.4421	11.1321	273.016	359.814	316.415	23.4634	24.77	12.1629	20.1321
S516	S516	NA	sRNA	-1.15116	-2.22092	0.00942306	0.0390829	1	-0.210967	-1.15746	0.671844	0.860548	1	-1.08008	-2.11416	0.000820945	0.00203076	1	0.011233	1.00782	0.977694	0.988688	1					52.9129	44.9197	43.1638	46.9988	11.9201	26.4508	23.9309	20.7673	87.3834	46.2905	66.8369	48.5116	27.6604	32.0096	36.0606
S1008	S1008	NA	sRNA	-0.622651	-1.5397	0.259796	0.431315	1	0.575553	1.49025	0.289595	0.605074	1	-1.07878	-2.11225	0.0199602	0.0371636	1	-0.097352	-1.06981	0.834965	0.922723	1					13.9154	10.606	9.74667	11.4227	9.32879	5.80627	6.24285	7.12597	17.8959	11.8041	14.85	17.6536	11.3765	7.65448	12.2282
SAOUHSC_02466	SAOUHSC_02466	NA	Virulence, Disease and Defense	-0.821435	-1.76716	0.0406496	0.116099	1	0.295554	1.22736	0.593456	0.824376	1	-1.07755	-2.11045	8.6918e-08	3.70013e-07	0.000313513	-0.28845	-1.22133	0.426864	0.652264	1	SigB				1223.19	1269.45	1115.22	1202.62	768.392	648.39	555.753	657.512	1015.31	1794.07	1404.69	1169.78	1094.01	1154.76	1139.51
SAOUHSC_00996	SAOUHSC_00996	NA	Hypothetical Protein	-1.03832	-2.05383	0.0102975	0.0418337	1	-0.190071	-1.14082	0.718652	0.886529	1	-1.07636	-2.10871	2.77423e-05	8.77958e-05	0.100066	0.369655	1.29204	0.390846	0.623751	1					180.048	146.01	139.41	155.156	81.2094	66.8934	70.3911	72.8313	338.687	229.657	284.172	190.061	137.947	70.319	132.776
SAOUHSC_02521	SAOUHSC_02521	NA	Hypothetical Protein	2.21708	4.64952	0.410956	0.57739	1	-0.890384	-1.85367	0.577642	#N/A	1	-1.0762	-2.10847	0.506545	0.593849	1	3.14952	8.87361	0.219143	#N/A	1					0	0	0	0	0.859851	0	0	0.286617	1.60491	0	0.802456	0.476244	0	1.53933	0.671858
S404	S404	NA	sRNA	-0.916754	-1.88786	0.585205	0.729661	1	1.86697	3.64767	0.244902	#N/A	1	-1.07598	-2.10816	0.499355	0.587933	1	-1.61332	-3.05956	0.340282	#N/A	1					0	0	3.01912	1.00637	1.12377	0	0	0.374589	0.699169	0	0.349585	0.622417	1.93473	0	0.852382
SAOUHSC_A00332	SAOUHSC_A00332	NA	Hypothetical Protein	2.2908	4.89329	0.41604	0.58021	1	-3.07783	-8.44345	0.0132785	0.117706	1	-1.0759	-2.10803	0.494769	0.58372	1	6.86365	116.457	0.00677094	0.0521518	1					0	0	0	0	0	0.888591	0	0.296197	22.2063	0	11.1032	0.395372	1.22898	0	0.54145
S1005	S1005	NA	sRNA	-1.9117	-3.76253	0.229584	0.397823	1	-1.85746	-3.62368	0.112303	#N/A	1	-1.07573	-2.10779	0.482176	0.572358	1	1.27413	2.41853	0.185262	0.415504	1					0	0.979432	2.18589	1.05511	0	0	0.612538	0.204179	1.51863	5.99536	3.75699	0.675959	0.525289	0	0.400416
S357	S357	NA	sRNA	2.21716	4.64976	0.407997	0.57562	1	-0.0473911	-1.03339	0.972411	#N/A	1	-1.07571	-2.10776	0.490061	0.579345	1	3.14952	8.87361	0.217125	#N/A	1					0	0	0	0	0	1.47173	0	0.490576	2.20675	0	1.10338	1.30967	0	1.05829	0.78932
SAOUHSC_T00022 trnaG	SAOUHSC_T00022	trnaG	tRNA	2.21716	4.64976	0.397431	0.568289	1	4.23348	18.8107	0.165097	#N/A	1	-1.0756	-2.1076	0.485446	0.575257	1	#N/A	#N/A	#N/A	#N/A	#N/A					0	0	0	0	0	1.90927	0	0.636423	0	0	0	1.69903	1.32032	0	1.00645
ssl6	SAOUHSC_00391	ssl6	Virulence, Disease and Defense	-0.878675	-1.83869	0.573914	0.719543	1	0.481222	1.39593	0.691337	#N/A	1	-1.0756	-2.1076	0.484969	0.575023	1	-0.0403177	-1.02834	0.971692	#N/A	1					0.216225	0.130872	0	0.115699	0	0.202997	0	0.0676657	0.20292	0.145655	0.174288	0.180644	0.140379	0	0.107008
cstB	SAOUHSC_00036	cstB	Hypothetical Protein	0.158578	1.11619	0.687319	0.808625	1	-0.520284	-1.43424	0.37215	0.677671	1	-1.07546	-2.10739	7.66854e-11	4.50527e-10	2.76604e-07	1.72346	3.30228	4.0982e-05	0.00132684	0.147289					134.372	130.592	131.947	132.304	124.043	135.994	173.842	144.626	706.796	540.141	623.468	291.012	278.181	194.364	254.519
purM	SAOUHSC_01015	purM	Nucleosides and Nucleotides	-1.98705	-3.96426	7.13978e-05	0.000824936	0.262744	-0.544626	-1.45864	0.391873	0.689922	1	-1.07272	-2.10339	0.000334489	0.000896956	1	-0.0963067	-1.06903	0.853106	0.928733	1					61.6449	56.5643	62.0333	60.0809	15.001	13.8677	15.3902	14.753	140.271	20.1964	80.2339	40.7487	31.3336	9.67579	27.2527
opp-3D	SAOUHSC_00925	opp-3D	Membrane Transport	-3.25178	-9.52541	4.1406e-09	3.82788e-07	1.52374e-05	-1.77811	-3.42978	0.00497891	0.0674473	1	-1.07175	-2.10198	0.000624454	0.00158298	1	-0.200496	-1.14909	0.722053	0.859357	1	CodY			activated	80.1098	80.9103	74.7077	78.576	6.28811	5.74015	12.3084	8.11223	167.836	27.146	97.4907	20.8967	16.3291	6.75429	14.66
SAOUHSC_01710	SAOUHSC_01710	NA	Carbohydrates	-2.04932	-4.1391	0.00019164	0.00180491	0.705234	-0.895803	-1.86064	0.126908	0.414829	1	-1.06953	-2.09876	0.00845768	0.0171993	1	0.231679	1.1742	0.592416	0.772458	1	CcpA				30.6002	24.4923	25.9756	27.0227	5.04446	6.90731	7.0891	6.34696	70.6161	19.3741	44.9951	20.3959	11.5073	3.16076	11.688
rbsK	SAOUHSC_00239	rbsK	Carbohydrates	-0.408323	-1.32714	0.227592	0.39735	1	1.09257	2.13253	0.0105277	0.103588	1	-1.06662	-2.09451	6.51894e-08	2.82704e-07	0.000235138	-0.351057	-1.27549	0.377517	0.61356	1	CcpA				39.2268	34.643	32.5482	35.4727	21.2115	24.0881	32.8722	26.0573	47.2318	31.4654	39.3486	59.3603	51.1477	28.2026	46.2368
fadX	SAOUHSC_00199	fadX	Respiration	-0.0367479	-1.0258	0.930007	0.96194	1	-0.680337	-1.60251	0.197321	0.503819	1	1.91202	3.76336	1.19879e-15	1.15496e-14	4.32403e-12	-1.47456	-2.77898	0.000374855	0.00696464	1	CcpA				19.2646	14.6617	13.4623	15.7962	13.4503	15.8477	15.3787	14.8922	10.6953	5.26796	7.98165	3.82444	2.72431	3.28351	3.27742
SAOUHSC_00202	SAOUHSC_00202	NA	Hypothetical Protein	-1.82291	-3.53793	0.000886277	0.00604561	1	-0.294563	-1.22651	0.590333	0.822421	1	-1.06554	-2.09295	0.0527484	0.0885419	1	-0.304187	-1.23472	0.436787	0.661919	1					10.9602	7.90953	7.11791	8.66256	1.27171	1.18728	4.46792	2.30897	11.4726	8.23503	9.85384	6.51533	3.83152	1.99207	4.11298
S1021	S1021	NA	sRNA	-1.70486	-3.25997	0.0296303	0.0917911	1	-0.351464	-1.27585	0.653313	0.853344	1	-1.06197	-2.08777	0.189149	0.264095	1	-0.20951	-1.1563	0.711846	0.851357	1					3.16456	4.25641	4.74971	4.05689	1.59113	1.32043	0.532393	1.14798	4.94973	4.7372	4.84346	2.93758	1.82624	0.949494	1.90444
SAOUHSC_01541	SAOUHSC_01541	NA	Regulation and Cell signaling	0.876256	1.83561	0.144937	0.290288	1	-0.538764	-1.45273	0.331448	0.639854	1	-1.05916	-2.08372	0.0307207	0.0544025	1	1.86983	3.6549	0.000191016	0.00430774	0.686511					2.06154	1.24777	0.928254	1.41252	1.5548	3.22571	3.12143	2.63398	8.0612	7.17502	7.61811	3.30109	3.79216	6.26276	4.452
SAOUHSC_02904	SAOUHSC_02904	NA	Hypothetical Protein	-0.164557	-1.12082	0.656173	0.785931	1	-0.0671488	-1.04764	0.912572	0.963219	1	-1.0575	-2.08132	2.66766e-07	1.08771e-06	0.000962226	1.03489	2.04896	0.0042329	0.0391006	1	Zur				33.5108	32.0903	29.8412	31.8141	23.3768	31.3969	28.2	27.6579	105.701	79.4891	92.595	70.8145	45.8069	30.4696	49.0303
SAOUHSC_00858	SAOUHSC_00858	NA	Regulation and Cell signaling	0.644937	1.56367	0.0864524	0.201204	1	1.59773	3.02667	0.000424933	0.0162614	1	-1.05741	-2.08119	9.01995e-06	3.01938e-05	0.032535	0.231931	1.17441	0.539538	0.739124	1					18.7894	16.415	14.6061	16.6035	25.6679	21.6339	28.1811	25.161	31.274	23.7619	27.518	70.5648	39.818	25.01	45.131
trfB	SAOUHSC_00936	trfB	DNA Metabolism	-0.64984	-1.56899	0.134745	0.276496	1	1.43884	2.71102	0.012399	0.113766	1	-1.05687	-2.08042	3.71791e-05	0.000114941	0.134105	-1.14772	-2.21563	0.0191901	0.0998678	1					10.6732	14.2122	14.2116	13.0323	7.47469	7.30049	9.69634	8.15718	13.7369	3.08134	8.40911	17.1969	12.8688	12.3521	14.1392
opp-3F	SAOUHSC_00926	opp-3F	Membrane Transport	-3.13161	-8.76411	1.25002e-07	5.16627e-06	0.000460009	-1.77845	-3.43057	0.00724477	0.086114	1	-1.05657	-2.07998	0.000143596	0.000406715	0.517952	-0.133785	-1.09717	0.811423	0.908061	1	CodY				143.863	128.122	142.647	138.21	11.3259	14.8485	20.3191	15.4978	321.596	37.9891	179.792	37.5049	31.0121	14.1285	27.5485
hutU	SAOUHSC_02607	hutU	Amino Acids and Derivatives	-0.180162	-1.13301	0.640059	0.773854	1	1.61662	3.06655	0.00164518	0.0341893	1	-1.0514	-2.07253	1.00687e-05	3.3383e-05	0.0363177	-0.970391	-1.95937	0.0159369	0.0883516	1	CcpA	HutR			15.0311	13.7562	17.2464	15.3446	10.312	11.4763	18.2346	13.341	15.9332	6.40463	11.1689	20.8034	23.9263	22.6787	22.4695
SAOUHSC_02815	SAOUHSC_02815	NA	Hypothetical Protein	-0.226686	-1.17014	0.520737	0.677286	1	0.805229	1.74742	0.150421	0.456499	1	-1.05083	-2.07173	1.07544e-10	6.22361e-10	3.87912e-07	-0.118486	-1.08559	0.773911	0.888585	1	CcpA				95.2649	73.1263	80.0107	82.8006	64.5655	66.6631	74.8849	68.7045	99.5698	117.638	108.604	132.418	116.128	105.809	118.119
parC	SAOUHSC_01352	parC	DNA Metabolism	-0.599144	-1.51482	0.120656	0.255034	1	0.391567	1.31182	0.492564	0.759541	1	-1.04936	-2.06961	1.83403e-08	8.44867e-08	6.61534e-05	0.0648151	1.04595	0.886261	0.945847	1	LexA				160.544	146.998	166.953	158.165	103.44	102.304	99.2342	101.659	322.577	150.356	236.466	225.322	181.787	126.625	177.911
S270	S270	NA	sRNA	0.685381	1.60813	0.439899	0.601778	1	0.15777	1.11556	0.838009	0.934138	1	-1.04902	-2.06913	0.120014	0.179995	1	1.4677	2.7658	0.0950361	0.280587	1					2.44042	0.492363	0	0.977594	2.45406	1.52742	1.2317	1.73772	5.34392	3.28787	4.3159	3.05826	3.6969	2.74583	3.167
S921	S921	NA	sRNA	-0.999675	-1.99955	0.0348575	0.103599	1	0.495309	1.40962	0.385981	0.68677	1	-1.04797	-2.06762	0.0083333	0.016979	1	-0.654777	-1.57437	0.157637	0.373801	1					2693.24	2722.19	2644.26	2686.56	1001.03	1194.08	1771.19	1322.1	3264.24	1609.79	2437.01	2331.6	2161.64	2175.34	2222.86
SAOUHSC_00278	SAOUHSC_00278	NA	Membrane Transport	0.253571	1.19215	0.747159	0.847271	1	-0.647757	-1.56673	0.40689	0.701785	1	-1.04767	-2.06719	0.153586	0.221833	1	1.39306	2.62636	0.0390789	0.155649	1					1.07715	0.558817	0.415721	0.683894	0.696321	0.288928	1.39794	0.794396	2.16614	3.52432	2.84523	1.67124	0.399606	2.07762	1.38282
cudT	SAOUHSC_02937	cudT	Stress Response	-0.59914	-1.51481	0.0764573	0.18511	1	0.228314	1.17147	0.648667	0.852787	1	-1.04247	-2.05975	2.19131e-06	7.96382e-06	0.00790405	-0.102163	-1.07338	0.799333	0.902223	1	ArgR		repressed		164.772	152.261	175.168	164.067	114.13	108.815	92.6619	105.202	255.271	181.765	218.518	164.694	169.883	193.176	175.918
vraX	SAOUHSC_00561	vraX	Hypothetical Protein	2.23374	4.70352	0.000113844	0.00118675	0.418947	4.14883	17.7387	3.18915e-10	4.3185e-07	1.1465e-06	-1.03903	-2.05484	0.00476906	0.0101697	1	-1.08551	-2.12213	0.0159951	0.0883516	1					706.33	745.505	1200.97	884.268	3751.59	4865.96	3694.65	4104.07	488.008	719.288	603.648	3294.76	10378.1	6756.73	6809.87
purN	SAOUHSC_01016	purN	Nucleosides and Nucleotides	-1.85102	-3.60756	0.000191157	0.00180491	0.70346	-0.455962	-1.3717	0.502873	0.764914	1	-1.0338	-2.04741	0.00110052	0.00266362	1	-0.0902278	-1.06454	0.870466	0.938558	1					60.1174	56.066	50.553	55.5788	14.4127	13.2066	17.2807	14.9667	130.148	18.237	74.1924	39.4703	31.3617	9.49661	26.7762
SAOUHSC_A00635	SAOUHSC_A00635	NA	Hypothetical Protein	-0.648954	-1.56803	0.562517	0.710069	1	0.0110768	1.00771	0.992025	#N/A	1	-1.03242	-2.04545	0.349467	0.439742	1	-0.0128383	-1.00894	0.988828	0.995832	1					1.19439	1.44583	0.537798	1.05934	0.600531	1.49509	0	0.69854	0.747261	2.68191	1.71458	0.997844	1.0339	1.61263	1.21479
secY2	SAOUHSC_02989	secY2	Membrane Transport	-1.22712	-2.341	0.00114667	0.00745973	1	-0.253386	-1.192	0.638864	0.85001	1	-1.03176	-2.04451	1.07737e-08	5.11898e-08	3.88607e-05	0.0596787	1.04223	0.885938	0.945847	1					98.7763	86.127	83.1936	89.3656	38.5826	37.0701	35.1572	36.9366	162.848	101.794	132.321	81.8479	64.0879	45.0978	63.6779
S961	S961	NA	sRNA	-0.667978	-1.58884	0.57342	0.719181	1	0.536786	1.45074	0.630724	#N/A	1	-1.03147	-2.04411	0.369629	0.459296	1	0.0547857	1.0387	0.956726	0.980104	1					1.76358	0.711618	2.38228	1.61916	0.886721	0	1.78019	0.88897	4.41351	0	2.20675	2.94676	1.52662	0	1.49113
vraS	SAOUHSC_02099	vraS	Regulation and Cell signaling	0.309473	1.23926	0.457358	0.617962	1	1.31191	2.48271	0.00989923	0.100206	1	-1.02771	-2.03878	2.23093e-07	9.17161e-07	0.000804697	-0.0988961	-1.07095	0.792189	0.897284	1	VraR				128.582	134.886	128.905	130.791	167.641	148.053	157.148	157.614	192.097	156.24	174.169	270.244	294.889	234.04	266.391
SSR42	S1036	NA	sRNA	0.51749	1.43146	0.317543	0.489481	1	1.90142	3.73581	0.00101254	0.0271569	1	-1.02706	-2.03786	0.0308111	0.0545348	1	-0.584536	-1.49956	0.213723	0.450997	1					46868.1	52285.8	47459.7	48871.2	84952.5	72160.5	45221.6	67444.8	41909.6	51307.6	46608.6	105722	121484	112474	113227
SAOUHSC_02557	SAOUHSC_02557	NA	Amino Acids and Derivatives	-1.10008	-2.14367	0.000856502	0.00594642	1	0.0569919	1.04029	0.887622	0.952597	1	-1.02623	-2.03669	6.82841e-07	2.65354e-06	0.00246301	-0.245639	-1.18562	0.469176	0.688602	1					58.0182	61.2359	52.1338	57.1293	20.509	25.0541	32.6068	26.0566	80.6022	56.3201	68.4611	53.8332	39.9149	38.1982	43.9821
SAOUHSC_01357	SAOUHSC_01357	NA	Hypothetical Protein	-1.14744	-2.21521	0.0344778	0.102819	1	0.140432	1.10224	0.820463	0.927788	1	-1.02441	-2.03413	0.0211608	0.0391475	1	-0.155001	-1.11342	0.740248	0.870617	1					30.4568	24.3983	9.07534	21.3102	10.134	15.1378	2.71267	9.32814	29.8437	24.1372	26.9904	20.5805	19.1918	8.46632	16.0796
SAOUHSC_00057	SAOUHSC_00057	NA	Hypothetical Protein	-0.356705	-1.2805	0.296462	0.467856	1	0.533177	1.44711	0.264078	0.577878	1	-1.01912	-2.02668	6.51322e-07	2.53673e-06	0.00234932	0.0703489	1.04997	0.871188	0.938588	1					23.678	23.6409	26.8119	24.7103	16.5581	19.5332	20.5831	18.8915	51.2102	22.9579	37.0841	38.3903	32.0707	24.645	31.702
SAOUHSC_01991	SAOUHSC_01991	NA	Membrane Transport	0.782461	1.72006	0.051042	0.137835	1	1.33511	2.52294	0.0185845	0.143288	1	-1.01715	-2.02392	1.99754e-06	7.3131e-06	0.00720513	0.378561	1.30004	0.403212	0.633591	1	CodY	ArgR			4.28357	3.74844	5.85602	4.62934	6.22773	7.2678	10.0023	7.8326	12.6896	4.51951	8.60455	17.0311	11.6601	10.8703	13.1872
SAOUHSC_01548	SAOUHSC_01548	NA	Phages, Prophages, Transposable elements, Plasmids	-0.245009	-1.1851	0.784521	0.873264	1	0.474486	1.38942	0.514289	0.772172	1	-1.01583	-2.02206	0.17549	0.248212	1	0.312245	1.24164	0.692117	0.840098	1					2.62052	2.26585	0	1.62879	0.564678	2.81166	1.13365	1.50333	2.81059	3.53051	3.17055	2.81481	2.91653	1.51636	2.4159
S537	S537	NA	sRNA	-1.42948	-2.6935	0.0824749	0.195766	1	0.65371	1.57321	0.397705	0.693862	1	-1.01459	-2.02033	0.22259	0.301938	1	-0.902482	-1.86928	0.197213	0.431479	1					2.55361	0.824318	2.06967	1.81587	0	1.27861	0.773294	0.683967	1.91718	0.688073	1.30263	1.28004	1.76839	0.229855	1.09276
modB	SAOUHSC_02547	modB	Cofactors, Vitamins, Prosthetic Groups, Pigments	-0.926989	-1.9013	0.00298984	0.0154688	1	0.465065	1.38038	0.266193	0.579187	1	-1.00932	-2.01296	2.11196e-08	9.67772e-08	7.61783e-05	-0.341041	-1.26667	0.301217	0.540308	1	SigB				83.5323	75.7704	72.149	77.1506	38.1712	40.3674	39.6728	39.4038	95.5209	76.7864	86.1536	87.3737	69.0614	44.1458	66.8603
pdp	SAOUHSC_02377	pdp	Carbohydrates	-0.948273	-1.92956	0.0374744	0.109508	1	0.265726	1.20224	0.666256	0.859668	1	-1.00637	-2.00886	0.00203887	0.00473376	1	-0.437562	-1.35431	0.394437	0.627034	1					1058.82	1120.33	1088.96	1089.37	424.537	522.172	720.519	555.743	1746.75	553.598	1150.17	909.406	894.267	911.865	905.179
ptsH	SAOUHSC_01028	ptsH	Carbohydrates	-0.534757	-1.4487	0.0962956	0.217968	1	0.660622	1.58076	0.163614	0.471171	1	-1.00598	-2.0083	1.63428e-08	7.60913e-08	5.89484e-05	-0.199189	-1.14805	0.463917	0.683954	1	SigB				183.466	169.552	183.111	178.71	116.901	125.94	117.346	120.062	199.153	246.036	222.595	251.457	208.581	144.213	201.417
SAOUHSC_01440	SAOUHSC_01440	NA	RNA Metabolism	0.704512	1.62959	0.0689397	0.171138	1	0.871363	1.82939	0.0825586	0.324028	1	-1.00399	-2.00553	1.25894e-05	4.13465e-05	0.0454099	0.7442	1.67505	0.0480846	0.181217	1					10.6732	10.9821	13.5525	11.736	13.3625	19.8402	22.6248	18.6091	30.5502	24.8767	27.7135	37.3618	29.3804	25.9394	30.8939
SAOUHSC_02525	SAOUHSC_02525	NA	Membrane Transport	-0.928996	-1.90395	0.00559129	0.0257097	1	0.00776245	1.0054	0.988002	0.993384	1	-1.00274	-2.0038	1.54907e-07	6.46779e-07	0.00055875	-0.110329	-1.07947	0.796313	0.900084	1					120.161	104.802	111.398	112.12	51.4119	53.0714	68.0068	57.4967	175.247	120.704	147.976	101.222	93.6636	88.9605	94.6152
ktrB	SAOUHSC_02247	ktrB	Membrane Transport	-0.847257	-1.79908	0.0198358	0.0673266	1	0.418818	1.33683	0.419096	0.708579	1	-0.997708	-1.99683	9.59543e-08	4.06491e-07	0.000346107	-0.215288	-1.16094	0.580153	0.767434	1	Fur				69.551	65.0423	58.0489	64.2141	32.1064	35.5375	36.4095	34.6845	87.9462	68.9792	78.4627	77.5709	60.4299	37.9819	58.6609
mdh	SAOUHSC_00337	mdh	Amino Acids and Derivatives	0.356397	1.28023	0.632866	0.768309	1	-3.3333	-10.0792	0.000411021	0.0159232	1	-0.997154	-1.99606	4.40234e-05	0.00013431	0.158792	4.87158	29.2747	2.19337e-10	4.4827e-08	7.88297e-07	CodY	SigB			47.566	45.1202	51.2944	47.9935	55.469	63.2316	61.4295	60.0433	3936.12	85.3552	2010.74	171.979	91.3459	50.1908	104.505
S505	S505	NA	sRNA	-0.29204	-1.22437	0.606239	0.747269	1	0.422748	1.34048	0.455269	0.733702	1	-0.995577	-1.99388	0.0190747	0.0357446	1	0.347389	1.27226	0.517628	0.725212	1					4.18035	3.28926	8.18797	5.21919	5.04446	5.49445	1.89887	4.14593	14.1232	4.7872	9.45521	9.255	7.59918	3.66874	6.84097
SAOUHSC_01413	SAOUHSC_01413	NA	Stress Response	-0.243858	-1.18416	0.560288	0.708301	1	0.455259	1.37103	0.274841	0.589912	1	-0.992798	-1.99004	0.000344568	0.000920437	1	0.211268	1.15771	0.580621	0.767434	1					8.3607	9.08571	7.70029	8.38223	5.30241	7.84922	7.62424	6.92529	18.189	9.21601	13.7025	14.2079	10.6092	8.85115	11.2228
SAOUHSC_01314	SAOUHSC_01314	NA	Regulation and Cell signaling	-0.304587	-1.23506	0.501897	0.660608	1	-0.361651	-1.2849	0.447975	0.727236	1	-0.991827	-1.9887	0.000547586	0.00140866	1	1.07932	2.11303	0.00719868	0.0539901	1					13.9761	9.21445	9.27099	10.8205	6.77614	7.96637	10.7697	8.50407	40.6365	24.0411	32.3388	16.7846	16.365	9.09813	14.0826
SAOUHSC_00046	SAOUHSC_00046	NA	Regulation and Cell signaling	-0.0225768	-1.01577	0.948537	0.970924	1	0.339372	1.26521	0.508261	0.769953	1	-0.991424	-1.98815	4.83623e-05	0.000147032	0.174443	0.500859	1.41506	0.157934	0.374236	1					15.474	13.0999	12.159	13.5776	11.5941	12.7233	14.7009	13.0061	29.2336	25.0715	27.1525	25.3485	19.567	19.6637	21.5264
thyA	SAOUHSC_01435	thyA	Cofactors, Vitamins, Prosthetic Groups, Pigments	-0.0849426	-1.06065	0.80309	0.886351	1	0.253812	1.19235	0.569885	0.813232	1	-0.990616	-1.98703	2.02449e-06	7.40397e-06	0.00730233	0.595784	1.51129	0.0956644	0.281062	1					23.9813	21.2251	20.7111	21.9725	17.197	22.4404	20.953	20.1968	42.1335	52.9656	47.5496	37.8367	36.2433	25.7971	33.2924
deoC2	SAOUHSC_02379	deoC2	Carbohydrates	-0.876242	-1.83559	0.0237831	0.0777211	1	0.529312	1.44324	0.376685	0.680885	1	-0.987289	-1.98246	7.31992e-07	2.84137e-06	0.00264029	-0.628502	-1.54596	0.170339	0.393204	1	CcpA				1324.02	1431.84	1353.41	1369.76	535.66	699.611	970.57	735.28	1815.14	718.501	1266.82	1227.79	1160.95	1165.06	1184.6
SAOUHSC_00172	SAOUHSC_00172	NA	Hypothetical Protein	0.58143	1.49633	0.113742	0.245591	1	0.368447	1.29096	0.464417	0.742619	1	-0.986806	-1.98179	2.40514e-10	1.3492e-09	8.67532e-07	1.07698	2.10962	0.00630544	0.0496838	1					93.2315	95.0884	75.9046	88.0748	122.299	131.246	130.418	127.988	249.072	280.421	264.747	241.71	206.011	184.421	210.714
hisZ	SAOUHSC_03015	hisZ	Amino Acids and Derivatives	-0.560971	-1.47526	0.415761	0.58021	1	-0.942435	-1.92177	0.158447	0.466615	1	-0.98634	-1.98115	0.0326555	0.0574306	1	1.6744	3.19187	0.00294	0.0306172	1	CodY	HisR			3.0319	2.558	1.98572	2.52521	1.52442	1.20757	2.22578	1.65259	19.7449	3.09451	11.4197	4.06813	3.69819	0.744292	2.83687
SAOUHSC_03048	SAOUHSC_03048	NA	Hypothetical Protein	-0.0638034	-1.04522	0.935985	0.965476	1	-0.0172159	-1.012	0.982724	0.990227	1	-0.985198	-1.97958	0.14281	0.208258	1	0.670859	1.59202	0.361223	0.599594	1					0.570048	2.30018	0.513353	1.12786	0.859851	1.78391	0.575414	1.07306	2.13988	3.072	2.60594	1.42873	1.97381	2.05244	1.81833
estA	SAOUHSC_02962	estA	Fatty Acids, Lipids, and Isoprenoids	-0.68172	-1.60405	0.0975888	0.219762	1	-0.847671	-1.79959	0.0952658	0.354002	1	-0.983688	-1.97751	9.85897e-05	0.000286223	0.355613	1.17724	2.26143	0.00249979	0.0274306	1					15.6022	14.2249	11.4716	13.7663	7.74543	7.78742	9.41958	8.31747	48.9309	39.3797	44.1553	18.8097	13.2067	9.06629	13.6942
fakB2	SAOUHSC_01433	fakB2	Hypothetical Protein	-0.384491	-1.3054	0.232315	0.400649	1	0.110909	1.07991	0.815062	0.925549	1	-0.982438	-1.9758	8.35569e-08	3.57455e-07	0.00030139	0.394013	1.31404	0.241157	0.484091	1					55.6285	51.8329	45.7397	51.067	40.9412	32.9667	39.6049	37.8376	100.628	89.4282	95.0281	73.8654	60.7159	53.2169	62.5994
fdh	SAOUHSC_00142	fdh	Respiration	-0.306778	-1.23694	0.48618	0.644509	1	0.307334	1.23742	0.440383	0.724508	1	2.00597	4.01658	2.96213e-18	3.50418e-17	1.06844e-14	-2.74048	-6.68294	3.46454e-11	8.71466e-09	1.24516e-07					59.4783	58.6828	39.0328	52.398	36.6166	38.4199	48.1935	41.0766	9.63573	12.7461	11.1909	10.7224	7.14209	7.42659	8.43038
aldA	SAOUHSC_00132	aldA	Carbohydrates	0.59657	1.51212	0.109084	0.237283	1	1.6581	3.156	0.00012477	0.00910532	0.448549	-0.981105	-1.97398	2.04738e-05	6.57506e-05	0.073849	-0.191587	-1.14202	0.626194	0.797373	1	CcpA				12.3388	14.263	20.9026	15.8348	20.1372	22.978	28.0236	23.7129	27.7624	12.2632	20.0128	43.6838	39.1997	33.9335	38.939
pxpA	SAOUHSC_01708	pxpA	Hypothetical Protein	-1.60304	-3.03782	0.00191223	0.0109766	1	-0.646392	-1.56525	0.303107	0.61763	1	-0.980235	-1.97279	0.00210176	0.00486356	1	0.250516	1.18963	0.604586	0.77988	1	CcpA				29.8787	19.7174	19.4379	23.0113	6.78289	6.94234	8.17042	7.29855	65.1769	11.982	38.5795	19.8694	12.586	4.99209	12.4825
pheT	SAOUHSC_01093	pheT	Protein Metabolism	-0.112867	-1.08138	0.756367	0.85246	1	0.268909	1.2049	0.625395	0.842245	1	-0.978691	-1.97068	1.27408e-07	5.34531e-07	0.000459562	0.456058	1.37179	0.307613	0.545495	1					27.0235	25.8516	31.4702	28.1151	25.7419	26.1641	24.1803	25.3621	68.8529	41.5967	55.2248	48.4496	38.9921	37.0785	41.5067
S840	S840	NA	sRNA	-0.0666514	-1.04728	0.907804	0.951209	1	1.53954	2.90703	0.00916933	0.0972073	1	-0.978642	-1.97061	0.0431217	0.0738184	1	-0.608805	-1.525	0.261036	0.50568	1					4.79511	8.0371	7.47381	6.76867	2.2255	4.15547	12.2868	6.22258	6.92315	4.96942	5.94628	11.0937	12.9314	6.97226	10.3324
S399	S399	NA	sRNA	-0.0586895	-1.04152	0.900729	0.945967	1	0.540911	1.45489	0.318178	0.629971	1	-0.976388	-1.96753	0.00512491	0.0108752	1	0.198301	1.14735	0.648432	0.812157	1					11.5764	9.47966	8.27868	9.77823	9.75795	8.95024	8.764	9.1574	19.1718	11.9266	15.5492	17.3516	12.8209	15.1704	15.1143
SAOUHSC_00701	SAOUHSC_00701	NA	Hypothetical Protein	-0.288564	-1.22142	0.518452	0.675064	1	-0.0513126	-1.03621	0.928433	0.969832	1	-0.974609	-1.96511	0.001293	0.00309076	1	0.892335	1.85618	0.0349008	0.144994	1					15.4632	8.69602	14.1446	12.768	9.18287	9.14472	12.1675	10.165	48.5629	18.7004	33.6317	28.2787	14.703	8.54851	17.1767
treC	SAOUHSC_00438	treC	Carbohydrates	-0.504065	-1.4182	0.193607	0.355905	1	0.0552734	1.03906	0.916975	0.965099	1	-0.974587	-1.96508	0.000252152	0.000689997	0.909513	0.141533	1.10308	0.697959	0.844055	1	CcpA				8.25371	8.54809	8.73356	8.51179	4.42658	6.02682	7.15113	5.86818	15.1904	11.3052	13.2478	9.42388	8.8118	10.0296	9.42175
purH	SAOUHSC_01017	purH	Nucleosides and Nucleotides	-1.60921	-3.05085	0.000865499	0.00596329	1	-0.410613	-1.32925	0.54581	0.797892	1	-0.970619	-1.95968	0.000195238	0.000541497	0.704223	-0.0333084	-1.02336	0.949981	0.979046	1					115.337	103.343	116.832	111.837	30.4663	35.5364	41.6749	35.8925	262.316	49.8313	156.073	87.8143	66.1928	28.576	60.861
gltD gene	SAOUHSC_00436	gltD	Amino Acids and Derivatives	-3.61034	-12.213	1.03867e-10	2.8068e-08	3.8223e-07	-1.39425	-2.62852	0.0499426	0.243354	1	-0.97058	-1.95963	1.96418e-07	8.15204e-07	0.000708479	-1.18219	-2.2692	0.0445888	0.171375	1	CodY	GltC		activated	226.253	205.319	265.635	232.402	16.2808	17.5642	22.2572	18.7007	266.016	27.6291	146.823	41.6089	31.5669	19.8473	31.0077
purQ	SAOUHSC_01012	purQ	Nucleosides and Nucleotides	-1.90458	-3.744	0.000891885	0.00606069	1	-0.38957	-1.31	0.581281	0.821881	1	-0.968905	-1.95735	0.0164174	0.0313047	1	-0.191966	-1.14232	0.733371	0.8645	1					27.7695	25.7538	25.2597	26.261	5.57368	7.1484	7.79892	6.84033	58.3213	7.09029	32.7058	20.8612	12.0676	2.72132	11.8834
mnhA	SAOUHSC_00889	mnhA	Membrane Transport	-0.218253	-1.16332	0.523258	0.680062	1	0.130154	1.09441	0.817303	0.925549	1	-0.968805	-1.95722	9.06095e-07	3.47836e-06	0.00326828	0.666673	1.58741	0.103528	0.295151	1					38.3112	34.5268	34.2615	35.6998	26.1815	31.1816	32.3423	29.9018	94.3603	66.8678	80.614	64.8499	51.1666	32.5985	49.5383
lyrA	SAOUHSC_02611	lyrA	Hypothetical Protein	-0.439053	-1.35571	0.261631	0.433542	1	-0.336863	-1.26301	0.47502	0.749547	1	-0.967973	-1.95609	1.73968e-06	6.43681e-06	0.00627502	0.826205	1.77302	0.0680189	0.229537	1					66.6467	52.4835	52.6773	57.2692	38.2838	42.7222	41.7751	40.927	140.84	148.926	144.883	77.1832	73.2778	49.7497	66.7369
agrC	SAOUHSC_02264	agrC	Regulation and Cell signaling	-1.43635	-2.70635	0.000499647	0.00390058	1	0.528366	1.44229	0.381678	0.682843	1	-1.44914	-2.73045	3.90714e-15	3.60452e-14	1.40931e-11	-0.499755	-1.41397	0.268348	0.512916	1	AgrA	CodY			803.896	806.103	908.59	839.53	346.153	285.749	273.071	301.658	1160.6	540.998	850.799	860.153	747.257	489.945	699.118
hsdM1	SAOUHSC_00397	hsdM1	DNA Metabolism	-0.25014	-1.18932	0.559905	0.708301	1	-0.419576	-1.33753	0.423474	0.711925	1	-0.95978	-1.94501	0.000599196	0.00152786	1	1.17892	2.26407	0.000900484	0.0133845	1					7.5093	5.25622	5.24435	6.00329	3.85269	3.16527	7.73469	4.91755	14.1903	24.5698	19.3801	10.2853	8.6892	5.24187	8.07213
SAOUHSC_02174	SAOUHSC_02174	NA	Phages, Prophages, Transposable elements, Plasmids	0.484199	1.39881	0.671591	0.798679	1	2.36665	5.15741	0.0759252	#N/A	1	-0.958576	-1.94339	0.331415	0.420987	1	-0.912056	-1.88173	0.495935	#N/A	1					0.295083	1.07161	0	0.455566	0.890199	0	0.893585	0.594594	0	0.795107	0.397553	0.739578	1.91576	0.79683	1.15072
SAOUHSC_00038	SAOUHSC_00038	NA	Stress Response	-0.610851	-1.52716	0.54135	0.696279	1	2.80806	7.0034	0.0572546	#N/A	1	-0.958534	-1.94333	0.340465	0.430439	1	-2.88988	-7.41207	0.0451382	#N/A	1					3.68854	2.67903	0.996508	2.45469	2.2255	2.77031	0	1.66527	0	0.993883	0.496942	1.84895	2.87364	3.98415	2.90225
SAOUHSC_02616	SAOUHSC_02616	NA	Hypothetical Protein	-0.0563024	-1.0398	0.958765	0.976348	1	-0.208251	-1.15529	0.81292	#N/A	1	-0.957646	-1.94214	0.32752	0.416343	1	1.0665	2.09434	0.210714	0.44969	1					1.21365	0	1.63942	0.951022	0.610217	2.27881	0	0.963008	2.6576	3.2702	2.9639	1.6899	1.57587	1.09243	1.45273
SAOUHSC_02275	SAOUHSC_02275	NA	Hypothetical Protein	0.486307	1.40085	0.6824	0.805293	1	0.743289	1.67399	0.486344	#N/A	1	-0.957582	-1.94205	0.335984	0.426013	1	0.788049	1.72674	0.47142	0.690655	1					0.583305	1.4122	0.787937	0.927815	0	3.28572	0.883194	1.38964	4.37929	0	2.18965	2.4366	3.02957	0.787564	2.08458
SAOUHSC_01068	SAOUHSC_01068	NA	Hypothetical Protein	-1.92698	-3.80258	0.0366378	0.107684	1	-0.40837	-1.32719	0.623353	0.841326	1	-0.957208	-1.94155	0.318324	0.407183	1	-0.431818	-1.34893	0.53452	0.737872	1					4.42625	2.23253	2.98952	3.2161	0.556374	0.692578	1.11698	0.788644	4.8462	1.49082	3.16851	2.1571	0.95788	0.498019	1.20433
hutI	SAOUHSC_02606	hutI	Amino Acids and Derivatives	-0.321383	-1.24953	0.407423	0.575377	1	1.56141	2.95141	0.00421006	0.0620243	1	-0.956804	-1.94101	1.9004e-06	6.9795e-06	0.00685473	-1.12465	-2.18049	0.00789533	0.0563706	1	CcpA	HutR			76.6431	75.8692	90.897	81.1364	51.8492	59.6389	80.4605	63.9829	72.155	34.4466	53.3008	105.687	100.227	98.4799	101.465
S105	S105	NA	sRNA	1.32933	2.51286	0.188959	0.350853	1	-4.11733	-17.3556	2.3896e-05	0.00416586	0.085906	-0.956437	-1.94051	0.1017	0.156303	1	6.70441	104.287	6.50103e-13	1.77153e-10	2.33647e-09					0.536515	0.649463	0.362367	0.516115	0.404636	1.51108	2.03087	1.31553	156.463	2.16847	79.3158	3.13761	2.78656	0.543293	2.15582
S185	S185	NA	sRNA	-0.568798	-1.48329	0.305238	0.477215	1	1.97693	3.93654	0.00595169	0.0762302	1	-0.955948	-1.93985	0.0467473	0.0794659	1	-1.27518	-2.4203	0.0104291	0.067132	1					53.5785	109.686	172.954	112.073	60.6127	96.1632	70.3873	75.7211	93.5386	41.9304	67.7345	43.1163	293.111	40.4256	125.551
rel	SAOUHSC_01742	rel	Regulation and Cell signaling	-0.633911	-1.55177	0.140216	0.283745	1	-0.407627	-1.3265	0.399018	0.694079	1	-0.9546	-1.93804	5.20778e-08	2.28407e-07	0.000187845	0.801708	1.74316	0.0471363	0.179116	1					72.3258	64.3017	54.8598	63.8291	39.751	39.4827	40.1103	39.7813	152.292	164.516	158.404	87.7802	68.9726	40.6383	65.797
SAOUHSC_02309	SAOUHSC_02309	NA	Hypothetical Protein	-0.182133	-1.13456	0.677305	0.802216	1	-0.619573	-1.53642	0.258556	0.575018	1	-0.952115	-1.93471	0.000618663	0.00156945	1	1.47903	2.78761	4.24574e-05	0.00133496	0.152592					15.6763	12.145	12.4937	13.4383	10.8771	11.4795	12.1053	11.4873	59.2881	46.8864	53.0873	26.5863	18.523	10.7946	18.6346
isdH	SAOUHSC_01843	isdH	Iron acquisition and Metabolism	-1.65168	-3.14199	3.59873e-05	0.000486244	0.132433	-1.61166	-3.05603	0.0029252	0.0487804	1	0.32016	1.24847	0.0545378	0.0912813	1	-0.455625	-1.37138	0.279416	0.52511	1	Fur				254.068	223.177	187.406	221.55	59.917	62.8638	82.8635	68.5481	143.964	314.273	229.119	52.8545	45.835	38.0984	45.596
SAOUHSC_01923	SAOUHSC_01923	NA	Hypothetical Protein	-1.26256	-2.39921	0.0070358	0.0309102	1	-0.664714	-1.58525	0.159807	0.466615	1	-0.950541	-1.9326	0.0020688	0.00479367	1	0.340859	1.26651	0.415241	0.643085	1					15.4712	15.7487	8.07451	13.0981	4.77338	5.72186	5.32393	5.27306	16.3891	30.7918	23.5905	11.8482	7.60933	5.53871	8.33209
SAOUHSC_00253	SAOUHSC_00253	NA	Hypothetical Protein	-0.434348	-1.3513	0.259317	0.430928	1	0.0898206	1.06424	0.876162	0.946344	1	-0.948525	-1.9299	0.000533333	0.00137504	1	0.609291	1.52551	0.0888909	0.270981	1					37.8206	29.7647	26.3447	31.31	23.1618	24.1966	19.512	22.2901	53.5181	82.0189	67.7685	54.4905	40.5176	17.3993	37.4691
SAOUHSC_01568	SAOUHSC_01568	NA	Phages, Prophages, Transposable elements, Plasmids	0.504432	1.41856	0.327562	0.499663	1	0.859024	1.81381	0.122729	0.406111	1	-0.947928	-1.9291	0.00977621	0.0195975	1	0.621253	1.53821	0.230368	0.471994	1					6.50277	4.217	2.82344	4.5144	3.5031	6.10495	9.49434	6.36746	6.97443	13.4542	10.2143	11.4475	12.3637	7.21205	10.3411
hemL	SAOUHSC_01771	hemL	Cofactors, Vitamins, Prosthetic Groups, Pigments	-0.0483822	-1.0341	0.892899	0.939992	1	0.79183	1.73127	0.103744	0.371629	1	-1.30509	-2.47099	6.87545e-13	5.0449e-12	2.47998e-09	0.396458	1.31627	0.346664	0.587353	1					129.737	116.212	137.342	127.764	117.822	113.841	130.132	120.598	300.626	180.145	240.386	281.252	263.504	202.165	248.974
S323	S323	NA	sRNA	-1.1685	-2.24778	0.0093572	0.0389477	1	0.170323	1.12531	0.782099	0.91644	1	-0.944811	-1.92494	0.0111667	0.0220544	1	-0.399437	-1.31899	0.358637	0.598338	1					28.3537	34.9827	36.8275	33.388	13.9819	9.2143	18.1631	13.7864	34.7963	35.9959	35.3961	30.521	19.824	15.4602	21.9351
hsdS1	SAOUHSC_00398	hsdS1	DNA Metabolism	-0.34477	-1.26995	0.435728	0.597935	1	-0.231858	-1.17435	0.651731	0.853344	1	-0.944497	-1.92452	0.00202675	0.00470878	1	0.874081	1.83284	0.0170217	0.0924599	1					6.02219	4.58442	5.36733	5.32464	3.65224	4.54633	4.04214	4.08024	11.6528	16.3942	14.0235	9.95868	5.64296	4.10742	6.56969
ktrD	SAOUHSC_00959	ktrD	Membrane Transport	-0.43172	-1.34884	0.234906	0.402941	1	0.200166	1.14883	0.722434	0.887957	1	-0.942042	-1.92125	7.67103e-08	3.29381e-07	0.000276694	0.217898	1.16304	0.557176	0.749648	1					86.763	85.1889	92.2947	88.0822	59.2975	67.1602	64.8046	63.7541	164.251	128.38	146.316	115.644	104.965	85.0743	101.895
sasA	SAOUHSC_02990	sasA	Virulence, Disease and Defense	-1.17319	-2.2551	0.0144108	0.0530661	1	0.477755	1.39258	0.396117	0.693259	1	-0.941592	-1.92065	0.0259614	0.0468001	1	-0.698724	-1.62307	0.115457	0.315408	1					840.537	735.553	778.479	784.856	353.673	336.819	322.055	337.516	764.967	613.477	689.222	668.227	590.695	387.349	548.757
S920	S920	NA	sRNA	-0.797726	-1.73836	0.0288515	0.0900936	1	0.715282	1.6418	0.245081	0.560542	1	-0.941415	-1.92041	2.41256e-05	7.70512e-05	0.0870209	-0.670451	-1.59157	0.129987	0.336278	1					390.785	396.585	383.988	390.453	160.208	222.104	279.907	220.74	512.33	187.734	350.032	346.658	400.867	299.352	348.959
SAOUHSC_02093	SAOUHSC_02093	NA	Hypothetical Protein	-0.210467	-1.15706	0.68401	0.806376	1	0.964974	1.95203	0.0670153	0.292481	1	-0.941175	-1.92009	0.0221272	0.0405899	1	-0.295114	-1.22698	0.557307	0.749648	1					4.86668	12.2356	6.57398	7.89208	7.9055	4.92041	6.23509	6.35366	9.13442	9.07846	9.10644	12.823	10.2079	7.58178	10.2042
SAOUHSC_00335	SAOUHSC_00335	NA	Hypothetical Protein	0.824507	1.77093	0.166864	0.320149	1	-1.08554	-2.12217	0.105224	0.373521	1	-0.940885	-1.91971	0.00105592	0.0025646	1	3.02706	8.15148	2.22457e-08	3.03097e-06	7.9951e-05					3.91493	2.40971	4.92981	3.75149	4.70416	6.35413	8.64035	6.56621	75.9092	11.8898	43.8995	16.9079	10.339	5.19626	10.8144
SAOUHSC_00971	SAOUHSC_00971	NA	Hypothetical Protein	-0.83198	-1.78013	0.201777	0.367202	1	-0.417804	-1.33589	0.517041	0.773754	1	-0.938938	-1.91712	0.124238	0.185148	1	0.40532	1.32438	0.436018	0.661307	1					3.87867	2.81713	2.44504	3.04695	1.17011	2.91311	1.17456	1.75259	5.09601	6.96743	6.03172	3.02439	2.68601	2.44389	2.7181
SAOUHSC_02009	SAOUHSC_02009	NA	Cell Wall and Capsule	-0.762819	-1.6968	0.0318967	0.0967547	1	0.0111563	1.00776	0.984859	0.991204	1	-0.938066	-1.91596	3.68409e-05	0.000114099	0.132885	0.170115	1.12515	0.623733	0.795419	1					49.7676	37.983	31.2029	39.6512	23.1786	20.6624	23.642	22.4943	64.1034	62.2415	63.1724	44.4356	39.0043	25.2986	36.2461
S219	S219	NA	sRNA	-0.520889	-1.43484	0.483013	0.640795	1	0.778737	1.71563	0.300775	0.615489	1	-0.937394	-1.91507	0.137245	0.201124	1	-0.264824	-1.20149	0.72796	0.862129	1					10.4114	1.71863	1.27854	4.46953	2.85535	2.66577	3.58277	3.03463	7.10602	3.18793	5.14698	7.51207	4.30142	1.9169	4.5768
S328	S328	NA	sRNA	-0.112525	-1.08112	0.911225	0.953286	1	-1.13694	-2.19915	0.186822	0.494307	1	-0.935573	-1.91265	0.204352	0.28148	1	2.00212	4.0059	0.0220839	0.109748	1					6.54316	1.58412	0	2.70909	2.96088	1.22857	2.97214	2.3872	28.2464	2.64459	15.4455	4.9198	4.24799	2.65033	3.93937
phnE1	SAOUHSC_00102	phnE1	Membrane Transport	-0.937822	-1.91563	0.00498666	0.0234513	1	0.628367	1.54581	0.168071	0.479338	1	-0.934534	-1.91127	6.24224e-05	0.000186356	0.225158	-0.556339	-1.47053	0.192792	0.425678	1					47.6744	42.418	43.2235	44.4387	21.0031	22.6819	24.0151	22.5667	54.6929	31.0589	42.8759	50.2297	37.1179	22.2863	36.5446
S958	S958	NA	sRNA	-0.099176	-1.07116	0.797929	0.883431	1	-0.499191	-1.41342	0.392619	0.690255	1	-0.933461	-1.90985	6.9279e-08	2.98578e-07	0.000249889	1.2997	2.46178	0.00280888	0.0298216	1					2289.07	1849.82	1378.69	1839.19	1642.77	1475.54	1845.18	1654.5	6563.05	6218.24	6390.65	3440.99	2515.32	2015.87	2657.39
phoR	SAOUHSC_01799	phoR	Regulation and Cell signaling	-0.910149	-1.87924	0.0309943	0.0947634	1	1.01676	2.02337	0.0223823	0.159265	1	-0.93312	-1.9094	4.29328e-08	1.89734e-07	0.000154859	-0.974514	-1.96498	0.0165719	0.0904679	1					157.646	148.688	145.249	150.528	77.2376	83.7345	72.4586	77.8102	106.052	112.416	109.234	146.002	143.558	86.9249	125.495
S919	S919	NA	sRNA	-0.675874	-1.59756	0.145309	0.290701	1	0.412243	1.33075	0.418369	0.708579	1	-0.93302	-1.90927	2.74713e-06	9.83989e-06	0.00990891	-0.400735	-1.32018	0.403547	0.63373	1					731.621	716.902	745.875	731.466	341.726	425.891	583.594	450.404	1200.73	382.531	791.629	693.767	680.763	714.825	696.452
alr	SAOUHSC_02305	alr	Amino Acids and Derivatives	-0.356011	-1.27988	0.358679	0.533893	1	-0.0447928	-1.03154	0.933066	0.971131	1	-0.932646	-1.90877	3.50995e-07	1.40966e-06	0.00126604	0.679377	1.60145	0.0968093	0.283193	1					57.8263	43.0464	52.4585	51.1104	40.9945	34.43	40.7538	38.7261	152.295	80.5539	116.424	79.9343	68.112	40.32	62.7888
S539	S539	NA	sRNA	-0.50992	-1.42397	0.423279	0.585886	1	-0.0651656	-1.04621	0.911723	0.963036	1	-0.930495	-1.90593	0.0859013	0.135433	1	0.698377	1.62268	0.152598	0.368253	1					1.82741	1.69162	2.17808	1.89904	1.78358	1.41286	0.65104	1.28249	4.84225	3.62057	4.23141	3.77185	1.39577	1.01596	2.06119
dnaC	SAOUHSC_00018	dnaC	DNA Metabolism	-0.851369	-1.80421	0.0675719	0.168714	1	-0.828802	-1.77621	0.0953256	0.354002	1	-0.928949	-1.90389	3.80975e-08	1.69658e-07	0.000137418	0.820011	1.76542	0.0684585	0.230545	1			repressed		126.914	106.561	116.662	116.712	59.3831	58.9952	70.6688	63.0157	369.26	217.658	293.459	116.664	100.005	83.6842	100.118
SAOUHSC_01866	SAOUHSC_01866	NA	Hypothetical Protein	-0.503358	-1.41751	0.194968	0.357289	1	-0.280996	-1.21503	0.50864	0.769953	1	-0.928377	-1.90313	2.39045e-07	9.76965e-07	0.000862234	0.626826	1.54416	0.161716	0.379349	1					195.993	150.683	155.546	167.407	106.934	108.786	128.056	114.592	430.505	302.872	366.688	218.899	177.643	149.035	181.859
S726	S726	NA	sRNA	-0.601295	-1.51708	0.229436	0.397823	1	-0.0403167	-1.02834	0.943349	0.976385	1	-0.922791	-1.89578	0.0214427	0.0395638	1	0.220977	1.16552	0.587192	0.770822	1					21.9221	21.5166	17.6076	20.3488	10.7244	21.1373	8.07392	13.3119	42.8145	23.1489	32.9817	24.7497	17.6944	17.5993	20.0144
SAOUHSC_02994	SAOUHSC_02994	NA	Hypothetical Protein	-0.0384503	-1.02701	0.927924	0.961389	1	0.742538	1.67312	0.166331	0.476663	1	-0.92198	-1.89471	0.000677216	0.00170678	1	0.203027	1.15111	0.610523	0.784753	1	SigB				19.8567	18.4704	21.1758	19.8343	23.0153	18.0532	14.8745	18.6477	23.7349	41.9584	32.8467	31.6067	39.8957	18.6259	30.0428
SAOUHSC_01549	SAOUHSC_01549	NA	Hypothetical Protein	0.393841	1.31389	0.592417	0.735913	1	-0.407242	-1.32615	0.583536	0.821881	1	-0.921229	-1.89373	0.168167	0.239314	1	1.27923	2.42709	0.0488826	0.183244	1					2.23947	3.7953	1.21005	2.41494	1.35119	2.52296	5.42533	3.09983	6.30501	11.4652	8.88508	2.61934	6.39727	6.04737	5.02133
S577	S577	NA	sRNA	-0.931691	-1.90751	0.27162	0.443196	1	-0.402761	-1.32204	0.666612	0.859774	1	-0.921203	-1.89369	0.25788	0.342331	1	0.387117	1.30778	0.600043	0.778363	1					2.5187	3.04894	1.70115	2.42293	0.949794	2.36462	0.476703	1.26371	7.97755	0.848336	4.41294	3.15636	1.22641	0.850174	1.74431
S303	S303	NA	sRNA	-1.48464	-2.79847	0.00956853	0.0395928	1	-0.787807	-1.72645	0.179133	0.490222	1	-0.920589	-1.89289	0.0336576	0.0590025	1	0.53239	1.44632	0.26336	0.507466	1					34.04	29.1231	21.4351	28.1994	12.7398	10.5724	5.42533	9.5792	91.2725	23.7923	57.5324	29.08	14.9547	4.49233	16.1757
SAOUHSC_02722	SAOUHSC_02722	NA	Hypothetical Protein	-0.729854	-1.65847	0.025661	0.0820643	1	0.78517	1.7233	0.0879281	0.334042	1	-0.918431	-1.89006	1.57769e-05	5.12823e-05	0.0569073	-0.874777	-1.83372	0.0297495	0.133663	1	SigB				106.939	105.915	104.27	105.708	65.1087	59.143	61.2348	61.8288	74.6305	90.636	82.6332	92.1033	93.9168	101.071	95.697
tuf	SAOUHSC_00530	tuf	Protein Metabolism	-0.562543	-1.47687	0.273835	0.445271	1	0.997972	1.99719	0.0893238	0.337709	1	-0.911864	-1.88148	0.051076	0.0861505	1	-0.830747	-1.77861	0.0846549	0.263639	1					7162.24	7543.09	9425.08	8043.47	4669.32	5119.08	6325.87	5371.42	8845.31	4168.05	6506.68	8901.14	8101	7843.62	8281.92
secG	SAOUHSC_00801	secG	Regulation and Cell signaling	-0.0270986	-1.01896	0.947014	0.970779	1	-0.416401	-1.33459	0.407398	0.701785	1	-0.9103	-1.87944	0.000307887	0.000831915	1	1.20384	2.30352	0.00136736	0.0180293	1					47.9132	22.5772	37.3563	35.9489	29.1026	33.2082	40.4118	34.2409	151.191	83.1804	117.186	55.8793	59.2903	48.6271	54.5989
ptpA	SAOUHSC_02095	ptpA	Stress Response	0.860219	1.81531	0.0220447	0.0733361	1	1.15939	2.23363	0.0120579	0.112278	1	-0.907088	-1.87526	0.000244276	0.000669499	0.881105	0.619668	1.53652	0.0662567	0.22475	1	SigB				12.622	10.5779	12.6782	11.9593	21.4796	19.4458	21.8063	20.9106	27.3353	24.1995	25.7674	41.5039	34.0387	22.067	32.5365
SAOUHSC_00806	SAOUHSC_00806	NA	Hypothetical Protein	-0.6765	-1.59826	0.0896424	0.20759	1	-0.68483	-1.60751	0.274432	0.58984	1	-0.904921	-1.87244	2.49431e-05	7.9589e-05	0.0899697	1.07221	2.10265	0.0028895	0.0303816	1					171.859	120.044	93.8009	128.568	79.17	78.0561	73.8448	77.0237	323.875	438.671	381.273	165.698	145.349	62.0863	124.378
SAOUHSC_00290	SAOUHSC_00290	NA	Hypothetical Protein	-0.900441	-1.86664	0.0168498	0.0594309	1	-0.237848	-1.17923	0.665706	0.859311	1	-0.902721	-1.86959	1.24225e-05	4.08369e-05	0.0448079	0.247335	1.18701	0.533536	0.737701	1					111.327	98.0791	99.2924	102.899	50.7231	55.7121	54.2705	53.5686	149.772	198.595	174.183	110.525	83.8341	58.7568	84.3718
prfB	SAOUHSC_00771	prfB	Protein Metabolism	-0.0314746	-1.02206	0.928275	0.961389	1	0.266873	1.2032	0.614204	0.837624	1	-0.899357	-1.86523	0.00054567	0.00140581	1	0.467481	1.38269	0.22568	0.466777	1					10.8231	11.7498	10.791	11.1213	8.94009	11.6125	11.3152	10.6226	27.4887	16.0859	21.7873	19.1607	15.3917	14.6131	16.3885
abcA	SAOUHSC_00647	abcA	Membrane Transport	-0.190775	-1.14138	0.612631	0.751472	1	-0.425442	-1.34298	0.449198	0.727755	1	-0.899203	-1.86504	4.23853e-08	1.88031e-07	0.000152884	1.08353	2.11921	0.00893426	0.0604852	1					159.637	150.02	144.525	151.394	127.162	122.644	137.206	129.004	498.277	415.419	456.848	228.465	217.289	158.156	201.303
SAOUHSC_02308	SAOUHSC_02308	NA	Cofactors, Vitamins, Prosthetic Groups, Pigments	-0.216143	-1.16162	0.572161	0.718114	1	-0.453937	-1.36977	0.404683	0.700405	1	-0.89912	-1.86493	8.60125e-05	0.000252875	0.310247	1.15819	2.23177	0.0100703	0.0650788	1					34.4879	29.4423	31.9562	31.9621	23.2876	27.3831	29.8496	26.8401	121.572	81.4721	101.522	51.7121	45.5211	28.8624	42.0319
S1105	S1105	NA	sRNA	-1.06832	-2.09699	0.010777	0.0434171	1	0.115028	1.083	0.817101	0.925549	1	-0.898641	-1.86431	0.00540198	0.0114157	1	-0.438694	-1.35538	0.274804	0.519912	1					26.7003	29.3829	32.7883	29.6239	15.6913	11.0685	13.6508	13.4702	38.3995	22.8914	30.6455	24.6242	19.3607	19.6637	21.2162
murF	SAOUHSC_02317	murF	Cell Wall and Capsule	-0.332199	-1.25893	0.417359	0.580319	1	0.142093	1.1035	0.746551	0.8994	1	-0.89831	-1.86388	2.34365e-08	1.06552e-07	8.45353e-05	0.32457	1.25229	0.441778	0.664802	1					122.587	109.787	103.962	112.112	78.2559	87.641	93.9793	86.6254	201.196	198.202	199.699	149.042	140.193	113.931	134.389
SAOUHSC_00481	SAOUHSC_00481	NA	Stress Response	-0.711229	-1.6372	0.302012	0.473435	1	-0.457727	-1.37338	0.476192	0.750145	1	-0.892957	-1.85698	0.116206	0.175419	1	0.415606	1.33386	0.439764	0.66391	1					3.70531	1.72514	6.16023	3.86356	1.28978	1.60552	3.88405	2.25978	7.75707	6.52801	7.14254	3.80995	2.96072	4.23316	3.66794
vraT	SAOUHSC_02100	vraT	Hypothetical Protein	0.58985	1.50509	0.0795348	0.190793	1	1.4008	2.64049	0.000176859	0.0111928	0.635806	-0.892557	-1.85646	9.5792e-05	0.000279266	0.345522	-0.0205371	-1.01434	0.950004	0.979046	1	VraR				40.3029	35.4228	33.5917	36.4391	57.0735	55.1458	46.9036	53.041	54.2195	47.2222	50.7208	87.0427	90.0489	69.3225	82.138
hemN	SAOUHSC_01686	hemN	Cofactors, Vitamins, Prosthetic Groups, Pigments	0.292336	1.22462	0.417202	0.580319	1	0.405047	1.32413	0.379323	0.681348	1	-0.728502	-1.65692	0.00477864	0.0101839	1	0.630721	1.54834	0.0798981	0.254182	1			repressed		7.22364	6.55827	6.5052	6.76237	8.97914	7.28408	7.69674	7.98665	15.8808	13.5168	14.6988	14.4727	10.9428	7.67613	11.0306
SAOUHSC_02896	SAOUHSC_02896	NA	Hypothetical Protein	0.556798	1.471	0.193909	0.355905	1	0.152975	1.11186	0.780829	0.915636	1	-0.881109	-1.84179	0.000301066	0.000814869	1	1.22369	2.33543	0.0056078	0.0462319	1					13.5443	17.3066	16.6018	15.8176	22.3217	22.1348	23.546	22.6675	78.8547	26.6957	52.7752	41.9094	35.1734	26.7536	34.6121
norB	SAOUHSC_01448	norB	Membrane Transport	-1.10311	-2.14817	0.000915677	0.0061861	1	-0.0567224	-1.0401	0.899156	0.957788	1	-0.879526	-1.83977	9.12608e-05	0.000266951	0.329178	-0.279597	-1.21386	0.345271	0.586207	1					30.3796	29.9043	34.2464	31.5101	11.0076	12.9918	19.2342	14.4112	45.5048	28.6213	37.063	25.4257	21.4078	19.0492	21.9609
prfC	SAOUHSC_00956	prfC	Protein Metabolism	-0.131673	-1.09556	0.711104	0.825548	1	0.137393	1.09992	0.797445	0.921009	1	-0.878708	-1.83873	1.8976e-05	6.10531e-05	0.0684463	0.58786	1.50302	0.177163	0.402307	1					44.339	37.2391	46.1071	42.5617	37.4704	33.717	42.4967	37.8947	109.29	73.2917	91.2909	72.155	59.7599	43.5503	58.4884
SAOUHSC_02052	SAOUHSC_02052	NA	Phages, Prophages, Transposable elements, Plasmids	0.693788	1.61753	0.284896	0.456172	1	1.16369	2.2403	0.0791305	0.319084	1	-0.877579	-1.83729	0.126766	0.188308	1	-0.0568925	-1.04022	0.925008	0.964297	1					5.11879	3.0982	6.91455	5.04385	1.54422	15.3781	7.75048	8.22425	8.16649	4.82743	6.49696	7.27001	13.293	15.2048	11.9226
hsdS2	SAOUHSC_01932	hsdS2	DNA Metabolism	0.480777	1.39549	0.23391	0.401822	1	0.354238	1.27831	0.472329	0.748347	1	-0.877269	-1.83689	0.000225445	0.000620822	0.813181	0.976138	1.96719	0.0118481	0.0731003	1					5.14183	3.7953	3.98105	4.30606	5.7696	5.88692	5.88649	5.84767	13.064	10.8979	11.981	11.0012	9.20044	6.34974	8.85047
coaBC	SAOUHSC_01178	coaBC	Cofactors, Vitamins, Prosthetic Groups, Pigments	-1.04291	-2.06038	0.00152252	0.00920359	1	-0.246119	-1.18601	0.587948	0.822351	1	-0.876708	-1.83618	2.35258e-07	9.63755e-07	0.000848576	0.0103122	1.00717	0.976797	0.988688	1					53.8638	47.2894	39.5564	46.9032	21.2813	20.7219	24.1156	22.0396	70.0277	64.2049	67.1163	38.871	35.6619	27.0922	33.875
SAOUHSC_01569	SAOUHSC_01569	NA	Phages, Prophages, Transposable elements, Plasmids	1.87317	3.66336	0.0110705	0.0443449	1	1.31183	2.48256	0.0512326	0.246792	1	-0.875203	-1.83427	0.0901074	0.141041	1	1.43167	2.69758	0.0714336	0.236905	1					1.85793	0.562266	1.88229	1.43416	4.90434	8.72136	2.81314	5.47961	3.92312	8.13512	6.02912	7.37296	12.0622	5.64421	8.35979
lysA	SAOUHSC_01401	lysA	Amino Acids and Derivatives	-1.92088	-3.78655	0.00158021	0.00945704	1	-1.76371	-3.39571	0.0127791	0.114902	1	-0.874552	-1.83344	0.00740439	0.0152201	1	1.01206	2.01679	0.0891416	0.270981	1	CodY				120.596	109.146	116.979	115.574	23.6683	33.0337	32.8477	29.8499	592.986	72.1484	332.567	83.5706	45.7649	15.9696	48.435
brnQ3	SAOUHSC_01411	brnQ3	Membrane Transport	0.498539	1.41278	0.127892	0.26648	1	0.861599	1.81705	0.0477961	0.237316	1	-0.872977	-1.83144	3.61783e-05	0.000112347	0.130495	0.510446	1.42449	0.108634	0.30466	1					14.9485	12.8091	13.6886	13.8154	18.4945	16.2941	21.9557	18.9148	28.6353	27.0789	27.8571	40.2724	26.316	21.0146	29.201
fdhA	SAOUHSC_02582	fdhA	Respiration	-1.81629	-3.52174	0.000223329	0.00204844	0.82185	1.0305	2.04273	0.0603955	0.274184	1	-1.93679	-3.82853	2.15729e-06	7.86485e-06	0.00778135	-1.01395	-2.01944	0.0231931	0.113876	1	SigB				1520.97	1514.3	1388.38	1474.55	403.723	413.626	403.177	406.842	1193.5	888.439	1040.97	1418.22	1364.35	1101.64	1294.73
asp3	SAOUHSC_02986	asp3	Membrane Transport	-0.925247	-1.89901	0.0109843	0.0440499	1	-0.241861	-1.18252	0.652164	0.853344	1	-0.870411	-1.82818	8.77291e-07	3.37524e-06	0.00316439	0.154031	1.11267	0.726135	0.861561	1					92.4902	89.7588	93.2794	91.8428	39.7251	44.4462	58.0341	47.4018	195.151	96.6241	145.887	87.1585	74.6009	55.4544	72.4046
serS	SAOUHSC_00009	serS	Protein Metabolism	1.25614	2.38856	0.00178931	0.0104764	1	0.0185031	1.01291	0.96926	0.985094	1	-0.868238	-1.82543	9.38471e-05	0.000274056	0.338507	2.03244	4.09095	1.59725e-09	2.6115e-07	5.7405e-06					4.32652	4.17571	4.65966	4.3873	9.08355	9.77036	11.7739	10.2093	22.5511	28.5933	25.5722	15.5329	18.3716	13.0251	15.6432
SAOUHSC_02458	SAOUHSC_02458	NA	Hypothetical Protein	-0.303556	-1.23418	0.616995	0.755297	1	0.100574	1.0722	0.869831	0.945069	1	-0.867856	-1.82495	0.109701	0.167107	1	0.583803	1.49879	0.265692	0.510306	1					1.85336	1.34612	1.33522	1.51156	0.745487	2.08797	0.935403	1.25629	3.94244	2.33049	3.13646	2.68386	1.76476	0.83412	1.76091
S600	S600	NA	sRNA	0.103752	1.07456	0.829038	0.900327	1	0.381581	1.30277	0.546954	0.798671	1	-0.867849	-1.82494	0.0204982	0.0380228	1	0.550812	1.46491	0.174063	0.398504	1					11.3437	10.9854	9.19391	10.5077	14.8292	5.67984	11.4505	10.6532	19.8719	24.962	22.4169	23.3766	13.2563	12.7633	16.4654
purF	SAOUHSC_01014	purF	Nucleosides and Nucleotides	-1.73376	-3.32592	0.00131242	0.0082038	1	-0.386475	-1.3072	0.563167	0.810278	1	-0.867731	-1.82479	0.00448443	0.00964555	1	-0.148091	-1.1081	0.788476	0.895871	1					77.0198	67.2879	69.4737	71.2605	20.4071	19.0284	23.0933	20.8429	158.399	24.7126	91.5557	50.0373	41.5817	9.37281	33.6639
essB	SAOUHSC_00261	essB	Membrane Transport	0.972265	1.96192	0.0502385	0.136812	1	0.425742	1.34326	0.401599	0.697409	1	-0.866456	-1.82318	0.00752706	0.015454	1	1.48475	2.79868	0.00199009	0.0228337	1					1.52183	0.886991	2.20799	1.53894	2.29551	2.53997	4.01109	2.94886	7.98729	4.25248	6.11989	7.29884	3.58613	2.73966	4.54154
accA	SAOUHSC_01808	accA	Fatty Acids, Lipids, and Isoprenoids	-0.780965	-1.71828	0.0460773	0.127859	1	-0.027354	-1.01914	0.957871	0.981005	1	-0.866408	-1.82312	1.04363e-06	3.9626e-06	0.00376437	0.0876774	1.06266	0.841318	0.924742	1					164.746	153.932	164.459	161.046	86.8368	87.9113	99.585	91.4444	303.014	185.481	244.247	176.951	138.129	104.391	139.824
SAOUHSC_00702	SAOUHSC_00702	NA	Hypothetical Protein	0.279695	1.21394	0.508307	0.667295	1	-0.472726	-1.38773	0.336562	0.642905	1	-0.864845	-1.82114	0.00156234	0.00370151	1	1.58157	2.99296	4.03913e-05	0.0013208	0.145166					11.2069	10.5515	11.2938	11.0174	13.4161	11.6903	13.7365	12.9476	55.7584	37.3869	46.5726	24.5215	19.6331	14.4108	19.5218
SAOUHSC_01120	SAOUHSC_01120	NA	Hypothetical Protein	-0.271766	-1.20729	0.708458	0.824832	1	-0.266005	-1.20247	0.702515	0.877224	1	-0.864322	-1.82048	0.212929	0.291103	1	0.990776	1.98725	0.0914052	0.274215	1					1.60783	3.89261	1.7375	2.41265	1.45513	2.41514	1.94756	1.93928	6.33734	7.36493	6.85114	5.37301	1.25261	1.73668	2.78743
SAOUHSC_00917	SAOUHSC_00917	NA	Hypothetical Protein	0.758845	1.69214	0.28347	0.454924	1	1.82323	3.53873	0.0131737	0.117141	1	-0.860578	-1.81577	0.120107	0.180058	1	-0.653747	-1.57325	0.365088	0.603254	1					1.02078	1.94178	0.787937	1.25017	0.439924	1.91667	3.97437	2.11032	1.50538	0.589396	1.04739	2.31477	3.21892	3.74093	3.09154
lctP1	SAOUHSC_00067	lctP1	Membrane Transport	-0.379851	-1.30121	0.206441	0.373317	1	0.98188	1.97504	0.0427571	0.225499	1	-0.858976	-1.81375	4.25627e-08	1.88577e-07	0.000153524	-0.600127	-1.51585	0.114331	0.313642	1	sigB				196.878	180.63	171.959	183.156	129.46	133.126	147.761	136.783	175.454	168.133	171.794	224.819	220.493	174.428	206.58
walH	SAOUHSC_00022	walH	Regulation and Cell signaling	-1.31061	-2.48046	0.000519097	0.00402558	1	0.428572	1.3459	0.433922	0.719686	1	-0.855798	-1.80976	8.38051e-07	3.22973e-06	0.00302285	-1.08826	-2.12617	0.0108144	0.0685329	1					982.656	1002.95	1038.76	1008.12	399.107	387.986	401.956	396.35	713.311	643.233	678.272	600.294	595.278	570.408	588.66
ltaA	SAOUHSC_00952	ltaA	Virulence, Disease and Defense	-1.06322	-2.08959	0.00395559	0.0193	1	0.683622	1.60617	0.242601	0.556493	1	-0.854877	-1.8086	1.44099e-06	5.38321e-06	0.00519765	-0.879929	-1.84028	0.0297982	0.133663	1					672.486	580.351	584.473	612.437	278.447	259.667	316.635	284.916	574.625	372.215	473.42	564.27	435.828	306.468	435.522
SAOUHSC_02234	SAOUHSC_02234	NA	Phages, Prophages, Transposable elements, Plasmids	1.53985	2.90764	4.23886e-05	0.000543471	0.15599	1.42189	2.67936	0.00924496	0.0973513	1	-0.854339	-1.80793	6.5836e-05	0.000195207	0.23747	0.959038	1.94401	0.0209626	0.105947	1					22.7411	21.8609	14.0043	19.5354	55.9935	57.1423	52.6619	55.2659	34.8373	73.8919	54.3646	85.2159	104.217	62.3121	83.9151
phnC	SAOUHSC_00104	phnC	Membrane Transport	-0.964952	-1.952	0.0080799	0.0348014	1	0.239609	1.18067	0.63802	0.85001	1	-0.853985	-1.80749	0.000828987	0.00204694	1	-0.258577	-1.1963	0.481125	0.699546	1					42.3868	37.7765	35.0632	38.4088	18.0369	17.1588	22.0799	19.0918	56.2009	34.7089	45.4549	38.417	32.1892	17.1952	29.2671
SAOUHSC_02386	SAOUHSC_02386	NA	Carbohydrates	-1.03944	-2.05543	0.146767	0.292617	1	-0.800632	-1.74186	0.349925	0.658322	1	-0.852608	-1.80576	0.273366	0.35973	1	0.00375717	1.00261	0.994856	0.998214	1	SigB		repressed		4.68199	3.64349	1.807	3.37749	1.51334	0.627938	2.53182	1.5577	4.70774	5.40673	5.05723	0.838189	3.47391	3.16076	2.49095
budA1	SAOUHSC_02467	budA1	Carbohydrates	0.0960434	1.06884	0.837328	0.905049	1	-0.533706	-1.44764	0.347661	0.655238	1	-0.851287	-1.80411	0.0061242	0.012839	1	1.42037	2.67654	0.000881682	0.0132252	1					1378.98	1264.63	982.413	1208.67	1144.5	1238.31	1372.84	1251.88	4471.95	4699.54	4585.75	2156.37	1997.45	1499.73	1884.52
SAOUHSC_A02450	SAOUHSC_A02450	NA	Hypothetical Protein	-0.920723	-1.89306	0.160599	0.312394	1	-0.665154	-1.58574	0.266235	0.579187	1	-0.850754	-1.80344	0.118824	0.178596	1	0.564434	1.47881	0.251134	0.494108	1					7.71757	2.72483	4.77813	5.07351	1.45513	3.01893	3.40822	2.62743	11.7694	9.96432	10.8668	4.2984	5.01045	2.60502	3.97129
S320	S320	NA	sRNA	0.339813	1.26559	0.721678	0.831776	1	0.200617	1.14919	0.808414	0.925058	1	-0.850711	-1.80339	0.288431	0.376422	1	0.949123	1.9307	0.308898	0.546885	1					1.24374	0.501858	0	0.581866	1.56337	0	0.627725	0.730363	0.778139	2.79273	1.78543	1.38544	1.07663	1.11951	1.19386
SAOUHSC_00711	SAOUHSC_00711	NA	Hypothetical Protein	-0.874994	-1.834	0.0168328	0.0594309	1	-0.77775	-1.71446	0.181401	0.490222	1	-0.850611	-1.80326	8.39606e-08	3.58741e-07	0.000302846	0.73438	1.66368	0.0867274	0.266791	1					237.5	189.124	163.609	196.744	95.2562	99.9467	116.211	103.805	369.976	556.592	463.284	197.626	158.28	115.744	157.217
infB	SAOUHSC_01246	infB	Protein Metabolism	-0.966568	-1.95419	0.015366	0.055593	1	0.29673	1.22836	0.633839	0.847821	1	-0.847844	-1.79981	0.000565931	0.00145064	1	-0.471658	-1.3867	0.304929	0.543637	1			repressed		573.158	536.416	596.042	568.539	269.603	267.963	315.492	284.353	778.144	394.161	586.152	510.334	433.578	339.372	427.761
SAOUHSC_00696	SAOUHSC_00696	NA	Hypothetical Protein	-0.956455	-1.94054	0.00483558	0.0228325	1	-0.1604	-1.1176	0.730747	0.891704	1	-0.841609	-1.79205	2.29979e-06	8.31461e-06	0.00829533	-0.00999433	-1.00695	0.976239	0.988635	1					71.3557	61.7268	57.8106	63.631	25.9715	31.5523	38.3534	31.959	105.808	73.3834	89.5955	59.8904	45.5736	37.6653	47.7098
SAOUHSC_02936	SAOUHSC_02936	NA	Virulence, Disease and Defense	-0.274147	-1.20928	0.47813	0.63648	1	-0.614271	-1.53078	0.232622	0.544649	1	-0.840296	-1.79042	0.000635972	0.00160983	1	1.07114	2.1011	0.00119509	0.0162831	1	SigB				14.0197	13.2587	11.3924	12.8903	10.5735	11.3111	9.1212	10.3353	43.9937	32.6115	38.3026	19.3991	13.3685	12.8658	15.2112
tarL	SAOUHSC_00227	tarL	Cell Wall and Capsule	-1.0899	-2.1286	0.00287276	0.014976	1	0.0964585	1.06915	0.857009	0.941039	1	-0.840007	-1.79006	4.26611e-06	1.49121e-05	0.0153879	-0.432683	-1.34974	0.261969	0.506611	1					351.684	346.498	376.545	358.242	157.651	161.362	174.305	164.439	433.313	326.096	379.704	283.54	249.032	203.432	245.335
S586	S586	NA	sRNA	-0.755755	-1.68851	0.179533	0.337814	1	-0.13107	-1.09511	0.814727	0.925549	1	-0.839309	-1.78919	0.0518937	0.0873602	1	0.222944	1.16711	0.660729	0.819916	1					18.8116	10.7161	5.48079	11.6695	8.34561	7.61836	3.90943	6.62447	10.3847	28.3257	19.3552	12.3263	10.5367	5.97622	9.61307
asp2	SAOUHSC_02987	asp2	Membrane Transport	-0.896775	-1.8619	0.0301034	0.0926848	1	-0.197298	-1.14655	0.707383	0.879075	1	-0.838192	-1.78781	8.9221e-06	2.9895e-05	0.032182	0.0891334	1.06373	0.838062	0.92427	1					107.33	97.4151	107.215	103.987	44.7057	52.9485	66.5874	54.7472	209.958	105.834	157.896	97.0809	83.4436	64.2339	81.5861
SAOUHSC_01061	SAOUHSC_01061	NA	Hypothetical Protein	-0.964972	-1.95203	0.00806727	0.0348014	1	-0.522655	-1.4366	0.376772	0.680885	1	-0.837984	-1.78755	1.07122e-06	4.06294e-06	0.0038639	0.363793	1.2868	0.276252	0.521261	1					130.707	122.581	117.848	123.712	65.3273	55.8708	63.2169	61.4717	198.251	256.274	227.263	117.008	90.6238	68.7823	92.138
S1062	S1062	NA	sRNA	-0.1946	-1.14441	0.872584	0.928728	1	-0.77653	-1.71301	0.351192	0.659394	1	-0.837825	-1.78735	0.486308	0.575886	1	1.71423	3.28122	0.0721364	0.23851	1					0.385878	1.86845	0	0.751444	0.582053	0	1.16853	0.583529	2.53494	5.19877	3.86686	1.93428	0.501045	0	0.811776
SAOUHSC_00773	SAOUHSC_00773	NA	Cell Wall and Capsule	-0.172998	-1.1274	0.629276	0.765725	1	0.0865417	1.06182	0.870085	0.945069	1	-0.836537	-1.78576	0.000994613	0.00242755	1	0.464323	1.37967	0.208851	0.448419	1	WalR				12.0932	10.5184	12.9475	11.853	9.45836	11.101	10.1725	10.244	29.5074	16.896	23.2017	18.8592	13.6087	12.4576	14.9752
cnzC	SAOUHSC_02765	cnzC	Membrane Transport	-1.46418	-2.75907	0.00314662	0.0160938	1	-1.83768	-3.57434	0.000368411	0.0154959	1	-0.836513	-1.78573	3.53443e-06	1.24799e-05	0.0127487	1.12885	2.18685	0.00761422	0.0552073	1					265.178	222.588	209.713	232.493	77.7542	87.0451	79.8834	81.5609	577.916	866.474	722.195	149.14	117.02	97.8589	121.34
tilS	SAOUHSC_00484	tilS	RNA Metabolism	-0.33761	-1.26366	0.385384	0.558545	1	0.175961	1.12972	0.724816	0.889006	1	-0.834852	-1.78367	0.000659589	0.00166477	1	0.255686	1.1939	0.501114	0.714081	1					12.3088	10.3316	9.25461	10.6317	7.18135	8.50332	8.87896	8.18788	20.215	15.6445	17.9297	16.0556	10.5544	9.64219	12.0841
nos	SAOUHSC_02134	nos	Nitrogen Metabolism	-1.1704	-2.25074	0.00195019	0.011158	1	-0.488645	-1.40313	0.379675	0.68159	1	-0.834646	-1.78342	1.69631e-06	6.28974e-06	0.0061186	0.0898682	1.06427	0.793015	0.897394	1					68.9583	60.8939	52.4735	60.7752	28.3487	22.695	27.1871	26.0769	71.4685	112.483	91.9759	46.3455	39.7347	30.8466	38.9756
S667	S667	NA	sRNA	-0.250998	-1.19003	0.56845	0.714335	1	-0.00182594	-1.00127	0.997038	0.998629	1	-0.834444	-1.78317	0.00659678	0.0136977	1	0.629418	1.54694	0.124162	0.327956	1					16.1884	18.1448	14.5784	16.3039	10.8526	11.8207	17.2487	13.3073	45.5769	25.445	35.511	23.2923	23.7447	12.5477	19.8616
SAOUHSC_00792	SAOUHSC_00792	NA	Cell Division and Cell Cycle	-0.357852	-1.28152	0.331812	0.504614	1	0.70886	1.63451	0.175484	0.487951	1	-0.83426	-1.78294	0.00112157	0.00271267	1	-0.0660517	-1.04685	0.835371	0.922859	1	SigB				85.5791	72.2241	66.6369	74.8134	65.9886	52.728	49.8374	56.1846	96.1099	108.337	102.223	128.026	91.6446	42.3035	87.3246
S479	S479	NA	sRNA	-1.69087	-3.22852	0.0204095	0.0686766	1	0.159744	1.11709	0.838093	0.934138	1	-0.832532	-1.78081	0.254429	0.338231	1	-1.32141	-2.4991	0.0323923	0.139849	1					3.38787	1.51092	2.89035	2.59638	0.806874	0.669602	0.809943	0.76214	1.50603	1.44137	1.4737	0.744836	1.62068	1.44449	1.27
epiP	SAOUHSC_01949	epiP	Hypothetical Protein	-0.992549	-1.9897	0.00977162	0.0401964	1	-0.0750114	-1.05337	0.877555	0.946599	1	-0.832483	-1.78075	0.000274803	0.000748841	0.991214	0.0422749	1.02974	0.910392	0.957537	1					36.254	34.4726	33.1415	34.6227	15.4473	17.4808	17.9107	16.9463	72.3635	29.1438	50.7537	34.5433	28.6569	14.1229	25.7743
S902	S902	NA	sRNA	2.04695	4.13232	0.0142022	0.0526847	1	0.762138	1.696	0.317854	0.629971	1	-0.830489	-1.77829	0.136211	0.199806	1	1.5509	2.93001	0.0763966	0.247825	1					1.36811	4.14032	0	1.83615	10.3182	6.42209	6.21447	7.65159	10.9134	4.608	7.7607	6.28642	12.435	15.7012	11.4742
epiC	SAOUHSC_01951	epiC	Virulence, Disease and Defense	-1.11766	-2.16995	0.00233856	0.0127829	1	-0.11352	-1.08186	0.816183	0.925549	1	-0.830414	-1.7782	0.00160358	0.00379148	1	-0.0395877	-1.02782	0.914953	0.957877	1					29.9172	31.3135	23.8394	28.3567	13.4012	12.2561	12.2626	12.64	54.0539	24.2651	39.1595	28.2258	19.4623	10.282	19.3233
phnE2	SAOUHSC_00103	phnE2	Membrane Transport	-0.863485	-1.81943	0.0111694	0.0445383	1	0.419168	1.33716	0.331795	0.639854	1	-0.829564	-1.77715	0.000323109	0.000868448	1	-0.402206	-1.32153	0.329832	0.57036	1					46.7823	41.3929	47.5861	45.2538	25.2223	22.9303	24.3226	24.1584	59.1553	38.2217	48.6885	49.0513	36.7151	23.211	36.3258
SAOUHSC_00415	SAOUHSC_00415	NA	Hypothetical Protein	-0.6753	-1.59693	0.21287	0.381147	1	0.354884	1.27888	0.550141	0.800735	1	-0.827924	-1.77513	0.0911011	0.142276	1	-0.0939377	-1.06728	0.855411	0.929919	1					5.23295	5.24243	2.4375	4.30429	2.72183	2.37171	2.73218	2.60857	4.40292	7.53635	5.96964	3.46733	6.56044	1.94908	3.99228
SAOUHSC_02433	SAOUHSC_02433	NA	Cell Wall and Capsule	-0.847493	-1.79937	0.0125433	0.0481581	1	0.240591	1.18148	0.65805	0.854961	1	-0.824664	-1.77112	0.000231242	0.000635275	0.834088	-0.297508	-1.22902	0.385415	0.618807	1	Fur	SigB			69.3446	64.8071	57.7026	63.9514	33.1705	34.1672	36.1689	34.5022	59.8028	88.5976	74.2002	61.7489	53.2764	37.47	50.8318
S868	S868	NA	sRNA	-1.16401	-2.24079	0.127572	0.26597	1	0.035072	1.02461	0.966734	0.984182	1	-0.824088	-1.77042	0.270749	0.357368	1	-0.358259	-1.28188	0.597872	0.77636	1					1.18685	5.17214	2.56514	2.97471	2.50632	0.445697	0.718814	1.22361	4.9008	1.59899	3.2499	1.18986	3.39035	1.28197	1.95406
ccpA	SAOUHSC_01850	ccpA	Regulation and Cell signaling	-0.590753	-1.50603	0.0964877	0.217981	1	-0.23587	-1.17762	0.67318	0.861356	1	-0.822301	-1.76822	9.72876e-06	3.23795e-05	0.0350916	0.447606	1.36377	0.226389	0.467062	1	CcpA				130.883	107.096	94.4569	110.812	74.1765	73.7827	64.6766	70.8786	187.454	241.562	214.508	116.14	122.179	77.6849	105.335
fruA	SAOUHSC_00708	fruA	Membrane Transport	-1.22224	-2.33308	0.000850894	0.00591919	1	0.00720129	1.005	0.990171	0.993528	1	-0.821566	-1.76732	4.16702e-06	1.45951e-05	0.0150304	-0.424776	-1.34236	0.304692	0.543637	1	CcpA		repressed		386.103	362.163	415.5	387.922	164.254	149.075	173.661	162.33	494.349	332.59	413.47	274.561	268.872	179.232	240.889
gapR	SAOUHSC_00794	gapR	Regulation and Cell signaling	-0.767593	-1.70243	0.0138537	0.0517743	1	0.145166	1.10586	0.77559	0.914024	1	-0.819841	-1.76521	3.25609e-05	0.000101658	0.117447	-0.0675227	-1.04792	0.872816	0.939779	1	SigB				336.011	320.781	276.964	311.252	165.325	184.898	182.359	177.527	456.289	387.909	422.099	331.432	281.645	181.45	264.842
SAOUHSC_00592	SAOUHSC_00592	NA	Hypothetical Protein	-0.146664	-1.10701	0.744717	0.846116	1	0.794536	1.73452	0.132352	0.425097	1	-0.819775	-1.76513	0.00693579	0.0143417	1	0.0586755	1.04151	0.890458	0.947543	1					14.6508	10.4991	14.2491	13.133	8.30921	9.02294	17.569	11.6337	27.3885	11.3693	19.3789	26.1444	18.2624	8.38719	17.598
pknB	SAOUHSC_01187	pknB	Regulation and Cell signaling	0.106753	1.0768	0.754116	0.850652	1	0.158122	1.11583	0.788433	0.918717	1	-0.8196	-1.76492	3.09785e-06	1.10167e-05	0.011174	0.803952	1.74588	0.0893728	0.271008	1			repressed		126.655	106.291	100.421	111.122	116.743	115.507	115.017	115.756	343.665	207.071	275.368	230.218	174.006	116.721	173.648
S304	S304	NA	sRNA	-0.630244	-1.54783	0.382094	0.555901	1	0.18136	1.13395	0.810139	0.92516	1	-0.817174	-1.76195	0.252339	0.33638	1	0.185269	1.13703	0.752486	0.877388	1					3.58316	2.47856	1.72864	2.59678	1.54422	0.480564	2.71267	1.57915	5.76458	2.41372	4.08915	4.70412	1.3293	1.03669	2.35671
S708	S708	NA	sRNA	0.114669	1.08273	0.852762	0.914157	1	-0.127924	-1.09272	0.832579	0.934138	1	-0.8171	-1.76186	0.10497	0.160548	1	1.0976	2.13998	0.0473964	0.179382	1					3.44264	7.14409	3.98603	4.85759	5.93466	3.69375	5.21258	4.947	18.0002	10.6014	14.3008	8.21754	10.2174	3.98415	7.47302
aldH	SAOUHSC_02142	aldH	Fatty Acids, Lipids, and Isoprenoids	-1.76231	-3.39242	5.35631e-05	0.000660235	0.197112	-0.153354	-1.11215	0.761264	0.907243	1	-0.816912	-1.76163	7.66695e-06	2.59646e-05	0.0276547	-0.843125	-1.79393	0.0349404	0.144994	1					226.557	229.302	210.948	222.269	66.7843	66.4454	57.3788	63.5361	140.721	213.037	176.879	109.147	99.6154	72.7367	93.8329
SAOUHSC_00734	SAOUHSC_00734	NA	DNA Metabolism	-1.99736	-3.9927	2.28461e-08	1.38969e-06	8.40737e-05	-0.0882388	-1.06307	0.870512	0.945069	1	-0.813927	-1.75799	0.000936941	0.00229485	1	-1.14506	-2.21155	0.00807978	0.0573121	1					85.2237	71.6284	73.7526	76.8682	15.2588	18.9942	22.0311	18.7614	65.8043	32.6719	49.2381	31.8373	28.9693	21.5166	27.441
rbsD	SAOUHSC_00240	rbsD	Carbohydrates	-0.0728724	-1.05181	0.843166	0.908881	1	1.16836	2.24756	0.0108619	0.104684	1	-0.813809	-1.75785	0.000474888	0.00123535	1	-0.393998	-1.31403	0.283565	0.527324	1	CcpA				39.0166	28.1133	39.4027	35.5109	33.6297	30.3503	34.039	32.673	41.6722	34.7933	38.2328	54.3271	60.0697	31.1059	48.5009
SAOUHSC_01070	SAOUHSC_01070	NA	Regulation and Cell signaling	-0.846891	-1.79862	0.0197751	0.0671856	1	-0.643873	-1.56252	0.207468	0.51429	1	-0.812446	-1.75619	0.000375594	0.000997188	1	0.573099	1.48772	0.110829	0.308274	1					60.37	46.0671	45.5645	50.6672	23.4828	31.8299	26.7151	27.3426	92.2068	123.05	107.628	45.6668	44.4721	28.7271	39.622
esaB	SAOUHSC_00260	esaB	Membrane Transport	1.35934	2.56568	0.267228	0.439295	1	1.82268	3.53737	0.109254	#N/A	1	-0.812431	-1.75617	0.411586	0.503162	1	0.467375	1.38259	0.706006	#N/A	1					0	0.323004	0.360439	0.227814	0.402483	0.501014	0.808029	0.570509	0.500824	0.35949	0.430157	1.11461	1.0394	0.360269	0.838094
ssl8	SAOUHSC_00393	ssl8	Virulence, Disease and Defense	-0.851403	-1.80425	0.449804	0.611045	1	0.87755	1.83725	0.400985	#N/A	1	-0.812303	-1.75601	0.414269	0.505909	1	-0.886754	-1.84901	0.378749	0.614624	1					0.430594	0.912175	0	0.447589	0.162375	0.404252	0.162993	0.243207	0.505122	0.14503	0.325076	0.449672	0.419329	0.145345	0.338115
S812	S812	NA	sRNA	0.197424	1.14665	0.734409	0.839836	1	1.46411	2.75893	0.0353947	0.20417	1	-0.809903	-1.75309	0.094557	0.147145	1	-0.464941	-1.38026	0.49177	0.708097	1					8.74957	2.82441	4.72762	5.43386	7.03878	5.4762	6.18236	6.23245	7.11635	3.92931	5.52283	11.6957	9.08872	6.30052	9.0283
S279	S279	NA	sRNA	0.826309	1.77314	0.248789	0.417979	1	-0.0123047	-1.00857	0.985326	0.991204	1	-0.807904	-1.75067	0.164913	0.235648	1	1.71665	3.28673	0.0140053	0.0816353	1					0.917638	2.96218	0.413186	1.431	1.84553	4.02033	1.85255	2.57281	8.89878	4.53308	6.71593	3.83318	5.56038	1.65196	3.68184
recA	SAOUHSC_01262	recA	Regulation and Cell signaling	0.170044	1.12509	0.60315	0.744363	1	-0.0964636	-1.06915	0.865033	0.944283	1	-0.806905	-1.74945	1.33388e-05	4.36841e-05	0.0481132	1.08145	2.11617	0.00493913	0.0421776	1	LexA				199.936	170.745	138.738	169.806	183.731	181.209	188.359	184.433	426.267	591.943	509.105	324.919	299.943	191.417	272.093
moaA	SAOUHSC_02536	moaA	Cofactors, Vitamins, Prosthetic Groups, Pigments	-0.956364	-1.94041	0.00592287	0.0269871	1	0.346225	1.27123	0.55568	0.80439	1	-0.80485	-1.74696	0.000291044	0.000789588	1	-0.563628	-1.47798	0.14293	0.354736	1					85.691	80.7586	87.7336	84.7277	38.0553	41.9853	47.8893	42.6433	99.8842	63.6202	81.7522	69.7467	66.4729	50.5496	62.2564
map_2	SAOUHSC_02160	map_2	Virulence, Disease and Defense	0.124648	1.09024	0.736922	0.841566	1	1.17447	2.2571	0.0182838	0.141605	1	-0.80061	-1.74184	0.000413385	0.00108756	1	-0.269159	-1.2051	0.522281	0.729357	1	SaeR				36.7181	35.6836	38.0728	36.8248	39.3936	39.327	38.3689	39.0298	61.6374	25.0827	43.3601	71.2893	57.7493	39.1022	56.0469
S324	S324	NA	sRNA	0.00345186	1.0024	0.993974	0.995715	1	0.817972	1.76293	0.182564	0.490222	1	-0.798258	-1.739	0.0223494	0.0409112	1	0.125511	1.09089	0.753777	0.878109	1					19.8998	26.3475	20.1608	22.136	21.5744	19.8501	22.5981	21.3409	38.5179	27.648	33.083	45.7194	30.6838	15.9531	30.7854
agrD	SAOUHSC_02262	agrD	Regulation and Cell signaling	-1.03264	-2.04576	0.00579136	0.026491	1	0.394592	1.31457	0.391868	0.689922	1	-0.967862	-1.95594	9.43136e-06	3.14801e-05	0.0340189	-0.408502	-1.32731	0.242339	0.485272	1	AgrA	CodY			302.586	277.783	314.303	298.224	168.238	143.29	111.508	141.012	433.713	207.066	320.39	297.825	255	152.033	234.953
SAOUHSC_02876	SAOUHSC_02876	NA	Amino Acids and Derivatives	-2.42937	-5.38659	8.33724e-07	2.21884e-05	0.00306811	-0.561473	-1.47578	0.34265	0.648906	1	-0.796342	-1.73669	0.0191064	0.0357846	1	-0.837093	-1.78645	0.0369779	0.149632	1	CodY			activated	29.3819	25.0785	23.1449	25.8684	5.50305	3.42511	4.93212	4.62009	31.6091	9.39155	20.5003	10.2869	7.95165	2.72681	6.98844
acpS	SAOUHSC_02306	acpS	Fatty Acids, Lipids, and Isoprenoids	-0.14304	-1.10423	0.754279	0.850652	1	-0.707461	-1.63293	0.163655	0.471171	1	-0.795215	-1.73534	0.00455845	0.0097987	1	1.33916	2.53004	0.000518702	0.0090221	1					19.0206	14.9282	19.1994	17.716	12.6111	17.6607	16.7733	15.6817	79.8354	47.3088	63.5721	28.1143	23.0689	15.2394	22.1409
S299	S299	NA	sRNA	0.691482	1.61494	0.180537	0.33934	1	1.17829	2.26309	0.0581956	0.266595	1	-0.794225	-1.73415	0.0660885	0.108422	1	0.512259	1.42628	0.284504	0.527588	1					7.58296	4.58966	5.12159	5.76474	6.15893	6.57144	14.5727	9.10102	13.1379	10.2162	11.677	24.1223	10.6035	5.90673	13.5442
SAOUHSC_02091	SAOUHSC_02091	NA	Hypothetical Protein	-0.195423	-1.14506	0.539165	0.694663	1	0.697723	1.62194	0.110749	0.383968	1	-0.79282	-1.73246	1.437e-05	4.68845e-05	0.0518326	-0.246653	-1.18645	0.537688	0.738446	1					65.6102	61.5825	62.02	63.0709	44.4596	57.2062	59.648	53.7713	86.1756	64.3385	75.2571	73.2823	86.6638	70.4091	76.7851
S116	S116	NA	sRNA	-2.01976	-4.05516	5.56746e-07	1.67167e-05	0.00204883	-0.853173	-1.80647	0.114203	0.39166	1	-0.79229	-1.73182	9.82203e-05	0.000285389	0.354281	-0.504538	-1.41867	0.234756	0.475895	1					149.728	153.09	169.062	157.293	32.7817	33.6298	47.954	38.1218	191.145	126.095	158.62	54.8351	59.9836	49.1022	54.6403
SAOUHSC_02390	SAOUHSC_02390	NA	Regulation and Cell signaling	-0.968505	-1.95681	0.0281083	0.0883225	1	-0.640458	-1.55882	0.187819	0.495273	1	-0.791814	-1.73125	4.5798e-06	1.59126e-05	0.0165194	0.499081	1.41331	0.208247	0.44771	1					201.277	197.606	193.328	197.404	105.497	94.0613	94.213	97.9238	453.767	342.005	397.886	195.501	140.74	96.7579	144.333
S474	S474	NA	sRNA	-0.783799	-1.72166	0.174478	0.330937	1	0.0141586	1.00986	0.979266	0.989993	1	-0.791591	-1.73098	0.156083	0.224879	1	0.375426	1.29722	0.382821	0.616966	1					9.45305	11.4431	9.19391	10.03	3.42212	4.25988	9.16036	5.61412	20.2267	15.7923	18.0095	15.795	7.36461	2.04213	8.40058
walK	SAOUHSC_00021	walK	Regulation and Cell signaling	-1.21694	-2.32454	0.000379648	0.0031197	1	0.349002	1.27368	0.544526	0.797102	1	-0.791382	-1.73073	3.94454e-06	1.38298e-05	0.014228	-0.975976	-1.96697	0.0162852	0.0892002	1	Rex				534.673	527.278	542.267	534.739	221.72	221.479	229.361	224.187	405.028	371.712	388.37	329.701	318.995	307.234	318.643
S156	S156	NA	sRNA	-0.0416679	-1.0293	0.965481	0.979235	1	-0.210107	-1.15677	0.814706	0.925549	1	-0.791	-1.73027	0.321528	0.410225	1	0.920622	1.89293	0.262177	0.506611	1					2.06154	4.36719	0.696191	2.37497	0	3.87085	3.12143	2.33076	10.6408	2.08307	6.36193	2.15288	5.35363	2.78345	3.42999
SAOUHSC_00704	SAOUHSC_00704	NA	Hypothetical Protein	-0.328612	-1.2558	0.416372	0.580248	1	-0.579863	-1.49471	0.240462	0.553204	1	-0.787751	-1.72638	0.00223805	0.00514812	1	0.959632	1.94481	0.00740091	0.0547533	1					21.2616	19.1022	13.014	17.7926	13.7804	16.5301	10.8147	13.7084	42.245	57.066	49.6555	22.7588	20.4898	15.0263	19.4249
SAOUHSC_01869	SAOUHSC_01869	NA	Hypothetical Protein	-0.187603	-1.13887	0.594043	0.73689	1	0.221786	1.16618	0.64865	0.852787	1	-0.786458	-1.72483	0.00197579	0.00459653	1	0.0780576	1.0556	0.81555	0.909247	1	SigB				57.8133	50.3886	43.9736	50.7252	43.7365	37.409	48.2124	43.1193	57.4278	95.3846	76.4062	48.0027	67.9076	65.3287	60.413
SAOUHSC_01863	SAOUHSC_01863	NA	Hypothetical Protein	-1.04458	-2.06276	0.00351449	0.0175625	1	-0.0445181	-1.03134	0.926085	0.969832	1	-0.783868	-1.72174	0.00119751	0.0028863	1	-0.134543	-1.09774	0.67097	0.825337	1					90.9226	79.9932	71.9977	80.9712	40.7437	35.7743	37.247	37.9217	89.8545	121.521	105.688	68.7073	65.1358	32.2371	55.3601
SAOUHSC_00800	SAOUHSC_00800	NA	Hypothetical Protein	-0.697514	-1.62171	0.038505	0.111424	1	-0.095893	-1.06873	0.803767	0.922876	1	-0.77783	-1.71455	0.000389254	0.00103031	1	0.111179	1.08011	0.694207	0.841386	1					104.099	81.3632	71.5271	85.6631	48.2191	50.4813	54.6079	51.1028	129.386	134.726	132.056	102.171	60.6657	57.3275	73.3882
SAOUHSC_01781	SAOUHSC_01781	NA	Hypothetical Protein	0.0993766	1.07131	0.802567	0.88633	1	-0.273578	-1.2088	0.55638	0.804943	1	-0.77749	-1.71415	0.00166574	0.00392139	1	1.18724	2.27717	0.0099505	0.0647881	1					23.5448	19.7845	17.5964	20.3086	15.4995	21.7246	26.4616	21.2286	98.2551	32.811	65.533	43.5317	27.9454	20.5376	30.6716
S301	S301	NA	sRNA	0.14283	1.10407	0.819204	0.896407	1	0.659558	1.5796	0.330413	0.639233	1	-0.776911	-1.71346	0.126647	0.188239	1	0.363727	1.28675	0.560506	0.753022	1					4.18035	2.30018	5.13353	3.87135	3.4394	5.70852	3.45249	4.20014	10.6994	3.072	6.88571	6.98491	7.89525	2.56555	5.81524
sigS	SAOUHSC_01897	sigS	Regulation and Cell signaling	-0.946749	-1.92752	0.148364	0.295132	1	-0.959546	-1.9447	0.141693	0.441542	1	-0.776481	-1.71295	0.215039	0.293066	1	0.0795619	1.0567	0.870086	0.938558	1					3.51469	4.44799	2.58965	3.51744	2.89173	2.09979	0.241894	1.74447	6.59683	3.65901	5.12792	1.7351	1.86695	3.66694	2.423
argS	SAOUHSC_00611	argS	Protein Metabolism	-0.0262897	-1.01839	0.940783	0.967497	1	0.0782611	1.05574	0.884988	0.952037	1	-0.77534	-1.71159	0.00049776	0.00129195	1	0.730469	1.65918	0.0897362	0.27145	1					39.751	33.8151	34.6763	36.0808	35.9213	37.9143	28.9286	34.2547	89.0137	80.7593	84.8865	68.6135	49.2634	32.3371	50.0713
SAOUHSC_02755	SAOUHSC_02755	NA	Hypothetical Protein	-0.46617	-1.38144	0.138636	0.281518	1	0.427897	1.34527	0.304812	0.618461	1	-0.773063	-1.70889	0.00040237	0.00106179	1	-0.0580562	-1.04106	0.882591	0.945487	1					29.9029	25.5416	26.8974	27.4473	17.494	22.039	18.5126	19.3486	40.3895	33.9803	37.1849	35.372	30.6628	17.5458	27.8602
comC	SAOUHSC_01764	comC	DNA Metabolism	-0.860173	-1.81526	0.0313961	0.095731	1	-0.234302	-1.17634	0.594927	0.825117	1	-0.771347	-1.70686	0.00921601	0.0185816	1	0.259542	1.1971	0.469647	0.688985	1					18.2802	16.725	13.6386	16.2146	11.7027	6.18625	7.72421	8.53772	27.6281	27.9214	27.7747	17.4031	12.972	7.17485	12.5166
SAOUHSC_02628	SAOUHSC_02628	NA	Hypothetical Protein	-0.957577	-1.94205	0.0101392	0.0413695	1	-0.396529	-1.31634	0.440155	0.724508	1	-0.769418	-1.70458	6.04939e-06	2.07698e-05	0.0218202	0.0198389	1.01385	0.961383	0.981804	1					169.687	159.082	145.705	158.158	82.7718	75.8389	78.0943	78.9017	195.493	261.769	228.631	121.105	106.725	106.048	111.292
mtaB	SAOUHSC_01679	mtaB	Protein Metabolism	-0.483713	-1.39834	0.119271	0.25302	1	0.212942	1.15905	0.649126	0.852787	1	-0.768301	-1.70326	0.00013168	0.000376631	0.47497	-0.159354	-1.11679	0.684088	0.833651	1					214.79	219.772	240.112	224.891	141.222	153.348	178.384	157.651	333.316	243.393	288.355	230.969	207.303	219.634	219.302
S623	S623	NA	sRNA	-0.829579	-1.77717	0.0250606	0.0809172	1	0.533453	1.44739	0.258137	0.57459	1	-0.766403	-1.70102	0.008161	0.0166573	1	-0.612135	-1.52852	0.100732	0.290472	1					31.1831	39.389	30.2184	33.5969	19.9392	19.0927	15.9094	18.3138	34.0357	27.3989	30.7173	36.8123	21.1251	19.2208	25.7194
sle1	SAOUHSC_00427	sle1	Hypothetical Protein	-0.584575	-1.4996	0.15606	0.306964	1	-0.542495	-1.45649	0.202398	0.510081	1	-0.765937	-1.70047	0.00098462	0.00240823	1	0.639824	1.55814	0.113996	0.313119	1	WalR				26.8041	23.8367	19.5197	23.3868	13.8911	13.9177	17.5716	15.1268	62.2546	40.9539	51.6043	23.2691	23.235	18.7017	21.7353
sspC	SAOUHSC_00986	sspC	Hypothetical Protein	-1.00185	-2.00257	0.00856785	0.0361605	1	-0.147052	-1.1073	0.796455	0.921009	1	-0.763236	-1.69729	1.65027e-05	5.34916e-05	0.0595254	-0.122548	-1.08866	0.761458	0.881716	1					2260.58	1954.23	1986.06	2066.96	982.638	965.882	1059.57	1002.7	2902.11	2500.3	2701.21	1619.8	1575.7	1082.76	1426.09
SAOUHSC_01868	SAOUHSC_01868	NA	Hypothetical Protein	-1.06874	-2.09759	0.0095969	0.0396562	1	-1.21922	-2.3282	0.0109482	0.105062	1	-0.761297	-1.69501	0.00388447	0.00850233	1	1.00085	2.00119	0.00689324	0.0527267	1					31.9663	26.6155	21.4101	26.664	14.4894	9.92008	12.2012	12.2036	67.1604	84.552	75.8562	23.8081	18.8478	10.4478	17.7012
S410	S410	NA	sRNA	-0.909487	-1.87838	0.0606488	0.157472	1	0.964874	1.95189	0.0864787	0.330635	1	-0.76026	-1.6938	0.0633443	0.104265	1	-0.981468	-1.97447	0.0215169	0.107749	1					6.52822	9.35827	7.6581	7.84819	5.4418	1.93542	4.42202	3.93308	6.28774	4.62905	5.45839	8.89858	4.9075	3.24735	5.68448
S668	S668	NA	sRNA	-0.522249	-1.43619	0.253567	0.423375	1	0.135978	1.09884	0.775668	0.914024	1	-0.758388	-1.6916	0.0178676	0.033737	1	0.0223017	1.01558	0.958829	0.98103	1					18.1914	24.5235	25.6902	22.8017	13.7198	18.6311	13.772	15.3743	36.0841	28.4076	32.2458	27.2872	18.7892	16.7466	20.941
SAOUHSC_00593	SAOUHSC_00593	NA	Hypothetical Protein	-0.173865	-1.12808	0.699766	0.818335	1	0.628237	1.54568	0.23916	0.551793	1	-0.758345	-1.69155	0.0256682	0.046352	1	0.0759263	1.05404	0.858288	0.932426	1					15.3124	14.1916	8.56458	12.6896	6.3156	7.8617	18.8377	11.005	24.9233	12.7325	18.8279	24.8858	13.6692	8.88358	15.8129
ilvA1	SAOUHSC_01451	ilvA1	Amino Acids and Derivatives	-1.16116	-2.23638	0.0252635	0.0814228	1	-0.922444	-1.89532	0.0778612	0.316078	1	-0.755918	-1.68871	0.112643	0.170782	1	0.406951	1.32588	0.281756	0.525861	1	CodY				2.67446	2.27499	2.05045	2.3333	0.54515	1.76438	0.875558	1.0617	4.81628	3.89534	4.35581	1.63048	1.40784	1.26873	1.43568
SAOUHSC_02779	SAOUHSC_02779	NA	Hypothetical Protein	-0.66091	-1.58108	0.181313	0.340435	1	0.0143973	1.01003	0.980605	0.990227	1	-0.755539	-1.68826	0.0510493	0.0861472	1	-0.0864189	-1.06173	0.844949	0.926121	1	SigB				17.6108	9.36712	8.65054	11.8762	4.42732	7.0142	10.5044	7.3153	11.7694	20.4909	16.1301	9.13983	12.1264	10.0875	10.4512
norA	SAOUHSC_00703	norA	Membrane Transport	-0.615249	-1.53182	0.0973596	0.219387	1	-0.211439	-1.15784	0.688767	0.870133	1	-0.754419	-1.68695	0.00282262	0.00636232	1	0.277759	1.21231	0.459895	0.681001	1					13.6049	11.7859	9.49372	11.6282	5.73823	7.74833	8.6889	7.39182	21.2998	18.7637	20.0318	11.5817	11.4699	8.18338	10.4117
SAOUHSC_01782	SAOUHSC_01782	NA	Hypothetical Protein	0.0372833	1.02618	0.954716	0.97441	1	-0.693298	-1.61698	0.289453	0.605074	1	-0.754323	-1.68684	0.134802	0.19841	1	1.33832	2.52857	0.020059	0.10217	1					2.5947	0.89741	1.50213	1.66475	1.3046	1.62398	2.05789	1.66215	8.92847	2.99634	5.96241	3.71611	1.12303	2.00189	2.28034
S316	S316	NA	sRNA	-0.114555	-1.08264	0.822098	0.897183	1	0.474982	1.3899	0.377742	0.680885	1	-0.753806	-1.68624	0.0635032	0.104477	1	0.219602	1.16441	0.655587	0.817609	1					12.7691	9.38474	6.77625	9.64335	10.3182	6.85023	8.97646	8.71497	18.831	12.9024	15.8667	15.2398	14.8036	6.77305	12.2722
mtlD	SAOUHSC_02403	mtlD	Carbohydrates	0.208269	1.1553	0.532298	0.688315	1	1.38474	2.61124	0.00978503	0.0993703	1	-0.75378	-1.68621	0.00031841	0.000858472	1	-0.454319	-1.37014	0.0966455	0.283182	1	SigB				48.193	43.6099	44.7159	45.5063	56.6989	50.0308	45.9022	50.8773	42.2293	52.8401	47.5347	82.3992	79.6987	54.3313	72.1431
SAOUHSC_00697	SAOUHSC_00697	NA	Hypothetical Protein	-0.800394	-1.74158	0.0603436	0.156911	1	-0.0347471	-1.02438	0.943404	0.976385	1	-0.753592	-1.68598	0.0152305	0.0292986	1	0.111757	1.08054	0.76828	0.885702	1					34.2266	35.4228	30.352	33.3338	11.823	21.5854	22.9446	18.7843	58.1112	42.944	50.5276	36.4525	28.4969	14.8161	26.5885
sodM	SAOUHSC_00093	sodM	Stress Response	0.329604	1.25667	0.413309	0.578468	1	0.520686	1.43464	0.255257	0.57187	1	-0.753082	-1.68539	0.00245108	0.00558641	1	0.569813	1.48433	0.103884	0.295649	1	CodY				8.77873	11.0823	8.80913	9.55671	10.9717	13.8931	10.2539	11.7062	19.184	21.12	20.152	19.5927	18.0752	10.6676	16.1118
S576	S576	NA	sRNA	-0.0181944	-1.01269	0.965284	0.979235	1	0.390716	1.31104	0.375923	0.680885	1	-0.751994	-1.68412	0.00764598	0.0156797	1	0.361515	1.28477	0.371897	0.607272	1					22.9198	18.8456	29.7922	23.8525	20.8736	21.1117	25.5365	22.5073	38.9606	48.3576	43.6591	35.4063	39.8676	20.4359	31.9033
SAOUHSC_01579	SAOUHSC_01579	NA	Hypothetical Protein	-0.308455	-1.23838	0.494405	0.653262	1	0.228002	1.17121	0.645985	0.852787	1	-0.750815	-1.68274	0.0171648	0.0325158	1	0.143105	1.10428	0.731001	0.863262	1					32.7603	29.7427	18.6693	27.0574	19.3028	18.2615	26.3516	21.3053	50.4401	33.792	42.1161	35.9224	29.9093	24.1895	30.0071
S134	S134	NA	sRNA	0.0807706	1.05758	0.863904	0.923021	1	0.329014	1.25615	0.503833	0.766003	1	-0.748839	-1.68044	0.0201071	0.0373971	1	0.486171	1.40072	0.278073	0.523488	1					23.6351	18.1006	17.5922	19.776	23.2821	20.8306	16.7977	20.3035	37.1187	43.5397	40.3292	34.6559	30.689	18.8864	28.0771
S8	S8	NA	sRNA	0.0553524	1.03911	0.946746	0.970779	1	-1.67315	-3.18911	0.0474085	0.236139	1	-0.747319	-1.67867	0.141379	0.206603	1	2.50104	5.66092	0.000212931	0.00467304	0.765273					2.86108	2.07803	3.86478	2.93463	3.88404	3.22325	1.73281	2.9467	44.0344	3.8546	23.9445	4.54152	5.20096	2.70407	4.14885
SAOUHSC_01870	SAOUHSC_01870	NA	Nucleosides and Nucleotides	-0.58341	-1.49839	0.0948426	0.215512	1	-0.37222	-1.29434	0.361418	0.667922	1	-0.745809	-1.67691	0.00192769	0.00449363	1	0.637994	1.55616	0.0249347	0.11938	1					56.3266	39.9161	38.9927	45.0784	25.7659	33.6975	27.8282	29.0972	114.447	84.0431	99.245	52.4771	48.2904	23.6473	41.4716
gapA	SAOUHSC_00795	gapA	Carbohydrates	-0.725452	-1.65342	0.0242599	0.079132	1	0.199428	1.14824	0.724973	0.889006	1	-0.742737	-1.67335	1.50707e-06	5.618e-06	0.00543601	-0.186205	-1.13777	0.6588	0.819243	1	SigB				374.52	366.781	353.391	364.897	213.417	220.244	209.946	214.536	501.228	413.025	457.126	382.159	307.897	218.667	302.908
walI	SAOUHSC_00023	walI	Regulation and Cell signaling	-1.14753	-2.21534	0.000747895	0.00539498	1	0.390338	1.3107	0.420109	0.709527	1	-0.742716	-1.67332	0.000140983	0.000399949	0.508524	-0.993409	-1.99088	0.0177541	0.0951737	1					568.496	604.708	640.524	604.576	250.593	270.753	279.704	267.017	446.43	423.621	435.025	348.581	396.016	353.074	365.891
SAOUHSC_02855	SAOUHSC_02855	NA	Hypothetical Protein	-0.377328	-1.29893	0.348672	0.522339	1	0.461446	1.37692	0.36185	0.668326	1	-0.742527	-1.6731	0.00719002	0.0148145	1	-0.573877	-1.48852	0.136216	0.345715	1	WalR		repressed		42.8486	42.3808	39.7634	41.6643	33.367	20.9313	39.0323	31.1102	35.1446	45.5254	40.335	37.9804	33.9249	52.9145	41.6066
SAOUHSC_02227	SAOUHSC_02227	NA	Phages, Prophages, Transposable elements, Plasmids	1.69651	3.24117	0.0114399	0.045257	1	1.24005	2.36207	0.0713359	0.301253	1	-0.742088	-1.6726	0.134554	0.198129	1	1.27872	2.42624	0.0723498	0.238974	1					3.20197	3.23004	1.44176	2.62459	11.2695	5.01014	8.88831	8.38933	5.00824	14.3796	9.69391	9.36275	20.0951	7.20538	12.2211
SAOUHSC_00580	SAOUHSC_00580	NA	Hypothetical Protein	-0.0686006	-1.0487	0.833213	0.903013	1	0.153948	1.11261	0.723611	0.888377	1	-0.741863	-1.67233	4.54881e-05	0.000138535	0.164075	0.354916	1.27891	0.221296	0.460623	1	SigB				119.03	96.1475	96.5913	103.923	87.9462	91.2988	109.601	96.2821	145.981	232.691	189.336	146.315	129.986	124.767	133.689
msa	SAOUHSC_01402	msa	Hypothetical Protein	-1.46223	-2.75533	0.0108956	0.0437943	1	-1.50491	-2.83807	0.0152647	0.129112	1	-0.741646	-1.67208	0.135348	0.199032	1	0.624397	1.54157	0.171212	0.394444	1					8.98463	5.89121	4.29837	6.3914	2.25871	2.4602	1.98389	2.23427	8.95876	19.4178	14.1883	4.69136	1.70131	2.52726	2.97331
SAOUHSC_00673	SAOUHSC_00673	NA	Regulation and Cell signaling	-0.628615	-1.54608	0.0754129	0.183086	1	-0.222864	-1.16705	0.643279	0.852246	1	-0.741586	-1.67201	0.00079187	0.00196864	1	0.272904	1.20824	0.40221	0.632787	1					10.8444	10.5866	7.08813	9.50639	6.01536	6.8968	4.92593	5.94603	15.8238	16.9667	16.3952	11.018	7.2676	6.56523	8.28362
dps	SAOUHSC_02381	dps	Stress Response	-0.710249	-1.63609	0.164702	0.317737	1	1.55519	2.93873	0.00610602	0.0772609	1	-0.741456	-1.67186	0.119496	0.179296	1	-1.71412	-3.28096	0.000155831	0.00363976	0.560055	PerR	SigB			32952.6	32444.9	35997.9	33798.5	18526.6	21051.3	21039.4	20205.8	12623.7	16882.3	14753	24618.7	31807.2	26387.5	27604.4
SAOUHSC_01123	SAOUHSC_01123	NA	Hypothetical Protein	-0.346171	-1.27118	0.460358	0.620641	1	0.414321	1.33267	0.45148	0.729528	1	-0.738131	-1.66801	0.0255552	0.046172	1	-0.168549	-1.12393	0.709286	0.851276	1					16.7214	15.7884	19.877	17.4623	12.6111	17.5823	10.1273	13.4402	25.108	17.5719	21.3399	19.5577	19.1065	17.1584	18.6076
vraG	SAOUHSC_00668	vraG	Virulence, Disease and Defense	-0.397899	-1.31759	0.292518	0.463725	1	-0.601067	-1.51684	0.22885	0.539542	1	-0.736048	-1.66561	0.000145829	0.000412352	0.526005	0.932832	1.90902	0.023305	0.11416	1	GraR				42.5599	36.2903	36.5703	38.4735	25.5826	27.7339	31.9492	28.4219	133.311	75.5225	104.417	49.2935	41.0459	28.5973	39.6456
S162	S162	NA	sRNA	-0.697365	-1.62154	0.202169	0.36738	1	-0.166122	-1.12204	0.792988	0.920265	1	-0.734168	-1.66344	0.122703	0.183159	1	0.203019	1.1511	0.686491	0.835439	1					10.2093	7.78131	9.70469	9.23176	5.13318	5.67984	5.72523	5.51275	22.001	7.64141	14.8212	12.0042	5.40071	4.59479	7.33324
bcaP	SAOUHSC_02923	NA	Membrane Transport	-2.97083	-7.83985	9.48798e-06	0.000170057	0.0349158	-2.4013	-5.28281	0.0061423	0.0774077	1	-0.73063	-1.65936	0.0165615	0.0315276	1	0.377083	1.29871	0.607852	0.782242	1	CodY				66.2624	51.3583	61.6597	59.7601	6.42307	7.60546	8.25594	7.42816	212.531	8.53546	110.533	17.9612	9.64226	4.55744	10.7203
ampS	SAOUHSC_02092	ampS	Protein Metabolism	-0.22841	-1.17154	0.47737	0.635951	1	0.540615	1.45459	0.244775	0.560542	1	-0.73034	-1.65903	0.00127503	0.00305483	1	-0.212082	-1.15836	0.523914	0.730264	1					39.9278	41.5943	40.512	40.678	29.9778	35.8554	35.802	33.8784	55.8974	43.9538	49.9256	46.1604	49.2017	43.645	46.3357
SAOUHSC_02218	SAOUHSC_02218	NA	Phages, Prophages, Transposable elements, Plasmids	-1.40768	-2.65311	0.000122324	0.00124796	0.450152	0.277409	1.21202	0.530298	0.784941	1	-0.73019	-1.65886	0.000134451	0.000383924	0.484964	-1.07566	-2.10768	0.0073499	0.0544992	1					1235.69	1403.78	1448.6	1362.69	587.223	517.548	391.49	498.754	837.377	1018.43	927.906	730.517	741.44	598.046	690.001
SAOUHSC_01060	SAOUHSC_01060	NA	Hypothetical Protein	-1.051	-2.07196	0.0115095	0.0453794	1	-0.0975819	-1.06998	0.837766	0.934138	1	-0.728937	-1.65742	0.01637	0.0312315	1	-0.222777	-1.16698	0.536755	0.738243	1					32.6963	47.7123	53.847	44.7519	20.2679	23.5477	19.6668	21.1608	50.8604	59.1361	54.9982	39.6643	25.0075	20.5611	28.411
hemQ	SAOUHSC_00573	hemQ	Cofactors, Vitamins, Prosthetic Groups, Pigments	0.0984651	1.07063	0.794967	0.880984	1	-1.08508	-2.1215	0.0404214	0.218317	1	1.47093	2.77201	2.09504e-14	1.79915e-13	7.55681e-11	-0.511476	-1.42551	0.299629	0.539234	1					143.498	130.038	96.9193	123.485	140.18	124.399	116.807	127.129	61.1444	184.308	122.726	36.9003	38.9258	37.778	37.868
dltX	SAOUHSC_00868	dltX	Cell Wall and Capsule	0.313574	1.24278	0.63417	0.769281	1	0.880395	1.84088	0.197606	0.504136	1	-0.727788	-1.6561	0.190239	0.26519	1	0.303304	1.23397	0.629774	0.800685	1	GraR		repressed		3.44264	4.16739	6.64339	4.75114	5.19283	0.923438	10.4252	5.51381	12.0001	3.97553	7.98783	10.2719	10.2174	3.32012	7.93648
pyrD	SAOUHSC_02909	pyrD	Nucleosides and Nucleotides	-0.178865	-1.13199	0.661103	0.790219	1	-1.45764	-2.74659	0.00163696	0.0341893	1	-0.727105	-1.65531	0.000365712	0.000971693	1	1.8996	3.73109	3.05987e-05	0.00105516	0.109972			repressed		71.5016	57.5602	51.3468	60.1362	52.434	46.432	55.0939	51.32	239.299	396.937	318.118	80.0411	72.1081	61.4345	71.1946
S865	S865	NA	sRNA	-0.0308802	-1.02164	0.9379	0.966011	1	0.671567	1.5928	0.19166	0.500356	1	-0.726987	-1.65518	0.0334319	0.0586364	1	-0.353805	-1.27793	0.369652	0.605466	1					29.8077	30.8024	25.5337	28.7146	17.5459	29.3493	35.7758	27.557	35.4786	26.9357	31.2072	25.2064	40.5919	43.6813	36.4932
S960	S960	NA	sRNA	-0.484419	-1.39902	0.140088	0.283745	1	0.279666	1.21391	0.590512	0.822421	1	-0.723209	-1.65085	0.000250097	0.000684912	0.902101	-0.0233318	-1.0163	0.951758	0.979222	1					156.48	150.22	115.062	140.587	87.8447	94.2758	110.636	97.5854	200.994	192.12	196.557	171.086	141.167	94.0634	135.439
pbp1	SAOUHSC_01145	pbp1	Cell Wall and Capsule	0.144321	1.10521	0.695041	0.815967	1	1.38624	2.61396	0.0226288	0.159652	1	-0.723164	-1.6508	0.00248392	0.00565385	1	-0.358513	-1.2821	0.281295	0.525861	1					22.9611	20.4182	25.0585	22.8126	26.1533	24.3379	23.0923	24.5278	32.4803	18.3248	25.4025	48.9131	38.4695	17.7736	35.0521
S922	S922	NA	sRNA	2.21703	4.64934	0.411966	0.57771	1	-2.63683	-6.21964	0.37825	#N/A	1	-0.722928	-1.65053	0.674969	0.742659	1	2.62027	6.14866	0.306557	#N/A	1					0	0	0	0	0	0	0.831621	0.277207	1.03089	0	0.515446	0	0	1.48315	0.494383
S676	S676	NA	sRNA	-0.312524	-1.24188	0.65537	0.785237	1	-0.223055	-1.1672	0.728213	0.891238	1	-0.720936	-1.64825	0.27959	0.366429	1	0.696364	1.62042	0.216178	0.453724	1					2.5947	4.18791	5.8416	4.20807	6.52301	0.811988	1.96435	3.09978	8.52263	10.4872	9.50491	6.86448	2.80758	3.5033	4.39179
S891	S891	NA	sRNA	-0.297865	-1.22932	0.460401	0.620641	1	-0.0137066	-1.00955	0.978512	0.98969	1	-0.719766	-1.64691	0.0199019	0.0370749	1	0.546366	1.4604	0.148276	0.36238	1					27.4583	25.8879	23.5386	25.6283	21.5053	13.385	25.185	20.0251	50.2985	57.2686	53.7836	41.2477	27.0828	16.0414	28.124
proS	SAOUHSC_01240	proS	Protein Metabolism	-0.171758	-1.12643	0.641591	0.77419	1	0.148448	1.10838	0.795625	0.920941	1	-0.71865	-1.64564	1.38014e-05	4.51566e-05	0.0497818	0.254257	1.19272	0.503207	0.716052	1					69.4615	65.1081	72.8925	69.154	51.0219	58.6204	70.8063	60.1495	143.636	92.0357	117.836	88.1353	82.9106	73.8716	81.6392
queE	SAOUHSC_00719	queE	RNA Metabolism	-0.0913447	-1.06536	0.78794	0.875959	1	0.123998	1.08975	0.758692	0.907193	1	-0.718648	-1.64564	0.000365012	0.000970574	1	0.500675	1.41488	0.16782	0.388648	1	SigB		repressed		41.1009	36.4859	40.9992	39.5287	35.1311	40.5653	32.552	36.0828	104.54	54.8056	79.6726	62.1598	51.8624	35.0036	49.6753
SAOUHSC_02663	SAOUHSC_02663	NA	Hypothetical Protein	1.31394	2.48619	0.105435	0.231538	1	2.65251	6.28759	0.00179789	0.0367861	1	-0.716608	-1.64331	0.225355	0.305212	1	-0.574316	-1.48897	0.517303	0.725067	1					0.391908	0.711618	1.05879	0.720772	0.295574	2.57553	2.37358	1.74823	0.735585	0.528001	0.631793	2.61934	3.05324	1.32286	2.33181
rpoC	SAOUHSC_00525	rpoC	RNA Metabolism	-0.359848	-1.28329	0.501803	0.660608	1	1.61433	3.06169	0.00743795	0.0868804	1	-0.716416	-1.64309	0.137282	0.201124	1	-1.43255	-2.69924	0.00547754	0.0455765	1					18076.3	21002.5	25116.4	21398.4	13356.8	16321.7	19807.4	16495.3	16211.6	6634.71	11423.2	23663	22048.8	20873.6	22195.1
S406	S406	NA	sRNA	-0.0210766	-1.01472	0.973397	0.983758	1	-0.0659735	-1.04679	0.926817	0.969832	1	-0.71575	-1.64234	0.2269	0.307066	1	0.732605	1.66164	0.177945	0.403047	1					3.16826	4.31465	5.34967	4.27753	4.77896	2.97444	4.1975	3.98363	11.5216	7.46982	9.4957	2.31605	9.77038	4.81243	5.63295
S753	S753	NA	sRNA	-1.17191	-2.25309	0.000264795	0.002355	0.974445	-0.0810416	-1.05778	0.850192	0.939402	1	-0.70845	-1.63405	0.000527163	0.00136216	1	-0.485102	-1.39968	0.0826948	0.260764	1					73.897	70.8595	63.6501	69.4689	28.1794	31.1804	30.6438	30.0012	75.5836	64.4612	70.0224	46.5628	40.6987	35.1732	40.8116
SAOUHSC_02780	SAOUHSC_02780	NA	Hypothetical Protein	-1.0037	-2.00514	0.00743832	0.0324141	1	-0.125913	-1.0912	0.795194	0.920941	1	-0.707935	-1.63346	0.0174835	0.0330655	1	-0.282021	-1.2159	0.433348	0.658479	1	SigB				42.0732	48.9716	34.9742	42.0063	17.6963	24.3073	19.6012	20.5349	44.0402	55.5933	49.8168	34.1359	23.638	24.0334	27.2691
tcaR	SAOUHSC_02636	tcaR	Regulation and Cell signaling	-0.407215	-1.32612	0.22113	0.391153	1	0.246833	1.1866	0.631032	0.845868	1	-0.706019	-1.6313	0.000556723	0.00143005	1	-0.266488	-1.20288	0.508406	0.72057	1	SigB				222.109	227.718	199.052	216.293	164.526	161.116	148.911	158.184	231.361	282.119	256.74	207.755	191.122	230.373	209.75
SAOUHSC_02307	SAOUHSC_02307	NA	Cofactors, Vitamins, Prosthetic Groups, Pigments	-0.299997	-1.23114	0.454328	0.614894	1	-0.532074	-1.44601	0.289618	0.605074	1	-0.705306	-1.63049	0.00334094	0.00740586	1	0.858696	1.8134	0.0131464	0.0780195	1					29.9762	25.1786	23.345	26.1666	17.994	22.9733	21.0728	20.68	77.0749	57.2816	67.1783	33.4764	27.6033	22.095	27.7249
S273	S273	NA	sRNA	-1.54076	-2.90948	5.28881e-05	0.00065421	0.194628	0.122045	1.08828	0.811845	0.925443	1	-0.703124	-1.62803	0.0182473	0.0343607	1	-1.0857	-2.12241	0.00569562	0.0464471	1					82.7135	68.8368	93.8847	81.8117	20.794	26.963	33.9187	27.2252	62.5303	45.6579	54.0941	44.6288	32.8165	32.5727	36.6727
S330	S330	NA	sRNA	-0.641159	-1.55958	0.268709	0.440665	1	-0.384075	-1.30502	0.50594	0.768088	1	-0.702584	-1.62742	0.131923	0.194914	1	0.476949	1.3918	0.297719	0.538462	1					14.3729	8.18761	10.2786	10.9464	5.10114	6.34993	8.96095	6.80401	15.4721	29.046	22.259	8.1229	14.2713	6.27839	9.55754
SAOUHSC_02620	SAOUHSC_02620	NA	Hypothetical Protein	-0.507175	-1.42126	0.178577	0.336738	1	-0.489312	-1.40378	0.380021	0.681822	1	-0.702056	-1.62682	0.000926288	0.00227356	1	0.646894	1.56579	0.0917745	0.274819	1					171.162	126.932	118.114	138.736	93.3575	91.5742	97.5807	94.1708	293.689	322.589	308.139	149.108	138.414	96.7355	128.086
SAOUHSC_00639	SAOUHSC_00639	NA	Hypothetical Protein	0.299478	1.2307	0.375163	0.550072	1	0.865633	1.82214	0.0882562	0.334883	1	-0.701114	-1.62576	0.00127533	0.00305483	1	-0.0254353	-1.01779	0.941827	0.974045	1					28.6795	27.4592	22.8125	26.3171	33.3115	34.3364	26.4782	31.3754	31.0411	43.0815	37.0613	43.9966	44.1159	38.8574	42.3233
S253	S253	NA	sRNA	-0.87322	-1.83175	0.0225048	0.0744438	1	-0.48918	-1.40365	0.333769	0.641008	1	-0.70003	-1.62454	0.0128731	0.0250686	1	0.49217	1.40656	0.123164	0.326111	1					44.2905	42.8532	40.3144	42.4861	23.4663	24.7399	19.229	22.4784	96.3895	72.717	84.5533	42.5726	36.6904	15.0036	31.4222
glpF	SAOUHSC_01275	glpF	Membrane Transport	0.355518	1.27944	0.466772	0.626605	1	0.51987	1.43383	0.346824	0.654439	1	-0.698079	-1.62234	0.0640983	0.105406	1	0.435326	1.35222	0.384169	0.617921	1	CcpA				2.02127	2.558	1.24107	1.94011	2.07876	2.76017	2.504	2.44764	4.48356	2.84695	3.66526	4.60543	2.26663	2.72907	3.20038
SAOUHSC_01512	SAOUHSC_01512	NA	Hypothetical Protein	1.57275	2.97471	0.00421144	0.0202947	1	1.55899	2.94648	0.00764542	0.0878028	1	-0.696156	-1.62018	0.0718594	0.116353	1	0.626694	1.54402	0.299607	0.539234	1					0.737709	0.793788	0.332169	0.621222	1.11275	2.00078	2.48218	1.86524	1.46155	1.32518	1.39337	2.60222	2.98007	2.10275	2.56168
S751	S751	NA	sRNA	-1.10971	-2.15803	0.0326673	0.0982573	1	-0.753096	-1.68541	0.165665	0.475624	1	-0.696092	-1.62011	0.165224	0.235995	1	-0.0376516	-1.02644	0.92163	0.962238	1					30.2329	22.7718	21.7808	24.9285	16.2143	13.8763	4.069	11.3865	35.9386	33.4903	34.7144	12.9096	14.83	18.1421	15.2939
rumA	SAOUHSC_02113	rumA	RNA Metabolism	-1.11661	-2.16837	0.00189158	0.0109295	1	-0.137727	-1.10017	0.803051	0.922876	1	-0.692484	-1.61606	0.000385167	0.00102027	1	-0.5315	-1.44543	0.186871	0.417461	1			repressed		131.432	117.036	120.376	122.948	47.5835	55.1866	63.2398	55.3366	143.41	98.6966	121.053	70.6645	73.242	74.5185	72.8083
S926	S926	NA	sRNA	-0.119605	-1.08644	0.836701	0.904726	1	0.785506	1.7237	0.249221	0.568201	1	-0.691234	-1.61466	0.162523	0.232711	1	-0.316351	-1.24518	0.586505	0.770539	1					8.66711	3.33827	4.7895	5.59829	5.34818	5.17802	4.77202	5.09941	4.43661	9.023	6.72981	4.93698	10.2308	6.38298	7.18357
asp1	SAOUHSC_02988	asp1	Membrane Transport	-0.654843	-1.57444	0.100105	0.223826	1	-0.118949	-1.08594	0.790401	0.919302	1	-0.69056	-1.61391	2.87509e-05	9.03302e-05	0.103704	0.106729	1.07678	0.804939	0.906333	1					111.659	92.5525	108.969	104.394	58.1379	58.9146	77.3477	64.8001	207.032	113.575	160.303	104.167	89.4046	68.5151	87.3622
fdhD	SAOUHSC_02550	fdHD	Respiration	-0.713149	-1.63938	0.0243451	0.0792625	1	-0.631075	-1.54872	0.0984491	0.361748	1	0.153888	1.11256	0.428261	0.518445	1	-0.431328	-1.34847	0.233898	0.47565	1					85.3357	83.6678	65.8519	78.2851	45.7984	44.7937	48.2569	46.283	67.3419	98.0731	82.7075	36.7889	33.1801	33.8653	34.6114
cntB	SAOUHSC_02766	cntB	Membrane Transport	-1.33148	-2.5166	0.00387713	0.0189963	1	-2.00967	-4.02691	0.000628986	0.0199971	1	-0.688384	-1.61148	1.64762e-05	5.34556e-05	0.0594298	1.32684	2.50853	0.00114228	0.0157606	1					394.239	321.335	291.683	335.752	128.9	139.776	117.219	128.632	931.363	1456.74	1194.05	213.711	176.618	132.205	174.178
yidC	SAOUHSC_02327	yidC	Cell Division and Cell Cycle	0.135989	1.09885	0.764231	0.858034	1	-0.66508	-1.58566	0.153728	0.459529	1	-0.68673	-1.60963	3.33816e-05	0.000104033	0.120407	1.49171	2.81222	2.99201e-05	0.00105203	0.107533					135.84	116.128	116.198	122.722	132.872	139.829	118.761	130.487	542.28	438.948	490.614	220.493	185.783	126.035	177.437
accD	SAOUHSC_01809	accD	Fatty Acids, Lipids, and Isoprenoids	-0.58817	-1.50334	0.122786	0.258601	1	-0.180073	-1.13294	0.759389	0.907193	1	-0.685983	-1.6088	0.000234133	0.00064271	0.844517	0.283895	1.21748	0.490678	0.707659	1					164.349	150.432	150.333	155.038	98.949	95.6727	106.23	100.284	333.328	204.288	268.808	174.159	137.673	96.0305	135.954
S969	S969	NA	sRNA	-1.08801	-2.1258	0.00178216	0.0104576	1	-0.415184	-1.33347	0.421535	0.710789	1	-0.6843	-1.60692	0.00317844	0.00707723	1	-0.303271	-1.23394	0.395049	0.627398	1					167.171	131.935	158.753	152.62	65.526	64.0885	79.8699	69.8281	201.656	148.929	175.293	95.2684	77.5587	102.119	91.6488
SAOUHSC_00686	SAOUHSC_00686	NA	Hypothetical Protein	-0.000985708	-1.00068	0.998431	0.998715	1	-0.101649	-1.073	0.841402	0.935746	1	-0.683829	-1.6064	0.0281109	0.0503449	1	0.74876	1.68035	0.0850164	0.263994	1	SigB				13.5443	12.145	10.1644	11.9512	9.45836	14.1286	11.3932	11.6601	16.4771	41.2263	28.8517	14.4588	20.5178	12.1915	15.7227
S665	S665	NA	sRNA	-0.585766	-1.50084	0.125092	0.261888	1	0.223891	1.16788	0.609356	0.834275	1	-0.682839	-1.6053	0.0127935	0.0249417	1	-0.483957	-1.39857	0.21663	0.45438	1					55.5215	50.4074	70.0652	58.6647	31.9564	33.6069	48.67	38.0778	62.389	56.5935	59.4912	50.0472	40.789	58.1957	49.6773
SAOUHSC_01709	SAOUHSC_01709	NA	Hypothetical Protein	-1.34824	-2.54602	0.00409456	0.0198758	1	-0.5886	-1.50379	0.320698	0.632219	1	-0.681457	-1.60376	0.0292874	0.0521832	1	0.124102	1.08983	0.789857	0.89677	1	CcpA				17.016	16.8531	20.4482	18.1058	4.91668	6.95019	9.20156	7.02281	46.5071	10.0483	28.2777	15.0006	9.75603	4.3264	9.69435
ptaA	SAOUHSC_01836	ptaA	Carbohydrates	-0.226075	-1.16965	0.536961	0.692547	1	0.416314	1.33451	0.456431	0.734126	1	-0.681342	-1.60363	5.20402e-05	0.000157251	0.187709	0.0656744	1.04657	0.863481	0.935908	1					81.863	73.5775	83.2135	79.5514	64.5258	66.7424	67.4894	66.2525	137.622	99.9249	118.773	118.015	90.5775	61.1514	89.9146
saeR	SAOUHSC_00715	saeR	Regulation and Cell signaling	0.111891	1.08064	0.750155	0.847991	1	0.44795	1.3641	0.28618	0.602302	1	-0.680845	-1.60308	0.00933782	0.0187945	1	0.5418	1.45579	0.189151	0.420765	1	SaeR				41.84	31.9534	29.2947	34.3627	39.6508	36.6068	30.8462	35.7013	89.9405	51.4996	70.7201	73.4788	53.6162	22.6261	49.907
vraF	SAOUHSC_00667	vraF	Membrane Transport	-0.379993	-1.30134	0.308371	0.481042	1	-0.788388	-1.72714	0.112593	0.387832	1	-0.680618	-1.60283	0.00257921	0.00584778	1	1.0574	2.08118	0.0014122	0.018398	1	GraR				22.5146	18.4087	21.2091	20.7108	13.5545	14.4623	18.5401	15.519	76.1764	46.2977	61.2371	22.3572	24.1054	16.666	21.0429
S710	S710	NA	sRNA	-1.2772	-2.42368	0.0143026	0.0528025	1	-0.795336	-1.73548	0.135806	0.43003	1	-0.67799	-1.59991	0.150714	0.21841	1	0.0224164	1.01566	0.954822	0.979996	1					9.31387	8.90102	7.61501	8.60997	4.4365	1.84086	3.71114	3.3295	12.8811	11.8878	12.3844	4.30015	5.41031	4.63303	4.78116
gdpP	SAOUHSC_00015	gdpP	Hypothetical Protein	-0.647779	-1.56675	0.076234	0.184697	1	-0.529663	-1.44359	0.371921	0.677671	1	-0.67715	-1.59898	0.000830911	0.00204958	1	0.59054	1.50581	0.171428	0.394489	1					167.048	138.112	143.117	149.426	84.6062	94.1906	99.3432	92.7133	407.442	232.423	319.933	162.527	128.633	85.1278	125.429
pnpA	SAOUHSC_01251	pnpA	RNA Metabolism	-0.0509047	-1.03591	0.889984	0.938851	1	-0.450538	-1.36655	0.418532	0.708579	1	-0.676979	-1.59879	0.000383664	0.00101706	1	0.985845	1.98047	0.0119168	0.0733857	1	SigB		repressed		36.2058	33.6201	32.1848	34.0036	28.1992	33.0813	34.6632	31.9812	96.5794	94.8497	95.7146	48.5946	43.2375	35.7547	42.5289
SAOUHSC_00919	SAOUHSC_00919	NA	Hypothetical Protein	-0.655278	-1.57492	0.32335	0.495173	1	-0.877784	-1.83755	0.226063	0.537821	1	-0.672892	-1.59427	0.227911	0.308314	1	0.626412	1.54372	0.254658	0.498343	1					7.2819	4.89716	6.01119	6.06342	2.44087	4.55761	4.28776	3.76208	6.0745	21.2563	13.6654	3.37979	6.30347	6.00835	5.23054
SAOUHSC_00997	SAOUHSC_00997	NA	Regulation and Cell signaling	-0.766922	-1.70164	0.0743607	0.180907	1	-0.637118	-1.55522	0.149711	0.455226	1	-0.672771	-1.59413	0.0011995	0.0028891	1	0.644303	1.56298	0.10795	0.303522	1					144.129	110.456	105.566	120.051	70.2621	68.207	65.5717	68.0136	292.61	239.041	265.826	127.741	97.062	54.3012	93.0348
SAOUHSC_00255	SAOUHSC_00255	NA	Hypothetical Protein	-0.278607	-1.21302	0.470841	0.62964	1	-0.384093	-1.30504	0.442146	0.72471	1	-0.670779	-1.59193	0.0224237	0.0410257	1	0.780674	1.71793	0.0362489	0.147276	1					7.80616	8.36515	7.43314	7.86815	7.14203	5.52649	6.00662	6.22505	18.2545	20.3442	19.2993	9.62207	9.80361	5.52902	8.31823
SAOUHSC_01560	SAOUHSC_01560	NA	Phages, Prophages, Transposable elements, Plasmids	1.18698	2.27676	0.0497896	0.136012	1	1.25137	2.38067	0.0345635	0.202729	1	-0.670257	-1.59136	0.152442	0.220364	1	0.704459	1.62953	0.23202	0.473599	1					3.79148	3.17746	1.57587	2.84827	2.19962	4.38096	12.8063	6.4623	4.10559	9.82327	6.96443	11.6957	9.08872	5.11917	8.63452
S881	S881	NA	sRNA	1.13714	2.19945	0.18499	0.345125	1	0.661112	1.5813	0.440523	0.724508	1	-0.669923	-1.59099	0.294879	0.382968	1	1.13737	2.1998	0.213397	0.450997	1					0.890489	0.538977	3.00721	1.47889	2.6864	2.50803	4.04492	3.07979	7.93909	1.19972	4.5694	6.32361	3.46877	1.80348	3.86529
S700	S700	NA	sRNA	-0.406257	-1.32524	0.277114	0.447999	1	0.242314	1.18289	0.62533	0.842245	1	-0.669891	-1.59095	0.00614355	0.0128641	1	-0.173393	-1.12771	0.652692	0.81504	1					68.8695	59.1809	58.5744	62.2083	51.2996	42.306	42.4831	45.3629	90.5642	64.1476	77.3559	64.9952	56.3039	60.2687	60.5226
SAOUHSC_02761	SAOUHSC_02761	NA	Hypothetical Protein	-0.300521	-1.23159	0.409456	0.576788	1	0.487844	1.40235	0.35595	0.662104	1	-0.669364	-1.59037	0.00440723	0.00949124	1	-0.163074	-1.11967	0.668879	0.824438	1					17.1562	12.0235	11.5196	13.5664	11.1987	11.4913	9.7222	10.8041	19.49	14.7333	17.1117	17.0991	14.851	10.566	14.172
S284	S284	NA	sRNA	-1.50256	-2.83346	0.0742208	0.180703	1	-0.139458	-1.10149	0.891245	0.95482	1	-0.669291	-1.59029	0.333769	0.423513	1	-0.859514	-1.81443	0.231602	0.473337	1					12.0932	8.94606	9.98287	10.3407	4.05358	0	6.1035	3.38569	15.7625	0	7.88126	5.05158	4.36178	5.44263	4.952
S597	S597	NA	sRNA	-0.0364896	-1.02562	0.96243	0.978063	1	-0.177204	-1.13069	0.802663	0.922876	1	-0.66922	-1.59021	0.303789	0.392641	1	0.893927	1.85823	0.155442	0.3719	1					0.418035	0.63255	0.988204	0.679596	0.315279	0.981153	0.632956	0.643129	1.96156	1.408	1.68478	0.960425	1.0856	0.423316	0.823113
SAOUHSC_01733	SAOUHSC_01733	NA	Hypothetical Protein	-1.60631	-3.04472	0.000123778	0.00125128	0.455504	0.000245141	1.00017	0.999604	0.999766	1	-0.667685	-1.58852	0.0476905	0.0810296	1	-1.03796	-2.05332	0.00409519	0.0382608	1					49.3139	53.0055	49.9605	50.76	17.9549	9.57871	19.9542	15.8293	40.694	27.4918	34.0929	26.9925	17.664	18.9416	21.1994
SAOUHSC_02016	SAOUHSC_02016	NA	Hypothetical Protein	0.544051	1.45806	0.177698	0.33544	1	-0.0809054	-1.05768	0.875486	0.946344	1	-0.667369	-1.58817	0.0491741	0.0833116	1	0.753344	1.6857	0.0509779	0.188023	1					38.559	35.8004	34.8927	36.4174	37.2688	49.2041	69.7196	52.0641	105.749	67.5841	86.6663	40.3457	66.5941	87.4432	64.7943
SAOUHSC_A02503	SAOUHSC_A02503	NA	Hypothetical Protein	-1.08127	-2.1159	0.160167	0.311727	1	1.04814	2.06787	0.177004	0.48837	1	-0.666246	-1.58694	0.347214	0.437558	1	-1.45953	-2.75018	0.042055	0.164892	1					3.34428	2.69888	3.01167	3.01828	0.420372	2.61641	1.26591	1.43423	2.09233	0.750934	1.42163	2.56113	1.44746	1.12884	1.71248
S35	S35	NA	sRNA	-0.980891	-1.97368	0.00805381	0.0348008	1	0.0809325	1.0577	0.884107	0.951415	1	-0.666164	-1.58685	0.00060787	0.00154603	1	-0.512093	-1.42612	0.19526	0.429389	1					555.06	500.403	550.035	535.166	294.885	270.947	222.095	262.643	551.297	517.788	534.543	394.294	347.838	300.929	347.687
citB	SAOUHSC_01347	citB	Carbohydrates	-1.65139	-3.14137	0.000767668	0.0054925	1	0.631507	1.54918	0.256458	0.572787	1	-0.485168	-1.39975	0.268701	0.354934	1	-1.79807	-3.47754	0.000106081	0.00282019	0.381254	CcpA	Fur			3601.51	3663.04	3917.61	3727.38	1366.37	1190.17	891.036	1149.19	1583.25	1486.4	1534.83	1608.94	1507.37	979.577	1365.29
pgsA	SAOUHSC_01260	pgsA	Fatty Acids, Lipids, and Isoprenoids	-0.761608	-1.69538	0.0229618	0.0758842	1	-0.0335333	-1.02352	0.949502	0.979671	1	-0.66091	-1.58108	5.76877e-05	0.00017344	0.20808	-0.150815	-1.1102	0.7287	0.862129	1					158.81	152.598	159.927	157.112	85.6643	87.1141	98.3869	90.3885	241.485	162.132	201.808	124.1	133.647	100.543	119.43
comK2	SAOUHSC_01898	comK2	Hypothetical Protein	-1.30185	-2.46545	0.000582481	0.00443873	1	-0.522685	-1.43663	0.340149	0.646118	1	-0.659854	-1.57992	0.0172759	0.0326908	1	-0.48853	-1.40301	0.148123	0.36238	1					66.7726	53.1342	46.9301	55.6123	20.4505	20.3655	24.634	21.8167	62.0277	50.0031	56.0154	28.3172	22.8856	32.95	28.0509
S87	S87	NA	sRNA	-0.510699	-1.42474	0.141542	0.285621	1	-0.243432	-1.18381	0.579962	0.821236	1	-0.659004	-1.57899	0.00214559	0.00495838	1	0.434125	1.35109	0.132473	0.341091	1					320.787	228.317	206.631	251.912	182.198	179.396	147.662	169.752	384.672	579.578	482.125	234.086	296.968	149.052	226.702
S381	S381	NA	sRNA	-0.923861	-1.89719	0.329014	0.501478	1	1.19086	2.28289	0.243584	#N/A	1	-0.656367	-1.57611	0.505496	0.593399	1	-1.19088	-2.28293	0.157488	0.37372	1					2.04157	1.76525	0.787937	1.53159	0.439924	1.64286	0.441597	0.84146	1.36853	0.392931	0.88073	1.2183	1.89348	0	1.03726
lytS	SAOUHSC_00230	lytS	Regulation and Cell signaling	-0.421112	-1.33896	0.25591	0.42643	1	-0.565212	-1.47961	0.221713	0.532315	1	-0.654822	-1.57442	0.00604979	0.0126907	1	0.757246	1.69026	0.0688307	0.230927	1					16.3466	13.1396	10.8654	13.4505	8.61037	8.03868	12.5718	9.74029	24.188	40.3757	32.2819	14.9573	13.6448	9.98442	12.8622
SAOUHSC_01259	SAOUHSC_01259	NA	Hypothetical Protein	-0.643698	-1.56233	0.102184	0.22691	1	-0.104547	-1.07516	0.84883	0.939167	1	-0.654674	-1.57426	0.0148384	0.0286076	1	-0.031968	-1.02241	0.935947	0.971294	1					40.2079	37.5474	44.4853	40.7469	17.3283	27.3225	32.1793	25.61	67.9208	45.142	56.5314	34.0714	35.3026	30.5046	33.2929
S964	S964	NA	sRNA	-0.805645	-1.74793	0.0837317	0.197283	1	-0.75142	-1.68345	0.197108	0.503819	1	-0.649138	-1.56823	0.000258223	0.000706053	0.931411	0.503444	1.41759	0.29958	0.539234	1					1430.24	1170.64	1295.02	1298.63	723.039	642.589	801.744	722.458	4033.49	1208.25	2620.87	1074.28	961.116	803.736	946.377
gpmA	SAOUHSC_02703	gpmA	Carbohydrates	-0.366001	-1.28878	0.289594	0.460337	1	0.1172	1.08463	0.81717	0.925549	1	-0.648947	-1.56802	0.00186081	0.00434646	1	0.157601	1.11543	0.711853	0.851357	1	SigB				139.54	110.975	108.006	119.507	97.9704	82.8795	87.5635	89.4712	168.677	210.721	189.699	132.866	136.387	85.3286	118.194
fer	SAOUHSC_01504	fer	Respiration	-0.692656	-1.61626	0.0836489	0.197266	1	-0.721912	-1.64937	0.194623	0.503486	1	-0.235547	-1.17735	0.276139	0.362693	1	-0.112923	-1.08142	0.792165	0.897284	1					854.798	692.262	805.471	784.177	485.781	468.441	458.26	470.828	917.382	1151.18	1034.28	435.579	386.907	519.719	447.402
ohr	SAOUHSC_00831	ohr	Stress Response	-0.374966	-1.29681	0.265037	0.437403	1	0.134175	1.09747	0.741323	0.897927	1	-0.643272	-1.56187	0.0109243	0.0216248	1	0.00381776	1.00265	0.991742	0.997087	1	SigB				26.861	29.2857	31.7186	29.2884	20.3925	20.7086	24.5102	21.8704	38.0626	45.775	41.9188	28.9799	31.413	26.6599	29.0176
SAOUHSC_00433	SAOUHSC_00433	NA	Hypothetical Protein	-0.753012	-1.68531	0.0315371	0.0959219	1	-0.324261	-1.25202	0.429655	0.71521	1	-0.643106	-1.56169	0.00410654	0.00893776	1	0.148705	1.10857	0.590528	0.771618	1					36.4464	31.1764	33.3363	33.653	15.6202	19.1917	23.7231	19.5117	50.2327	56.4408	53.3368	29.5501	25.8448	20.7005	25.3651
S1067	S1067	NA	sRNA	1.75527	3.37588	0.271104	0.442804	1	1.01363	2.01899	0.475968	#N/A	1	-0.642657	-1.5612	0.585309	0.663096	1	0.729608	1.65819	0.656346	#N/A	1					0	0.599258	0	0.199753	0.746713	1.85903	0	0.86858	0	1.3339	0.666948	0.41358	1.28558	2.00518	1.23478
S556	S556	NA	sRNA	0.110976	1.07996	0.928865	0.961717	1	-0.293022	-1.2252	0.79355	#N/A	1	-0.642512	-1.56104	0.562246	0.643678	1	0.894918	1.8595	0.415978	#N/A	1					1.98017	0	0	0.660055	0.746713	0	1.49911	0.748606	0.929159	3.33474	2.13195	0.82716	1.28558	1.33679	1.14984
SAOUHSC_01559	SAOUHSC_01559	NA	Phages, Prophages, Transposable elements, Plasmids	0.97664	1.96788	0.453525	0.614673	1	0.479312	1.39408	0.665573	#N/A	1	-0.642384	-1.56091	0.552512	0.635042	1	0.854311	1.8079	0.49832	#N/A	1					0.748719	0	0	0.249573	0.564678	0.702915	0.566826	0.611473	0.702648	1.00872	0.855683	0.625514	0.972177	1.0109	0.869531
gntP	SAOUHSC_02806	gntP	Carbohydrates	0.358538	1.28213	0.296401	0.467856	1	1.22075	2.33068	0.00289027	0.0485184	1	-0.642273	-1.56079	0.00527622	0.0111758	1	-0.34492	-1.27008	0.347724	0.588145	1	CcpA				21.5385	19.5713	26.6263	22.5787	23.9695	25.8868	35.5461	28.4675	27.4358	23.3486	25.3922	40.8918	37.5286	32.1458	36.8554
SAOUHSC_02639	SAOUHSC_02639	NA	Phages, Prophages, Transposable elements, Plasmids	1.79423	3.4683	0.274129	0.445271	1	0.132956	1.09654	0.914074	#N/A	1	-0.642191	-1.5607	0.567254	0.647918	1	2.48816	5.61061	0.125183	#N/A	1					0.210774	0	0	0.070258	0	0.791518	0.319137	0.370218	0	1.7038	0.8519	0.35218	0.82104	0.284582	0.485934
rimI	SAOUHSC_02278	rimI	Protein Metabolism	-0.217306	-1.16256	0.475508	0.634674	1	0.293205	1.22536	0.484937	0.75603	1	-0.640754	-1.55914	0.000298349	0.000808145	1	0.122841	1.08888	0.666445	0.8228	1					110.764	92.1953	82.3537	95.1043	74.2861	81.4715	83.1621	79.6399	149.823	145.528	147.675	122.21	116.008	72.4272	103.549
gcp	SAOUHSC_02277	gcp	DNA Metabolism	-0.10703	-1.07701	0.764493	0.858034	1	0.73773	1.66755	0.185353	0.492788	1	-0.640602	-1.55898	4.10381e-05	0.000125865	0.148024	-0.215907	-1.16143	0.543614	0.741602	1					133.404	124.29	122.745	126.813	110.292	112.505	120.595	114.464	164.358	145.543	154.95	181.179	158.65	108.923	149.584
S225	S225	NA	sRNA	0.0963609	1.06907	0.84553	0.910032	1	1.44421	2.72113	0.0141246	0.124154	1	-0.638543	-1.55676	0.113892	0.172375	1	-0.707206	-1.63264	0.156239	0.372106	1					3.12905	3.42704	2.21402	2.92337	1.79803	4.19661	3.38412	3.12625	2.23734	3.01117	2.62426	4.60589	4.64335	2.61534	3.95486
arcC1	SAOUHSC_01129	arcC1	Amino Acids and Derivatives	0.028091	1.01966	0.941719	0.967894	1	0.298653	1.23	0.580401	0.821236	1	-0.63759	-1.55573	0.00837748	0.0170491	1	0.436664	1.35347	0.315771	0.554032	1					16.2106	15.0347	14.5984	15.2812	11.6785	16.2032	17.8286	15.2368	41.4766	17.2763	29.3764	26.6819	20.8393	12.3047	19.942
S460	S460	NA	sRNA	0.0447313	1.03149	0.926184	0.960697	1	0.0621862	1.04405	0.904084	0.959452	1	-0.634769	-1.55269	0.0799841	0.127608	1	0.716233	1.64289	0.0902874	0.272137	1					5.74972	4.84184	3.8834	4.82499	3.95931	4.92858	5.67768	4.85519	10.6745	12.4615	11.568	10.7558	4.86896	3.37528	6.33335
SAOUHSC_02605	SAOUHSC_02605	NA	Cell Wall and Capsule	-1.44424	-2.7212	0.00492509	0.023224	1	-0.771235	-1.70673	0.130257	0.422301	1	-0.633527	-1.55135	0.0908678	0.141976	1	0.108423	1.07805	0.791428	0.897267	1					5.16396	5.35807	6.25082	5.59095	2.12434	1.51108	2.33551	1.99031	11.9582	5.15012	8.55414	3.02555	3.57028	1.26768	2.62117
hemX	SAOUHSC_01775	hemX	Respiration	-1.52072	-2.86935	0.00091023	0.00616115	1	-0.226569	-1.17005	0.620195	0.840235	1	-2.46203	-5.50993	3.79465e-38	1.51699e-36	1.36873e-34	1.17685	2.26083	0.00428308	0.0392316	1			repressed		119.048	104.929	106.502	110.159	37.4162	40.5158	33.649	37.1937	448.62	260.397	354.509	221.565	176.489	121.268	173.107
ndh2	SAOUHSC_00878	ndh2	Respiration	0.343475	1.26881	0.37792	0.55314	1	-0.382139	-1.30327	0.427863	0.714547	1	1.23064	2.34672	9.12327e-12	5.94208e-11	3.29076e-08	-0.703633	-1.6286	0.119076	0.31995	1					485.086	426.429	356.804	422.773	520.28	503.207	532.06	518.516	279.486	456.905	368.195	182.613	187.407	174.704	181.575
SAOUHSC_00700	SAOUHSC_00700	NA	Hypothetical Protein	0.12444	1.09008	0.772753	0.86547	1	-0.206765	-1.1541	0.599164	0.827837	1	-0.627612	-1.54501	0.0291178	0.0519342	1	0.948165	1.92942	0.00797813	0.0568376	1					12.9735	10.9933	17.5248	13.8305	11.4153	12.5858	19.9708	14.6573	42.0044	33.2094	37.6069	23.6644	19.3723	13.4293	18.822
SAOUHSC_00600	SAOUHSC_00600	NA	Hypothetical Protein	0.58824	1.50341	0.273096	0.444778	1	1.12441	2.18012	0.0778234	0.316078	1	-0.627398	-1.54478	0.0889969	0.139554	1	0.226289	1.16982	0.663269	0.820927	1					5.766	8.02684	7.00992	6.93425	6.95787	12.4505	11.3496	10.2526	17.3158	5.4378	11.3768	19.2687	13.8507	6.2281	13.1158
SAOUHSC_A02445	SAOUHSC_A02445	NA	Hypothetical Protein	1.23196	2.34886	0.454388	0.614894	1	-0.435839	-1.3527	0.736985	#N/A	1	-0.625116	-1.54234	0.644349	0.71462	1	1.64531	3.12816	0.246424	#N/A	1					0.291652	0	0	0.0972174	0	0	0.883194	0.294398	0.547412	0.785861	0.666637	0.487319	0	0.787564	0.424961
SAOUHSC_01268	SAOUHSC_01268	NA	Hypothetical Protein	0.177602	1.131	0.774576	0.86547	1	-0.55156	-1.46567	0.390535	0.689922	1	-0.625068	-1.54228	0.267018	0.353247	1	1.16856	2.24787	0.0387843	0.155232	1					2.5594	1.85892	1.03718	1.8185	1.15817	1.92226	3.10019	2.06021	6.00477	6.2067	6.10574	2.77971	2.65861	2.76451	2.73428
S769	S769	NA	sRNA	-0.717601	-1.64444	0.559795	0.708301	1	-0.435839	-1.3527	0.737921	#N/A	1	-0.624945	-1.54215	0.637998	0.709471	1	-0.326306	-1.2538	0.751304	#N/A	1					1.10656	0.669758	1.49476	1.09036	0.834561	1.03887	0	0.624476	1.03847	1.49082	1.26465	0.924473	0	1.49406	0.806176
mutY	SAOUHSC_02005	mutY	DNA Metabolism	-0.0446614	-1.03144	0.907491	0.951209	1	-0.231913	-1.17439	0.642766	0.852246	1	-0.624571	-1.54175	0.00915848	0.0184978	1	0.834098	1.78274	0.0331352	0.141302	1					12.686	12.0221	12.0445	12.2509	11.2626	11.8419	11.5249	11.5431	31.7024	29.9831	30.8428	18.9561	15.2486	9.88553	14.6967
SAOUHSC_00599	SAOUHSC_00599	NA	Hypothetical Protein	0.163681	1.12014	0.676915	0.802024	1	0.805547	1.74781	0.146105	0.44688	1	-0.622507	-1.53955	0.0348694	0.0610346	1	0.197906	1.14703	0.639913	0.80761	1					17.0369	13.749	14.0639	14.9499	11.7783	16.2168	21.1383	16.3778	34.6419	13.8675	24.2547	31.4321	24.4259	9.26503	21.7077
esaA	SAOUHSC_00258	esaA	Membrane Transport	0.0354383	1.02487	0.915745	0.955515	1	0.424667	1.34226	0.476652	0.750493	1	-0.622327	-1.53936	0.00122664	0.00295039	1	0.306381	1.2366	0.402313	0.632787	1					17.4085	15.0008	16.1355	16.1816	13.3354	16.5533	18.6879	16.1922	31.113	25.6619	28.3875	28.7557	21.3787	13.2779	21.1374
dat	SAOUHSC_01867	dat	Amino Acids and Derivatives	-0.96649	-1.95408	0.00603684	0.0274352	1	-0.535215	-1.44916	0.263022	0.576774	1	-0.621912	-1.53891	0.002156	0.00497912	1	0.252277	1.19109	0.460603	0.681217	1					79.146	64.3725	56.6284	66.7156	33.5555	33.4493	31.8043	32.9364	107.38	119.287	113.333	56.7925	45.1118	26.9247	42.943
mazE	SAOUHSC_02304	mazE	Regulation and Cell signaling	-0.411895	-1.33043	0.338206	0.511898	1	0.127031	1.09204	0.787534	0.91801	1	-0.618589	-1.53537	0.0572481	0.0955417	1	0.233146	1.1754	0.507189	0.719526	1					44.4437	37.2871	34.4757	38.7355	23.2311	30.5706	31.3147	28.3721	69.7902	58.6914	64.2408	60.2908	31.4252	19.0121	36.9093
SAOUHSC_00808	SAOUHSC_00808	NA	Phages, Prophages, Transposable elements, Plasmids	-0.495104	-1.40942	0.275007	0.446151	1	-0.859982	-1.81502	0.116119	0.394153	1	-0.617818	-1.53455	0.0310687	0.0549628	1	1.1297	2.18813	0.0121373	0.0736897	1					22.9145	12.4948	9.76004	15.0564	9.80867	12.5975	8.12684	10.1777	29.6413	62.856	46.2486	18.454	15.0107	6.55007	13.3383
SAOUHSC_00547	SAOUHSC_00547	NA	Cell Wall and Capsule	0.0210609	1.01471	0.95203	0.972449	1	-0.208764	-1.1557	0.597537	0.826857	1	-0.609572	-1.52581	0.00404075	0.00881111	1	0.884049	1.84555	0.00914546	0.060955	1					20.4846	15.1503	13.8009	16.4786	18.4159	13.4284	16.3975	16.0806	45.6392	40.8808	43.26	28.5087	20.4959	13.5875	20.864
SAOUHSC_01456	SAOUHSC_01456	NA	Iron acquisition and Metabolism	-0.999367	-1.99912	0.0166983	0.0590746	1	-0.778074	-1.71484	0.124682	0.410116	1	-0.605019	-1.521	0.0151093	0.0291136	1	0.281698	1.21562	0.458681	0.680838	1					15.9919	12.5661	8.48927	12.3491	7.27892	5.47865	4.92771	5.89509	13.9547	28.5002	21.2275	8.34439	7.86876	6.4397	7.55095
fmtC	SAOUHSC_01359	fmtC	Regulation and Cell signaling	-0.23872	-1.17995	0.487659	0.645983	1	0.510105	1.42415	0.283606	0.599184	1	-0.604395	-1.52034	0.000528187	0.0013638	1	-0.266472	-1.20286	0.511461	0.721286	1	GraR				44.5871	47.9805	50.9629	47.8435	39.8128	39.5354	39.1966	39.515	58.5809	55.2486	56.9147	55.9374	50.5364	43.6906	50.0548
S948	S948	NA	sRNA	-0.788781	-1.72761	0.0555788	0.147135	1	-0.735952	-1.6655	0.119734	0.401512	1	-0.603142	-1.51902	0.0805591	0.128231	1	0.596195	1.51172	0.0953636	0.281062	1					31.869	31.6126	27.5036	30.3284	20.6971	19.9463	10.723	17.1221	62.3083	69.1743	65.7413	25.8852	25.8628	13.1477	21.6319
SAOUHSC_01152	SAOUHSC_01152	NA	Hypothetical Protein	-0.885555	-1.84748	0.00900449	0.0377029	1	-0.561138	-1.47543	0.23801	0.551793	1	-0.602878	-1.51874	0.00540258	0.0114157	1	0.389289	1.30975	0.257707	0.502206	1					75.8112	65.7852	62.5735	68.0566	32.38	33.5183	41.5698	35.8227	123.525	131.058	127.292	64.28	47.9717	26.6956	46.3158
SAOUHSC_00976	SAOUHSC_00976	NA	Iron acquisition and Metabolism	-0.490303	-1.40474	0.199178	0.363685	1	0.107628	1.07746	0.825847	0.930607	1	-0.601416	-1.5172	0.0185369	0.0348494	1	0.0896559	1.06412	0.812934	0.908465	1					20.2921	17.0788	17.4112	18.2607	12.4798	12.4279	12.9228	12.6102	28.4426	26.6347	27.5386	20.5909	18.4325	9.28943	16.1043
tsaB	SAOUHSC_02279	tsaB	Cell Division and Cell Cycle	-0.203494	-1.15148	0.554359	0.70637	1	0.0636618	1.04512	0.89949	0.957788	1	-0.599692	-1.51539	0.0122817	0.024011	1	0.342415	1.26788	0.296788	0.538281	1					35.637	33.9344	30.0485	33.2067	27.0483	30.8996	26.4639	28.1373	59.6456	60.2446	59.9451	43.9006	37.8731	24.3646	35.3794
rbsU	SAOUHSC_00241	rbsU	Carbohydrates	-0.0106815	-1.00743	0.973678	0.983759	1	1.02371	2.03314	0.0171569	0.13643	1	-0.599625	-1.51532	0.00130396	0.00311269	1	-0.388119	-1.30869	0.319143	0.558074	1	CcpA				40.0972	33.9769	36.3014	36.7918	31.5279	32.5182	42.4985	35.5148	41.8733	37.4701	39.6717	59.7994	45.9717	30.2944	45.3552
SAOUHSC_00026	SAOUHSC_00026	NA	Hypothetical Protein	1.38736	2.616	0.013698	0.0515217	1	0.295932	1.22768	0.614037	0.837624	1	-0.598666	-1.51432	0.0951237	0.147961	1	1.5611	2.9508	0.00378651	0.0364174	1					2.35145	1.32835	0.847032	1.50894	3.31043	5.00388	3.79773	4.03735	8.97413	3.8016	6.38787	6.15545	4.27454	4.44482	4.95827
SAOUHSC_01914	SAOUHSC_01914	NA	cell division and Cell Cycle	0.333603	1.26016	0.534115	0.689833	1	-0.923295	-1.89644	0.0838522	0.326304	1	-0.59624	-1.51177	0.124025	0.184973	1	1.87074	3.65719	9.39599e-05	0.00259664	0.337692					6.99965	7.76712	4.33365	6.36681	6.59886	10.4048	6.62396	7.87586	23.8124	43.6153	33.7139	8.52808	14.7692	6.6943	9.99719
S411	S411	NA	sRNA	-1.10122	-2.14536	0.000649327	0.00481242	1	0.274495	1.20957	0.551594	0.801916	1	-0.596228	-1.51176	0.0112136	0.0221344	1	-0.856307	-1.8104	0.0106681	0.0680011	1					308.696	323.15	295.952	309.266	168.847	125.809	123.192	139.283	259.758	225.32	242.539	208.14	177.8	144.316	176.752
SAOUHSC_00916	SAOUHSC_00916	NA	Hypothetical Protein	0.871379	1.82941	0.0725139	0.177027	1	1.40553	2.64915	0.025838	0.170694	1	-0.593725	-1.50914	0.0426361	0.0731566	1	-0.00438604	-1.00304	0.992303	0.997087	1					1.74835	2.27921	1.90752	1.97836	3.55006	2.904	4.07264	3.5089	3.40775	1.9931	2.70042	5.78642	3.75448	3.54087	4.36059
SAOUHSC_02979	SAOUHSC_02979	NA	Hypothetical Protein	-0.313864	-1.24303	0.335755	0.509067	1	-0.167815	-1.12336	0.725742	0.889522	1	-0.593436	-1.50884	0.00242642	0.00553746	1	0.369357	1.29178	0.367528	0.604278	1					130.629	130.46	110.879	123.99	96.4143	97.305	96.5972	96.7722	167.429	288.758	228.093	141.242	125.649	98.7555	121.882
S311	S311	NA	sRNA	-0.354529	-1.27857	0.447567	0.608477	1	1.1808	2.26702	0.0382761	0.21396	1	-0.592592	-1.50795	0.0850467	0.134329	1	-1.17552	-2.25874	0.00996658	0.0647881	1					31.7553	24.2342	37.3005	31.0967	27.0735	20.7392	21.9502	23.2543	14.2528	26.0416	20.1472	27.6833	30.4764	32.6225	30.2607
pflA	SAOUHSC_00188	pflA	Respiration	1.08664	2.12379	0.00182846	0.0106524	1	1.39996	2.63894	0.00123071	0.0304306	1	-0.254028	-1.19253	0.178908	0.251999	1	-0.0132648	-1.00924	0.970767	0.986601	1	CcpA	Rex			39.7133	35.0613	36.1669	36.9805	66.6589	66.9053	96.7518	76.772	61.4622	42.3741	51.9182	86.4798	93.1804	51.3354	76.9986
S693	S693	NA	sRNA	0.14837	1.10832	0.702571	0.820795	1	0.626636	1.54396	0.225406	0.53748	1	-0.591905	-1.50724	0.0377596	0.0656968	1	0.201374	1.14979	0.623929	0.795419	1					37.2457	35.9474	24.1362	32.4431	39.4784	39.2198	25.1489	34.6157	69.6714	35.6003	52.6359	66.6486	40.8461	26.5033	44.666
[truncated: 2,896 more rows]
