# Supplementary material for: (p)ppGpp-mediated GTP homeostasis ensures survival and antibiotic tolerance of Staphylococcus aureus
Source: Commun Biol. 2025 Mar 28;8:508. doi: 10.1038/s42003-025-07910-6 (PMC11953324; doi:10.1038/s42003-025-07910-6)
Supplement: Supplementary file 5 — Supplementary Data 2 [file 42003_2025_7910_MOESM5_ESM.xlsx]

## Sheet: all genes
Name	locus tag	Pangenom	TheSEED categories	(p)ppGpp0 vs. WT - Log₂ fold change	(p)ppGpp0 vs. WT - Fold change	(p)ppGpp0 vs. WT - P-value	(p)ppGpp0 vs. WT - FDR p-value	(p)ppGpp0 vs. WT - Bonferroni	(p)ppGpp0 guaBA vs. guaBA - Log₂ fold change	(p)ppGpp0 guaBA vs. guaBA - Fold change	(p)ppGpp0 guaBA vs. guaBA - P-value	(p)ppGpp0 guaBA vs. guaBA - FDR p-value	(p)ppGpp0 guaBA vs. guaBA - Bonferroni	(p)ppGpp0 vs (p)ppGpp0 guaBA - log2 fold change	(p)ppGpp0 vs (p)ppGpp0 guaBA - Fold change	(p)ppGpp0 vs (p)ppGpp0 guaBA - P-value	(p)ppGpp0 vs (p)ppGpp0 guaBA - FDR p-value	(p)ppGpp0 vs (p)ppGpp0 guaBA - Bonferroni	guaBA vs. WT - Log₂ fold change	guaBA vs. WT - Fold change	guaBA vs. WT - P-value	guaBA vs. WT - FDR p-value	guaBA vs. WT - Bonferroni	Regulator 1	Regulator 2	stringent ( independent of CodY)	stringent (CodY dependent)	WT_a_24h_AS_001_S65 (trimmed) (GE) - RPKM	WT_b_24h_AS_002_S66 (trimmed) (GE) - RPKM	WT_c_24h_AS_003_S67 (trimmed) (GE) - RPKM	Mean	(p)ppGpp0_a_24h_AS_004_S68 (trimmed) (GE) - RPKM	(p)ppGpp0_b_24h_AS_005_S69 (trimmed) (GE) - RPKM	(p)ppGpp0_c_24h_AS_006_S70 (trimmed) (GE) - RPKM	Mean	guaBA_b_24h_AS_008_S72 (trimmed) (GE) - RPKM	guaBA_c_24h_AS_009_S73 (trimmed) (GE) - RPKM	Mean	(p)ppGpp0_guaBA_a_24h_AS_010_S74 (trimmed) (GE) - RPKM	(p)ppGpp0_guaBA_b_24h_AS_011_S75 (trimmed) (GE) - RPKM	(p)ppGpp0_guaBA_c_24h_AS_012_S76 (trimmed) (GE) - RPKM	Mean
S1	S1	NA	sRNA	0.430714	1.3479	0.37805	0.55314	1	-0.653082	-1.57252	0.336103	0.642712	1	1.84043	3.58117	3.78026e-05	0.000116661	0.136354	-0.955061	-1.93866	0.0457266	0.17468	1					12.313	11.1789	10.6264	11.3728	10.8341	20.5507	13.9826	15.1225	7.38259	9.67681	8.5297	2.28597	5.3293	3.23259	3.61595
S10	S10	NA	sRNA	0.40284	1.32211	0.827836	0.900025	1	-4.32964	-20.1072	0.140591	#N/A	1	1.88687	3.69832	0.45256	#N/A	1	2.41505	5.33337	0.0828637	#N/A	1					0	0.474412	0	0.158137	0	0.735864	0	0.245288	1.10338	2.112	1.60769	0	0	0	0
S100	S100	NA	sRNA	#N/A	#N/A	#N/A	#N/A	#N/A	#N/A	#N/A	#N/A	#N/A	#N/A	#N/A	#N/A	#N/A	#N/A	#N/A	#N/A	#N/A	#N/A	#N/A	#N/A					0	0	0	0	0	0	0	0	0	0	0	0	0	0	0
S1000	S1000	NA	sRNA	0.0545258	1.03852	0.987685	#N/A	1	#N/A	#N/A	#N/A	#N/A	#N/A	-1.90503	-3.74517	0.505725	#N/A	1	#N/A	#N/A	#N/A	#N/A	#N/A					0	0	0	0	0	0	0	0	0	0	0	0	0	0.505452	0.168484
S1001	S1001	NA	sRNA	-0.526223	-1.44015	0.406929	0.575037	1	-3.59377	-12.0735	0.0030528	0.0501555	1	2.24971	4.75587	0.0178274	0.0336794	1	0.129973	1.09427	0.81582	0.909247	1					3.36924	2.17522	3.64097	3.06181	3.04926	0.843498	2.04057	1.97778	2.95112	6.96015	4.95564	0	0.583306	0.606542	0.396616
S1002	S1002	NA	sRNA	-1.30546	-2.47162	0.000403452	0.0032212	1	-0.713492	-1.63977	0.144785	0.44688	1	-0.170225	-1.12523	0.505796	0.593508	1	-0.579993	-1.49484	0.149904	0.364994	1					180.398	115.027	93.8251	129.75	57.4777	47.0953	46.011	50.1947	134.442	109.824	122.133	52.7898	45.7204	44.2854	47.5985
S1003	S1003	NA	sRNA	-1.52431	-2.87649	0.0106199	0.0429319	1	-0.266208	-1.20264	0.662258	0.858037	1	-1.5077	-2.84356	0.000129728	0.000371354	0.46793	0.119846	1.08662	0.812643	0.908465	1					30.3879	14.0134	27.3656	23.9223	4.91107	6.79259	12.5983	8.10064	58.3941	15.1089	36.7515	26.2941	14.0919	17.0954	19.1605
S1004	S1004	NA	sRNA	-0.702372	-1.62718	0.0857663	0.20033	1	0.0279291	1.01955	0.953803	0.979979	1	-0.556934	-1.47114	0.0658246	0.108041	1	-0.146032	-1.10652	0.724284	0.860301	1					9.49623	6.78774	6.71924	7.66774	4.63823	4.07556	4.92975	4.54785	13.4951	5.97047	9.73281	7.93358	5.16703	3.41909	5.50656
S1005	S1005	NA	sRNA	-1.9117	-3.76253	0.229584	0.397823	1	-1.85746	-3.62368	0.112303	#N/A	1	-1.07573	-2.10779	0.482176	0.572358	1	1.27413	2.41853	0.185262	0.415504	1					0	0.979432	2.18589	1.05511	0	0	0.612538	0.204179	1.51863	5.99536	3.75699	0.675959	0.525289	0	0.400416
S1006	S1006	NA	sRNA	-0.483616	-1.39824	0.511882	0.669739	1	0.758739	1.69201	0.218833	0.528577	1	-3.30318	-9.87087	3.24044e-08	1.45235e-07	0.000116883	2.26207	4.79679	2.46704e-05	0.00091673	0.0886654					3.99033	3.45027	4.62017	4.02026	1.7197	2.1407	4.31561	2.72534	32.0982	21.504	26.8011	39.5282	19.9849	11.545	23.686
S1007	S1007	NA	sRNA	0.0545258	1.03852	0.987809	0.992379	1	-0.740172	-1.67038	0.568873	#N/A	1	-2.70727	-6.53087	0.332268	#N/A	1	3.84045	14.3249	0.118153	#N/A	1					0	0	0	0	0	0	0	0	2.15622	0.773863	1.46504	0	1.49166	0	0.49722
S1008	S1008	NA	sRNA	-0.622651	-1.5397	0.259796	0.431315	1	0.575553	1.49025	0.289595	0.605074	1	-1.07878	-2.11225	0.0199602	0.0371636	1	-0.097352	-1.06981	0.834965	0.922723	1					13.9154	10.606	9.74667	11.4227	9.32879	5.80627	6.24285	7.12597	17.8959	11.8041	14.85	17.6536	11.3765	7.65448	12.2282
S1009	S1009	NA	sRNA	#N/A	#N/A	#N/A	#N/A	#N/A	#N/A	#N/A	#N/A	#N/A	#N/A	#N/A	#N/A	#N/A	#N/A	#N/A	#N/A	#N/A	#N/A	#N/A	#N/A					0	0	0	0	0	0	0	0	0	0	0	0	0	0	0
S101	S101	NA	sRNA	#N/A	#N/A	#N/A	#N/A	#N/A	#N/A	#N/A	#N/A	#N/A	#N/A	#N/A	#N/A	#N/A	#N/A	#N/A	#N/A	#N/A	#N/A	#N/A	#N/A					0	0	0	0	0	0	0	0	0	0	0	0	0	0	0
S1010	S1010	NA	sRNA	#N/A	#N/A	#N/A	#N/A	#N/A	#N/A	#N/A	#N/A	#N/A	#N/A	#N/A	#N/A	#N/A	#N/A	#N/A	#N/A	#N/A	#N/A	#N/A	#N/A					0	0	0	0	0	0	0	0	0	0	0	0	0	0	0
S1011	S1011	NA	sRNA	-1.44126	-2.71557	0.0106385	0.0429574	1	1.89209	3.71172	0.00158499	0.0340994	1	-2.04587	-4.12923	2.31249e-05	7.39231e-05	0.0834114	-1.64377	-3.12481	0.000805789	0.0124289	1					23.7263	27.08	30.2184	27.0082	15.3379	10.1828	3.07924	9.5333	8.90654	16.4394	12.673	39.0777	20.2449	38.4417	32.5881
S1012	S1012	NA	sRNA	0.402919	1.32218	0.819294	0.896407	1	-0.358358	-1.28197	0.823738	#N/A	1	0.179757	1.13269	0.917876	#N/A	1	0.729505	1.65807	0.641072	#N/A	1					0.55738	0	0	0.185793	0.840743	0	0	0.280248	0.523082	0.750934	0.637008	0.46566	0	0	0.15522
S1013	S1013	NA	sRNA	-0.609097	-1.5253	0.435725	0.597935	1	-1.12926	-2.18747	0.193538	0.502577	1	-0.0137708	-1.00959	0.987539	0.990044	1	0.501207	1.4154	0.429134	0.655223	1					3.76231	6.50622	2.17808	4.14887	4.05358	4.03674	0	2.69678	6.05281	11.5858	8.81933	1.34709	4.1873	1.45137	2.32859
S1014	S1014	NA	sRNA	-0.0472273	-1.03328	0.891206	0.939336	1	-0.475315	-1.39022	0.256315	0.572787	1	-0.183121	-1.13534	0.403788	0.49537	1	0.561576	1.47588	0.151178	0.366729	1					89.1633	71.3849	59.5843	73.3775	60.1303	66.8783	79.6453	68.8846	148.98	161.757	155.368	70.7468	76.8766	49.3647	65.6627
S1015	S1015	NA	sRNA	#N/A	#N/A	#N/A	#N/A	#N/A	#N/A	#N/A	#N/A	#N/A	#N/A	#N/A	#N/A	#N/A	#N/A	#N/A	#N/A	#N/A	#N/A	#N/A	#N/A					0	0	0	0	0	0	0	0	0	0	0	0	0	0	0
S1016	S1016	NA	sRNA	-0.421713	-1.33952	0.740897	0.843756	1	-0.74147	-1.67188	0.546624	#N/A	1	-0.256701	-1.19474	0.845393	0.884028	1	0.275932	1.21078	0.796152	#N/A	1					1.35173	0	0.608646	0.653458	0.679643	0.846024	0	0.508555	0.845702	1.82113	1.33341	0.752864	0	0.608358	0.453741
S1017	S1017	NA	sRNA	-0.328907	-1.25606	0.609105	0.749593	1	-0.0703911	-1.05	0.931559	0.970406	1	0.140468	1.10226	0.825268	0.867417	1	-0.767779	-1.70265	0.249182	0.492461	1					9.26108	4.20402	5.47313	6.31274	6.11156	5.43408	3.5056	5.01708	7.60481	2.33945	4.97213	2.41785	4.5094	5.47054	4.1326
S1018	S1018	NA	sRNA	#N/A	#N/A	#N/A	#N/A	#N/A	#N/A	#N/A	#N/A	#N/A	#N/A	#N/A	#N/A	#N/A	#N/A	#N/A	#N/A	#N/A	#N/A	#N/A	#N/A					0	0	0	0	0	0	0	0	0	0	0	0	0	0	0
S1019	S1019	NA	sRNA	-1.96572	-3.90608	0.116404	0.249042	1	-0.373718	-1.29569	0.625644	0.842245	1	-2.11019	-4.31748	0.0702724	0.114156	1	0.681965	1.60432	0.388219	0.62148	1					1.77747	0.717222	6.40276	2.96582	1.78741	0	0	0.595802	6.67239	6.3859	6.52914	3.95995	2.30796	0.799967	2.35596
S102	S102	NA	sRNA	#N/A	#N/A	#N/A	#N/A	#N/A	#N/A	#N/A	#N/A	#N/A	#N/A	#N/A	#N/A	#N/A	#N/A	#N/A	#N/A	#N/A	#N/A	#N/A	#N/A					0	0	0	0	0	0	0	0	0	0	0	0	0	0	0
S1020	S1020	NA	sRNA	#N/A	#N/A	#N/A	#N/A	#N/A	#N/A	#N/A	#N/A	#N/A	#N/A	#N/A	#N/A	#N/A	#N/A	#N/A	#N/A	#N/A	#N/A	#N/A	#N/A					0	0	0	0	0	0	0	0	0	0	0	0	0	0	0
S1021	S1021	NA	sRNA	-1.70486	-3.25997	0.0296303	0.0917911	1	-0.351464	-1.27585	0.653313	0.853344	1	-1.06197	-2.08777	0.189149	0.264095	1	-0.20951	-1.1563	0.711846	0.851357	1					3.16456	4.25641	4.74971	4.05689	1.59113	1.32043	0.532393	1.14798	4.94973	4.7372	4.84346	2.93758	1.82624	0.949494	1.90444
S1022	S1022	NA	sRNA	-0.927408	-1.90186	0.0156504	0.0564476	1	0.27352	1.20875	0.644155	0.852246	1	-1.7168	-3.28706	8.82496e-18	1.00633e-16	3.18316e-14	0.227936	1.17116	0.487962	0.705097	1					73.3779	74.5352	62.2941	70.0691	37.1502	31.893	38.1917	35.745	129.038	104.008	116.523	85.4981	98.6962	102.169	95.4545
S1023	S1023	NA	sRNA	-0.380195	-1.30152	0.518265	0.675064	1	0.474092	1.38904	0.41853	0.708579	1	-2.07145	-4.2031	3.33429e-06	1.17972e-05	0.0120268	0.78911	1.72801	0.111108	0.308455	1					5.92693	5.61496	4.17714	5.23968	5.4418	3.38699	2.73125	3.85335	18.1377	7.29075	12.7142	10.1185	13.3841	16.7007	13.4011
S1024	S1024	NA	sRNA	0.651038	1.5703	0.41091	0.57739	1	0.107069	1.07704	0.86895	0.945069	1	-1.50796	-2.84408	0.0212218	0.0392187	1	2.11173	4.32209	0.00166507	0.0205463	1					0.597193	0.361457	0.605023	0.521224	0.900796	0	1.35633	0.752377	3.50278	3.01715	3.25996	2.99353	1.357	1.20947	1.85333
S1025	S1025	NA	sRNA	-0.317765	-1.2464	0.69707	0.816813	1	-0.435725	-1.35259	0.739114	#N/A	1	1.90185	3.73692	0.0580364	0.0966255	1	-2.10062	-4.28893	0.0233209	0.11416	1					3.55895	3.69272	3.43391	3.56186	2.30068	3.81854	2.30943	2.80955	0.477136	2.05492	1.26603	0.424758	0.660161	0.686458	0.590459
S1026	S1026	NA	sRNA	#N/A	#N/A	#N/A	#N/A	#N/A	#N/A	#N/A	#N/A	#N/A	#N/A	#N/A	#N/A	#N/A	#N/A	#N/A	#N/A	#N/A	#N/A	#N/A	#N/A					0	0	0	0	0	0	0	0	0	0	0	0	0	0	0
S1027	S1027	NA	sRNA	-1.29398	-2.45204	0.0196353	0.0669047	1	0.43261	1.34967	0.459021	0.736781	1	-1.54884	-2.92582	0.000690441	0.00173383	1	-0.350442	-1.27495	0.476668	0.69585	1					21.3465	12.2742	14.4176	16.0127	4.8298	9.01825	5.6562	6.50142	24.0395	10.7847	17.4121	18.2797	13.1658	15.1313	15.5256
S1028	S1028	NA	sRNA	#N/A	#N/A	#N/A	#N/A	#N/A	#N/A	#N/A	#N/A	#N/A	#N/A	#N/A	#N/A	#N/A	#N/A	#N/A	#N/A	#N/A	#N/A	#N/A	#N/A					0	0	0	0	0	0	0	0	0	0	0	0	0	0	0
S1029	S1029	NA	sRNA	-0.455132	-1.37091	0.304628	0.476686	1	0.282827	1.21658	0.609088	0.834275	1	0.0639849	1.04535	0.863985	0.896997	1	-0.928948	-1.90389	0.0119632	0.0734971	1					24.931	24.1436	23.8802	24.3183	13.6747	25.5336	13.7268	17.645	17.8667	18.321	18.0939	13.2545	16.4802	12.2405	13.9917
S103	S103	NA	sRNA	#N/A	#N/A	#N/A	#N/A	#N/A	#N/A	#N/A	#N/A	#N/A	#N/A	#N/A	#N/A	#N/A	#N/A	#N/A	#N/A	#N/A	#N/A	#N/A	#N/A					0	0	0	0	0	0	0	0	0	0	0	0	0	0	0
S1030	S1030	NA	sRNA	-0.825235	-1.77182	0.153709	0.303529	1	-0.133678	-1.09709	0.867286	0.944324	1	0.308787	1.23867	0.592558	0.669782	1	-1.53822	-2.90436	0.00952921	0.0632059	1					11.3385	13.7255	6.96191	10.6753	4.6644	6.77398	6.24285	5.89374	2.90203	8.33228	5.61716	3.01404	3.34602	6.26276	4.2076
S1031	S1031	NA	sRNA	#N/A	#N/A	#N/A	#N/A	#N/A	#N/A	#N/A	#N/A	#N/A	#N/A	#N/A	#N/A	#N/A	#N/A	#N/A	#N/A	#N/A	#N/A	#N/A	#N/A					0	0	0	0	0	0	0	0	0	0	0	0	0	0	0
S1032	S1032	NA	sRNA	0.884545	1.84618	0.225859	0.396722	1	1.45372	2.73913	0.0624754	0.278477	1	0.657126	1.57694	0.301405	0.390277	1	-1.06472	-2.09176	0.182629	0.411292	1					2.39638	2.90086	4.53189	3.27638	2.1688	5.39946	10.1595	5.90927	2.24892	1.93712	2.09302	3.60368	4.35622	1.29421	3.0847
S1033	S1033	NA	sRNA	-0.258191	-1.19598	0.799658	0.884787	1	-0.0777873	-1.0554	0.945914	#N/A	1	1.07922	2.11289	0.364408	0.454269	1	-1.08619	-2.12312	0.206517	0.446599	1					5.21509	4.50926	1.00637	3.57691	2.24753	6.99435	0	3.08063	2.09751	3.01117	2.55434	0.622417	2.90209	0	1.17484
S1034	S1034	NA	sRNA	#N/A	#N/A	#N/A	#N/A	#N/A	#N/A	#N/A	#N/A	#N/A	#N/A	#N/A	#N/A	#N/A	#N/A	#N/A	#N/A	#N/A	#N/A	#N/A	#N/A					0	0	0	0	0	0	0	0	0	0	0	0	0	0	0
S1035	S1035	NA	sRNA	0.880987	1.84163	0.0847601	0.198959	1	-0.231021	-1.17367	0.719653	0.886529	1	0.3835	1.3045	0.181961	0.255805	1	0.511071	1.42511	0.364011	0.602996	1					10.1684	7.54956	6.9594	8.22579	14.9289	12.2193	16.8332	14.6605	3.94432	29.4082	16.6763	8.72169	9.8584	10.0681	9.54938
SSR42	S1036	NA	sRNA	0.51749	1.43146	0.317543	0.489481	1	1.90142	3.73581	0.00101254	0.0271569	1	-1.02706	-2.03786	0.0308111	0.0545348	1	-0.584536	-1.49956	0.213723	0.450997	1					46868.1	52285.8	47459.7	48871.2	84952.5	72160.5	45221.6	67444.8	41909.6	51307.6	46608.6	105722	121484	112474	113227
S1037	S1037	NA	sRNA	#N/A	#N/A	#N/A	#N/A	#N/A	#N/A	#N/A	#N/A	#N/A	#N/A	#N/A	#N/A	#N/A	#N/A	#N/A	#N/A	#N/A	#N/A	#N/A	#N/A					0	0	0	0	0	0	0	0	0	0	0	0	0	0	0
S1038	S1038	NA	sRNA	-0.452709	-1.36861	0.243891	0.411852	1	0.259844	1.19735	0.59838	0.827545	1	0.115668	1.08348	0.63948	0.710351	1	-0.9401	-1.91866	0.0208566	0.105574	1					113.9	98.5738	84.2391	98.9043	67.6338	53.2242	88.9606	69.9395	42.5631	104.848	73.7055	63.2947	52.1979	47.3186	54.2704
S1039	S1039	NA	sRNA	#N/A	#N/A	#N/A	#N/A	#N/A	#N/A	#N/A	#N/A	#N/A	#N/A	#N/A	#N/A	#N/A	#N/A	#N/A	#N/A	#N/A	#N/A	#N/A	#N/A					0	0	0	0	0	0	0	0	0	0	0	0	0	0	0
S104	S104	NA	sRNA	1.04392	2.06182	0.0774506	0.186999	1	-0.394827	-1.31479	0.665043	#N/A	1	2.95709	7.76556	3.92589e-06	1.37832e-05	0.0141607	-1.27822	-2.4254	0.0481027	0.181217	1					4.53291	2.92649	3.67387	3.71109	7.29319	7.37638	7.77849	7.48269	1.41799	3.25706	2.33753	1.00987	1.17715	0	0.729007
S1040	S1040	NA	sRNA	-0.81039	-1.75368	0.173315	0.329645	1	0.0525405	1.03709	0.919663	0.967126	1	-1.48373	-2.79672	0.0023862	0.0054564	1	1.00067	2.00093	0.0273392	0.12627	1					18.2919	12.0779	14.6008	14.9902	9.4061	7.02527	8.18296	8.20478	52.6695	31.9251	42.2973	37.1628	20.5124	3.92912	20.5348
S1041	S1041	NA	sRNA	#N/A	#N/A	#N/A	#N/A	#N/A	#N/A	#N/A	#N/A	#N/A	#N/A	#N/A	#N/A	#N/A	#N/A	#N/A	#N/A	#N/A	#N/A	#N/A	#N/A					0	0	0	0	0	0	0	0	0	0	0	0	0	0	0
S1042	S1042	NA	sRNA	-2.49658	-5.64346	1.29412e-06	3.22427e-05	0.00476234	-0.977504	-1.96906	0.0678585	0.294173	1	-1.14731	-2.21501	0.00356551	0.0078536	1	-0.357645	-1.28133	0.397172	0.628631	1					59.2973	50.989	35.9068	48.731	10.4864	5.37501	8.66874	8.17673	75.9891	30.8536	53.4213	22.8908	12.744	9.93872	15.1911
S1043	S1043	NA	sRNA	1.736	3.33111	0.165392	0.318368	1	1.33771	2.5275	0.407315	#N/A	1	2.17764	4.52414	0.126645	0.188239	1	-1.4147	-2.66605	0.349617	#N/A	1					1.04509	0.63255	0	0.559212	0	5.88692	0.791195	2.22604	0.49039	0	0.245195	0.873113	0	0	0.291038
S1044	S1044	NA	sRNA	#N/A	#N/A	#N/A	#N/A	#N/A	#N/A	#N/A	#N/A	#N/A	#N/A	#N/A	#N/A	#N/A	#N/A	#N/A	#N/A	#N/A	#N/A	#N/A	#N/A					0	0	0	0	0	0	0	0	0	0	0	0	0	0	0
S1045	S1045	NA	sRNA	0.0545258	1.03852	0.987685	#N/A	1	2.86199	7.27015	0.372862	#N/A	1	-1.90492	-3.74489	0.505751	#N/A	1	#N/A	#N/A	#N/A	#N/A	#N/A					0	0	0	0	0	0	0	0	0	0	0	0	0.94858	0	0.316193
S1046	S1046	NA	sRNA	#N/A	#N/A	#N/A	#N/A	#N/A	#N/A	#N/A	#N/A	#N/A	#N/A	#N/A	#N/A	#N/A	#N/A	#N/A	#N/A	#N/A	#N/A	#N/A	#N/A					0	0	0	0	0	0	0	0	0	0	0	0	0	0	0
S1047	S1047	NA	sRNA	-1.60203	-3.0357	0.137927	0.281217	1	-0.614462	-1.53099	0.309415	0.621769	1	-3.10168	-8.58417	0.000799221	0.00198549	1	2.11923	4.34462	0.00033899	0.00641104	1					2.09017	2.1085	1.41172	1.87013	1.57639	0	0	0.525464	14.0578	8.91734	11.4876	5.23868	4.97565	2.82211	4.34548
S1048	S1048	NA	sRNA	#N/A	#N/A	#N/A	#N/A	#N/A	#N/A	#N/A	#N/A	#N/A	#N/A	#N/A	#N/A	#N/A	#N/A	#N/A	#N/A	#N/A	#N/A	#N/A	#N/A					0	0	0	0	0	0	0	0	0	0	0	0	0	0	0
S1049	S1049	NA	sRNA	#N/A	#N/A	#N/A	#N/A	#N/A	#N/A	#N/A	#N/A	#N/A	#N/A	#N/A	#N/A	#N/A	#N/A	#N/A	#N/A	#N/A	#N/A	#N/A	#N/A					0	0	0	0	0	0	0	0	0	0	0	0	0	0	0
S105	S105	NA	sRNA	1.32933	2.51286	0.188959	0.350853	1	-4.11733	-17.3556	2.3896e-05	0.00416586	0.085906	-0.956437	-1.94051	0.1017	0.156303	1	6.70441	104.287	6.50103e-13	1.77153e-10	2.33647e-09					0.536515	0.649463	0.362367	0.516115	0.404636	1.51108	2.03087	1.31553	156.463	2.16847	79.3158	3.13761	2.78656	0.543293	2.15582
S1050	S1050	NA	sRNA	#N/A	#N/A	#N/A	#N/A	#N/A	#N/A	#N/A	#N/A	#N/A	#N/A	#N/A	#N/A	#N/A	#N/A	#N/A	#N/A	#N/A	#N/A	#N/A	#N/A					0	0	0	0	0	0	0	0	0	0	0	0	0	0	0
S1051	S1051	NA	sRNA	-0.717378	-1.64419	0.564663	0.711752	1	2.52036	5.73725	0.0488101	#N/A	1	-2.32672	-5.01663	0.0436629	0.0746973	1	-1.24215	-2.3655	0.292195	#N/A	1					0.940579	0.37953	0.423516	0.581208	0.472918	0.588692	0	0.35387	0.588468	0	0.294234	1.30967	1.6284	2.11658	1.68488
S1052	S1052	NA	sRNA	-0.585696	-1.50076	0.138282	0.281452	1	-1.68417	-3.21356	0.00439104	0.0640874	1	0.149928	1.10951	0.437855	0.527306	1	0.723626	1.65133	0.110045	0.3073	1					2429.63	2675.68	2207.58	2437.63	1933.05	1537.59	1227.44	1566.03	4337.93	7148.6	5743.26	1221.92	1125.12	1148.51	1165.18
S1053	S1053	NA	sRNA	3.19254	9.1422	0.0326685	0.0982573	1	-1.83631	-3.57096	0.207065	#N/A	1	2.99975	7.99863	0.062144	0.10258	1	2.20096	4.59785	0.113983	#N/A	1					0	0.583892	0	0.194631	0.727566	0	5.84267	2.19008	1.358	1.94954	1.65377	0.402975	0	0	0.134325
S1054	S1054	NA	sRNA	#N/A	#N/A	#N/A	#N/A	#N/A	#N/A	#N/A	#N/A	#N/A	#N/A	#N/A	#N/A	#N/A	#N/A	#N/A	#N/A	#N/A	#N/A	#N/A	#N/A					0	0	0	0	0	0	0	0	0	0	0	0	0	0	0
S1055	S1055	NA	sRNA	3.01065	8.05928	5.65235e-05	0.000689468	0.208006	-0.000256681	-1.00018	0.999766	0.999766	1	3.2376	9.43225	3.49001e-14	2.92488e-13	1.25885e-10	-0.476196	-1.39107	0.485199	0.702703	1					2.04951	1.94934	1.1865	1.72845	11.0409	17.0423	12.8561	13.6464	0.549542	3.15568	1.85261	0.856127	1.52068	1.3836	1.25347
S1056	S1056	NA	sRNA	-0.437884	-1.35462	0.597449	0.739288	1	0.692426	1.616	0.363715	0.670585	1	-0.585948	-1.50102	0.426325	0.517	1	-0.60963	-1.52587	0.464844	0.684258	1					0.495857	0.300122	1.84198	0.87932	0.186986	0.698283	0.938485	0.607918	0.93069	0.668047	0.799368	1.13922	0.482885	0.502121	0.708075
S1057	S1057	NA	sRNA	#N/A	#N/A	#N/A	#N/A	#N/A	#N/A	#N/A	#N/A	#N/A	#N/A	#N/A	#N/A	#N/A	#N/A	#N/A	#N/A	#N/A	#N/A	#N/A	#N/A					0	0	0	0	0	0	0	0	0	0	0	0	0	0	0
S1058	S1058	NA	sRNA	#N/A	#N/A	#N/A	#N/A	#N/A	#N/A	#N/A	#N/A	#N/A	#N/A	#N/A	#N/A	#N/A	#N/A	#N/A	#N/A	#N/A	#N/A	#N/A	#N/A					0	0	0	0	0	0	0	0	0	0	0	0	0	0	0
S1059	S1059	NA	sRNA	-1.75964	-3.38613	0.551505	#N/A	1	#N/A	#N/A	#N/A	#N/A	#N/A	#N/A	#N/A	#N/A	#N/A	#N/A	-2.41061	-5.31701	0.437975	#N/A	1					0.83607	0	0	0.27869	0	0	0	0	0	0	0	0	0	0	0
S106	S106	NA	sRNA	-0.220852	-1.16542	0.743074	0.845154	1	-1.29565	-2.45488	0.0845715	0.32793	1	-1.59251	-3.01573	4.70792e-06	1.63089e-05	0.0169815	2.7514	6.73373	6.85635e-06	0.000334631	0.0246417					6.75528	6.13305	7.3508	6.74638	5.94391	3.87567	7.10299	5.64086	119.572	10.6179	65.0949	22.2611	12.6698	8.61411	14.515
S1060	S1060	NA	sRNA	-2.44043	-5.42802	0.419212	0.581865	1	-1.89994	-3.73199	0.2527	#N/A	1	-2.66537	-6.3439	0.33371	#N/A	1	1.75299	3.37056	0.217954	#N/A	1					1.10656	0	0	0.368854	0	0	0	0	0	4.47247	2.23624	0	0.71841	0.747028	0.488479
S1061	S1061	NA	sRNA	#N/A	#N/A	#N/A	#N/A	#N/A	#N/A	#N/A	#N/A	#N/A	#N/A	#N/A	#N/A	#N/A	#N/A	#N/A	#N/A	#N/A	#N/A	#N/A	#N/A					0	0	0	0	0	0	0	0	0	0	0	0	0	0	0
S1062	S1062	NA	sRNA	-0.1946	-1.14441	0.872584	0.928728	1	-0.77653	-1.71301	0.351192	0.659394	1	-0.837825	-1.78735	0.486308	0.575886	1	1.71423	3.28122	0.0721364	0.23851	1					0.385878	1.86845	0	0.751444	0.582053	0	1.16853	0.583529	2.53494	5.19877	3.86686	1.93428	0.501045	0	0.811776
S1063	S1063	NA	sRNA	-2.85865	-7.25338	0.0494004	0.135413	1	-1.45931	-2.74976	0.236855	#N/A	1	-1.44364	-2.72006	0.344455	0.435009	1	-0.227213	-1.17057	0.780574	0.891669	1					1.1621	1.75844	1.56979	1.49678	0.438225	0	0	0.146075	0.817947	3.13131	1.97463	0.728156	0	0.392262	0.373473
S1064	S1064	NA	sRNA	#N/A	#N/A	#N/A	#N/A	#N/A	#N/A	#N/A	#N/A	#N/A	#N/A	#N/A	#N/A	#N/A	#N/A	#N/A	#N/A	#N/A	#N/A	#N/A	#N/A					0	0	0	0	0	0	0	0	0	0	0	0	0	0	0
S1065	S1065	NA	sRNA	-1.60568	-3.04339	6.82477e-05	0.000796525	0.251151	1.68052	3.20543	7.40989e-05	0.00750072	0.266386	-3.15213	-8.88967	2.66125e-33	8.57021e-32	9.59913e-30	-0.0215418	-1.01504	0.955578	0.980104	1					36.2181	37.2286	28.6796	34.0421	9.18364	9.96623	13.4733	10.8744	49.2262	45.8506	47.5384	109.947	89.5956	48.2685	82.6037
S1066	S1066	NA	sRNA	-0.597501	-1.51309	0.0696872	0.172219	1	1.98645	3.9626	1.16626e-06	0.000406636	0.00419271	-2.09618	-4.27576	6.527e-30	1.87611e-28	2.35429e-26	-0.592324	-1.50767	0.0675684	0.228253	1					21.1678	17.8932	16.9754	18.6788	11.42	12.6684	11.9313	12.0065	21.4603	13.5307	17.4955	46.7286	44.5385	37.1336	42.8002
S1067	S1067	NA	sRNA	1.75527	3.37588	0.271104	0.442804	1	1.01363	2.01899	0.475968	#N/A	1	-0.642657	-1.5612	0.585309	0.663096	1	0.729608	1.65819	0.656346	#N/A	1					0	0.599258	0	0.199753	0.746713	1.85903	0	0.86858	0	1.3339	0.666948	0.41358	1.28558	2.00518	1.23478
S1068	S1068	NA	sRNA	-1.28472	-2.43634	0.00196589	0.0112113	1	1.99346	3.9819	7.89824e-05	0.00751051	0.283942	-2.06285	-4.17811	2.19883e-11	1.37299e-10	7.93118e-08	-1.35914	-2.56532	0.000710867	0.0113392	1					58.1736	48.988	43.5616	50.2411	22.8908	18.9964	18.1908	20.026	26.7036	29.8165	28.26	76.0709	70.6094	66.5922	71.0909
S1069	S1069	NA	sRNA	0.405216	1.32429	0.568184	0.714335	1	-1.66147	-3.1634	0.0448518	0.231108	1	0.536802	1.45075	0.430003	0.520227	1	1.34526	2.54076	0.0355875	0.146379	1					1.92939	1.94631	1.30313	1.72627	2.42522	2.41514	1.94756	2.26264	5.13023	8.23139	6.68081	1.0746	1.67015	1.30251	1.34909
S107	S107	NA	sRNA	2.62028	6.14869	0.0304658	0.0933912	1	-1.71486	-3.28266	0.202235	#N/A	1	1.90223	3.7379	0.0676872	0.11068	1	2.02351	4.06573	0.101027	#N/A	1					0	0	1.48385	0.494617	1.65694	5.15642	2.49486	3.10274	1.03089	5.1798	3.10535	0.917725	0	0.741575	0.5531
S1070	S1070	NA	sRNA	#N/A	#N/A	#N/A	#N/A	#N/A	#N/A	#N/A	#N/A	#N/A	#N/A	#N/A	#N/A	#N/A	#N/A	#N/A	#N/A	#N/A	#N/A	#N/A	#N/A					0	0	0	0	0	0	0	0	0	0	0	0	0	0	0
S1071	S1071	NA	sRNA	0.620882	1.53781	0.41645	0.580248	1	-0.0230347	-1.01609	0.981033	#N/A	1	0.668407	1.58932	0.352494	0.442385	1	-0.261286	-1.19855	0.747151	0.874752	1					3.42029	4.96839	0.924035	3.10424	4.12728	3.85325	6.21447	4.73167	3.85179	3.6864	3.7691	1.71448	3.55286	2.77079	2.67938
S1072	S1072	NA	sRNA	#N/A	#N/A	#N/A	#N/A	#N/A	#N/A	#N/A	#N/A	#N/A	#N/A	#N/A	#N/A	#N/A	#N/A	#N/A	#N/A	#N/A	#N/A	#N/A	#N/A					0	0	0	0	0	0	0	0	0	0	0	0	0	0	0
S1073	S1073	NA	sRNA	-1.69045	-3.22757	0.00303849	0.0156743	1	-0.681704	-1.60403	0.195826	0.503819	1	-1.3474	-2.54453	0.00667493	0.0138434	1	0.311308	1.24083	0.4253	0.651039	1					23.7263	21.3357	24.7242	23.2621	8.1802	5.09139	7.1849	6.81883	47.0774	31.9654	39.5214	20.9547	10.5626	10.9833	14.1669
S1074	S1074	NA	sRNA	-1.55827	-2.945	0.0193965	0.0662888	1	-3.11139	-8.64215	4.41625e-09	3.46455e-06	1.58764e-05	-1.08147	-2.11619	0.00429821	0.00929019	1	2.68784	6.44348	5.92405e-14	1.93717e-11	2.1291e-10					39.7428	38.4875	24.3373	34.1892	11.9895	6.9648	14.4421	11.1321	273.016	359.814	316.415	23.4634	24.77	12.1629	20.1321
S1075	S1075	NA	sRNA	#N/A	#N/A	#N/A	#N/A	#N/A	#N/A	#N/A	#N/A	#N/A	#N/A	#N/A	#N/A	#N/A	#N/A	#N/A	#N/A	#N/A	#N/A	#N/A	#N/A					0	0	0	0	0	0	0	0	0	0	0	0	0	0	0
S1076	S1076	NA	sRNA	-0.616442	-1.53309	0.136211	0.278527	1	-1.86423	-3.64072	0.000819958	0.024047	1	0.0839782	1.05994	0.641823	0.71219	1	1.05186	2.07321	0.0184005	0.0973566	1					254.494	207.549	179.329	213.79	138.227	143.304	121.256	134.263	377.796	878.351	628.074	133.811	94.2143	88.5335	105.52
S1077	S1077	NA	sRNA	0.140189	1.10205	0.756251	0.85246	1	-1.52996	-2.88778	0.0252837	0.169702	1	1.53028	2.88843	9.82279e-07	3.74602e-06	0.00354308	-0.299155	-1.23042	0.594637	0.773454	1					574.544	448.625	480.671	501.28	404.676	567.785	645.792	539.418	189.41	969.231	579.32	77.8458	180.798	182.303	146.982
S1078	S1078	NA	sRNA	-1.60614	-3.04437	9.33718e-05	0.00102185	0.343608	1.11825	2.17083	0.017929	0.140289	1	-1.90834	-3.75378	2.29161e-12	1.5877e-11	8.26585e-09	-0.934338	-1.91101	0.0170596	0.0924827	1					41.9311	52.8444	48.1062	47.6273	16.4619	15.6385	13.4805	15.1936	41.2377	29.0199	35.1288	42.4693	58.1748	42.267	47.637
S1079	S1079	NA	sRNA	-0.993758	-1.99137	0.359683	0.534403	1	1.65666	3.15285	0.0348542	0.203756	1	-2.7839	-6.88711	0.00248346	0.00565385	1	0.139251	1.10133	0.870821	0.938558	1					2.98992	1.20645	0.673138	1.62317	0	2.80701	0	0.935669	3.74125	1.34273	2.54199	6.24478	5.17636	3.3641	4.92841
S108	S108	NA	sRNA	#N/A	#N/A	#N/A	#N/A	#N/A	#N/A	#N/A	#N/A	#N/A	#N/A	#N/A	#N/A	#N/A	#N/A	#N/A	#N/A	#N/A	#N/A	#N/A	#N/A					0	0	0	0	0	0	0	0	0	0	0	0	0	0	0
S1080	S1080	NA	sRNA	#N/A	#N/A	#N/A	#N/A	#N/A	#N/A	#N/A	#N/A	#N/A	#N/A	#N/A	#N/A	#N/A	#N/A	#N/A	#N/A	#N/A	#N/A	#N/A	#N/A					0	0	0	0	0	0	0	0	0	0	0	0	0	0	0
S1081	S1081	NA	sRNA	-1.05623	-2.0795	0.23787	0.406063	1	-1.1343	-2.19513	0.182204	0.490222	1	-0.314247	-1.24336	0.751151	0.807076	1	0.491446	1.40585	0.421156	0.647171	1					4.0455	4.89716	1.09294	3.3452	3.6613	0.759602	0	1.47363	7.59313	5.99536	6.79425	3.04181	0.525289	1.09243	1.55318
S1082	S1082	NA	sRNA	-0.994009	-1.99171	0.393377	0.564515	1	-0.356737	-1.28053	0.646527	0.852787	1	-1.34897	-2.5473	0.244927	0.328395	1	0.971937	1.96147	0.234975	0.475895	1					2.1069	0	0.813151	0.973349	0.454001	0	0.911456	0.455153	2.82464	3.24404	3.03434	1.00583	2.34489	0	1.11691
S1083	S1083	NA	sRNA	-2.53829	-5.80898	0.385143	0.558545	1	-0.463409	-1.3788	0.707889	#N/A	1	-3.66312	-12.668	0.187742	0.262764	1	1.40985	2.6571	0.219741	#N/A	1					0.716631	0	0	0.238877	0	0	0	0	1.34507	0.965487	1.15528	0	1.39577	0.48379	0.626519
S1084	S1084	NA	sRNA	0.638806	1.55704	0.386185	0.558545	1	0.775423	1.71169	0.236262	0.549193	1	-1.86615	-3.64559	0.00106368	0.00258164	1	1.73369	3.32577	0.0116099	0.0720385	1					1.22021	1.47709	2.1977	1.63167	1.22703	1.52742	4.31094	2.35513	6.10734	9.86362	7.98548	8.83496	8.45006	4.9425	7.40917
S1085	S1085	NA	sRNA	-1.00301	-2.00418	0.191318	0.353659	1	0.601215	1.51699	0.192848	0.501527	1	-4.4504	-21.8628	1.14998e-19	1.56848e-18	4.14798e-16	2.86006	7.26046	2.4329e-08	3.18224e-06	8.74386e-05					1.82637	1.76868	3.20721	2.26742	0.826459	1.37171	1.10614	1.10143	21.7676	24.3598	23.0637	25.6339	18.9716	15.0421	19.8825
S1086	S1086	NA	sRNA	-1.81903	-3.52845	7.30392e-05	0.000824986	0.268784	0.192061	1.14239	0.640773	0.851289	1	-2.82633	-7.09266	8.38854e-27	1.94502e-25	3.02575e-23	0.881551	1.84235	0.00582765	0.0472362	1					107.625	89.431	99.7957	98.9506	24.7637	20.5507	36.5963	27.3036	268.769	246.375	257.572	192.783	198.368	104.674	165.275
S1087	S1087	NA	sRNA	#N/A	#N/A	#N/A	#N/A	#N/A	#N/A	#N/A	#N/A	#N/A	#N/A	#N/A	#N/A	#N/A	#N/A	#N/A	#N/A	#N/A	#N/A	#N/A	#N/A					0	0	0	0	0	0	0	0	0	0	0	0	0	0	0
S1088	S1088	NA	sRNA	0.847668	1.79959	0.155163	0.305542	1	-0.537478	-1.45143	0.41604	0.708579	1	1.04084	2.05742	0.0733289	0.118135	1	0.294605	1.22655	0.565333	0.75826	1					2.19551	3.86577	2.96573	3.00901	1.50531	3.37287	11.1817	5.35328	3.74621	6.99146	5.36883	2.16773	2.59161	1.61691	2.12542
S1089	S1089	NA	sRNA	#N/A	#N/A	#N/A	#N/A	#N/A	#N/A	#N/A	#N/A	#N/A	#N/A	#N/A	#N/A	#N/A	#N/A	#N/A	#N/A	#N/A	#N/A	#N/A	#N/A					0	0	0	0	0	0	0	0	0	0	0	0	0	0	0
S109	S109	NA	sRNA	#N/A	#N/A	#N/A	#N/A	#N/A	#N/A	#N/A	#N/A	#N/A	#N/A	#N/A	#N/A	#N/A	#N/A	#N/A	#N/A	#N/A	#N/A	#N/A	#N/A					0	0	0	0	0	0	0	0	0	0	0	0	0	0	0
S1090	S1090	NA	sRNA	-0.580343	-1.4952	0.298751	0.469581	1	-1.49634	-2.82126	0.0293708	0.182868	1	0.411322	1.3299	0.42172	0.512488	1	0.588547	1.50373	0.18869	0.42031	1					28.4147	17.8352	19.9023	22.0507	23.0175	10.8682	7.96727	13.951	35.0611	60.9674	48.0143	16.2656	5.46594	4.97322	8.90157
S1091	S1091	NA	sRNA	-0.455985	-1.37172	0.75023	0.847991	1	0.494719	1.40905	0.786545	#N/A	1	0.23832	1.17962	0.871298	0.902487	1	-1.90942	-3.75659	0.270067	#N/A	1					0	2.32069	0	0.773564	1.44586	0	0	0.481955	0.449784	0	0.224892	0.400409	0	0.647107	0.349172
S1092	S1092	NA	sRNA	#N/A	#N/A	#N/A	#N/A	#N/A	#N/A	#N/A	#N/A	#N/A	#N/A	#N/A	#N/A	#N/A	#N/A	#N/A	#N/A	#N/A	#N/A	#N/A	#N/A					0	0	0	0	0	0	0	0	0	0	0	0	0	0	0
S1093	S1093	NA	sRNA	0.76598	1.70052	0.334812	0.507855	1	-0.0423339	-1.02978	0.960706	#N/A	1	0.426346	1.34383	0.514143	0.600668	1	-0.251058	-1.19008	0.775568	0.889503	1					3.24337	7.85234	0	3.69857	2.93535	6.08991	9.82173	6.28233	6.0876	2.6218	4.3547	2.70966	3.3691	6.13078	4.06985
S1094	S1094	NA	sRNA	-0.467966	-1.38316	0.255868	0.42643	1	1.00983	2.01367	0.0393703	0.216454	1	-1.90281	-3.73942	1.31595e-13	1.0402e-12	4.74664e-10	0.424592	1.34219	0.22173	0.461232	1					40.8349	35.5462	35.3274	37.2362	24.9147	23.2605	29.8724	26.0159	77.5055	62.4328	69.9692	98.8961	88.7674	55.7538	81.1391
S1095	S1095	NA	sRNA	-0.737995	-1.66786	0.138582	0.281518	1	-0.399575	-1.31912	0.435251	0.721128	1	-1.22219	-2.33301	0.00204914	0.00475445	1	0.880774	1.84136	0.0506704	0.18786	1					5.67896	4.81215	5.9452	5.47877	1.92736	5.06497	2.79456	3.2623	10.9255	18.1712	14.5484	7.94698	6.26779	3.8338	6.01619
S1096	S1096	NA	sRNA	1.1176	2.16986	0.0853298	0.199709	1	-1.54358	-2.91518	0.124703	#N/A	1	2.7109	6.54728	0.000871046	0.00214099	1	0.175469	1.12933	0.801203	0.902873	1					5.06465	2.62751	4.88672	4.19296	7.63945	8.15111	10.955	8.91519	8.14801	4.87385	6.51093	1.20893	1.87892	0	1.02928
S1097	S1097	NA	sRNA	#N/A	#N/A	#N/A	#N/A	#N/A	#N/A	#N/A	#N/A	#N/A	#N/A	#N/A	#N/A	#N/A	#N/A	#N/A	#N/A	#N/A	#N/A	#N/A	#N/A					0	0	0	0	0	0	0	0	0	0	0	0	0	0	0
S1098	S1098	NA	sRNA	0.856514	1.81066	0.494456	0.653262	1	3.70498	13.041	0.231385	#N/A	1	0.643374	1.56198	0.605898	0.680437	1	-3.71013	-13.0876	0.212786	#N/A	1					0	0.717222	1.60069	0.772637	0.893703	3.33746	0	1.41039	0	0	0	0.494993	0.769321	0.799967	0.688094
S1099	S1099	NA	sRNA	0.0545258	1.03852	0.987685	#N/A	1	-2.63683	-6.21964	0.37825	#N/A	1	#N/A	#N/A	#N/A	#N/A	#N/A	2.62027	6.14866	0.306557	#N/A	1					0	0	0	0	0	0	0	0	1.15764	0	0.578821	0	0	0	0
S11	S11	NA	sRNA	#N/A	#N/A	#N/A	#N/A	#N/A	#N/A	#N/A	#N/A	#N/A	#N/A	#N/A	#N/A	#N/A	#N/A	#N/A	#N/A	#N/A	#N/A	#N/A	#N/A					0	0	0	0	0	0	0	0	0	0	0	0	0	0	0
S110	S110	NA	sRNA	#N/A	#N/A	#N/A	#N/A	#N/A	#N/A	#N/A	#N/A	#N/A	#N/A	#N/A	#N/A	#N/A	#N/A	#N/A	#N/A	#N/A	#N/A	#N/A	#N/A					0	0	0	0	0	0	0	0	0	0	0	0	0	0	0
S1100	S1100	NA	sRNA	#N/A	#N/A	#N/A	#N/A	#N/A	#N/A	#N/A	#N/A	#N/A	#N/A	#N/A	#N/A	#N/A	#N/A	#N/A	#N/A	#N/A	#N/A	#N/A	#N/A					0	0	0	0	0	0	0	0	0	0	0	0	0	0	0
S1101	S1101	NA	sRNA	-0.156548	-1.11462	0.852943	0.914157	1	-1.53182	-2.89151	0.0847137	0.32793	1	0.298416	1.22979	0.709791	0.77403	1	0.773598	1.70953	0.300272	0.539773	1					0.706538	2.56583	2.86321	2.04519	2.13146	1.32663	1.60468	1.68759	2.98378	7.13916	5.06147	1.18055	0.917406	1.43093	1.17629
S1102	S1102	NA	sRNA	#N/A	#N/A	#N/A	#N/A	#N/A	#N/A	#N/A	#N/A	#N/A	#N/A	#N/A	#N/A	#N/A	#N/A	#N/A	#N/A	#N/A	#N/A	#N/A	#N/A					0	0	0	0	0	0	0	0	0	0	0	0	0	0	0
S1103	S1103	NA	sRNA	0.857386	1.81175	0.498324	0.656644	1	1.91609	3.77399	0.0547992	#N/A	1	-1.23086	-2.34707	0.239238	0.322383	1	0.650303	1.5695	0.56798	#N/A	1					0	1.67645	0	0.558817	1.39264	1.73357	0	1.04207	1.29968	1.24388	1.27178	4.24237	1.79823	0	2.01353
S1104	S1104	NA	sRNA	#N/A	#N/A	#N/A	#N/A	#N/A	#N/A	#N/A	#N/A	#N/A	#N/A	#N/A	#N/A	#N/A	#N/A	#N/A	#N/A	#N/A	#N/A	#N/A	#N/A					0	0	0	0	0	0	0	0	0	0	0	0	0	0	0
S1105	S1105	NA	sRNA	-1.06832	-2.09699	0.010777	0.0434171	1	0.115028	1.083	0.817101	0.925549	1	-0.898641	-1.86431	0.00540198	0.0114157	1	-0.438694	-1.35538	0.274804	0.519912	1					26.7003	29.3829	32.7883	29.6239	15.6913	11.0685	13.6508	13.4702	38.3995	22.8914	30.6455	24.6242	19.3607	19.6637	21.2162
S1106	S1106	NA	sRNA	-1.75979	-3.38649	0.551466	#N/A	1	#N/A	#N/A	#N/A	#N/A	#N/A	#N/A	#N/A	#N/A	#N/A	#N/A	-2.41077	-5.31757	0.437942	#N/A	1					0	0.948824	0	0.316275	0	0	0	0	0	0	0	0	0	0	0
S1107	S1107	NA	sRNA	-0.150728	-1.11013	0.78061	0.870013	1	-0.249984	-1.18919	0.7488	0.900971	1	1.38285	2.60783	0.0106754	0.0211802	1	-1.29165	-2.44809	0.0149432	0.0854273	1					7.08488	8.57639	5.61021	7.09049	6.26463	9.63313	2.95927	6.28568	2.06346	6.58286	4.32316	1.83694	2.85498	1.31943	2.00378
S1108	S1108	NA	sRNA	#N/A	#N/A	#N/A	#N/A	#N/A	#N/A	#N/A	#N/A	#N/A	#N/A	#N/A	#N/A	#N/A	#N/A	#N/A	#N/A	#N/A	#N/A	#N/A	#N/A					0	0	0	0	0	0	0	0	0	0	0	0	0	0	0
S1109	S1109	NA	sRNA	#N/A	#N/A	#N/A	#N/A	#N/A	#N/A	#N/A	#N/A	#N/A	#N/A	#N/A	#N/A	#N/A	#N/A	#N/A	#N/A	#N/A	#N/A	#N/A	#N/A					0	0	0	0	0	0	0	0	0	0	0	0	0	0	0
S111	S111	NA	sRNA	#N/A	#N/A	#N/A	#N/A	#N/A	#N/A	#N/A	#N/A	#N/A	#N/A	#N/A	#N/A	#N/A	#N/A	#N/A	#N/A	#N/A	#N/A	#N/A	#N/A					0	0	0	0	0	0	0	0	0	0	0	0	0	0	0
S1110	S1110	NA	sRNA	-0.041714	-1.02934	0.924366	0.960426	1	-0.0966176	-1.06926	0.863489	0.944283	1	0.706332	1.63165	0.0482319	0.0818695	1	-0.760379	-1.69394	0.0775921	0.249805	1					25.6521	20.0116	19.2507	21.6381	18.0569	19.2663	24.1674	20.4968	17.1191	19.968	18.5435	11.4298	11.1027	9.23598	10.5895
S1111	S1111	NA	sRNA	#N/A	#N/A	#N/A	#N/A	#N/A	#N/A	#N/A	#N/A	#N/A	#N/A	#N/A	#N/A	#N/A	#N/A	#N/A	#N/A	#N/A	#N/A	#N/A	#N/A					0	0	0	0	0	0	0	0	0	0	0	0	0	0	0
S1112	S1112	NA	sRNA	#N/A	#N/A	#N/A	#N/A	#N/A	#N/A	#N/A	#N/A	#N/A	#N/A	#N/A	#N/A	#N/A	#N/A	#N/A	#N/A	#N/A	#N/A	#N/A	#N/A					0	0	0	0	0	0	0	0	0	0	0	0	0	0	0
S1113	S1113	NA	sRNA	#N/A	#N/A	#N/A	#N/A	#N/A	#N/A	#N/A	#N/A	#N/A	#N/A	#N/A	#N/A	#N/A	#N/A	#N/A	#N/A	#N/A	#N/A	#N/A	#N/A					0	0	0	0	0	0	0	0	0	0	0	0	0	0	0
S1114	S1114	NA	sRNA	#N/A	#N/A	#N/A	#N/A	#N/A	#N/A	#N/A	#N/A	#N/A	#N/A	#N/A	#N/A	#N/A	#N/A	#N/A	#N/A	#N/A	#N/A	#N/A	#N/A					0	0	0	0	0	0	0	0	0	0	0	0	0	0	0
S1115	S1115	NA	sRNA	-4.51904	-22.928	1.92057e-14	1.34939e-11	7.0677e-11	-2.28538	-4.87491	0.00744768	0.0868804	1	1.25289	2.38318	0.100031	0.154351	1	-3.07656	-8.43602	4.95679e-10	9.53454e-08	1.78147e-06					97.0087	80.371	78.7241	85.3679	5.56374	2.07773	2.79245	3.47798	24.231	3.97553	14.1033	0.924473	2.87364	0	1.26604
S1116	S1116	NA	sRNA	-4.15038	-17.7577	3.10896e-10	5.41644e-08	1.1441e-06	-1.99398	-3.98333	0.00641364	0.0795195	1	0.458452	1.37407	0.453936	0.543661	1	-2.58456	-5.99833	1.71292e-07	1.5559e-05	0.000615624					113.334	86.589	80.9386	93.6205	7.00619	4.36068	3.51642	4.9611	36.6158	6.88356	21.7497	3.49245	3.61866	1.8814	2.99751
S1117	S1117	NA	sRNA	#N/A	#N/A	#N/A	#N/A	#N/A	#N/A	#N/A	#N/A	#N/A	#N/A	#N/A	#N/A	#N/A	#N/A	#N/A	#N/A	#N/A	#N/A	#N/A	#N/A					0	0	0	0	0	0	0	0	0	0	0	0	0	0	0
S1118	S1118	NA	sRNA	-0.439405	-1.35604	0.689077	0.809879	1	1.86659	3.64671	0.220736	#N/A	1	0.262524	1.19958	0.834141	0.874364	1	-2.33333	-5.03967	0.105891	#N/A	1					2.89409	0.875838	0.977344	1.58242	0	1.35852	2.191	1.18317	0.679001	0	0.339501	1.20893	0.939459	0	0.716129
S1119	S1119	NA	sRNA	-1.10952	-2.15774	0.0175816	0.0613812	1	-0.640228	-1.55857	0.232929	0.544658	1	0.246578	1.18639	0.522731	0.609882	1	-0.893713	-1.85795	0.0242183	0.116304	1					28.5074	31.6999	24.1796	28.129	8.00002	10.5809	19.0723	12.5511	19.2872	24.5625	21.9249	9.13884	9.03867	8.50361	8.89371
S112	S112	NA	sRNA	-1.85833	-3.62587	0.0022149	0.0123116	1	1.29359	2.45136	0.00706934	0.0850785	1	-5.03895	-32.8756	4.14674e-82	6.00932e-80	1.49573e-78	1.92656	3.80148	6.72314e-08	7.32822e-06	0.00024163					17.5797	16.2828	12.593	15.4852	2.41063	4.25108	5.84784	4.16985	107.112	59.9285	83.52	157.995	112.057	78.5794	116.21
S1120	S1120	NA	sRNA	#N/A	#N/A	#N/A	#N/A	#N/A	#N/A	#N/A	#N/A	#N/A	#N/A	#N/A	#N/A	#N/A	#N/A	#N/A	#N/A	#N/A	#N/A	#N/A	#N/A					0	0	0	0	0	0	0	0	0	0	0	0	0	0	0
S1121	S1121	NA	sRNA	0.47459	1.38952	0.453704	0.614679	1	-0.892092	-1.85587	0.289496	0.605074	1	1.55553	2.93942	0.00925921	0.0186471	1	-1.11665	-2.16843	0.0472713	0.179116	1					19.8017	12.7842	9.80774	14.1312	16.9255	6.19675	33.9797	19.034	4.33608	15.1175	9.72678	3.86008	2.57115	8.91191	5.11438
S1122	S1122	NA	sRNA	#N/A	#N/A	#N/A	#N/A	#N/A	#N/A	#N/A	#N/A	#N/A	#N/A	#N/A	#N/A	#N/A	#N/A	#N/A	#N/A	#N/A	#N/A	#N/A	#N/A					0	0	0	0	0	0	0	0	0	0	0	0	0	0	0
S1123	S1123	NA	sRNA	#N/A	#N/A	#N/A	#N/A	#N/A	#N/A	#N/A	#N/A	#N/A	#N/A	#N/A	#N/A	#N/A	#N/A	#N/A	#N/A	#N/A	#N/A	#N/A	#N/A					0	0	0	0	0	0	0	0	0	0	0	0	0	0	0
S1124	S1124	NA	sRNA	-0.503405	-1.41756	0.410394	0.577148	1	1.96433	3.90231	0.000621711	0.0199971	1	-2.11913	-4.34431	6.18083e-06	2.11376e-05	0.0222943	-0.345067	-1.27021	0.529846	0.734604	1					10.9332	10.1208	6.08125	9.04509	4.85044	9.66058	4.86889	6.45997	13.2782	6.06524	9.67174	30.6261	20.8769	14.7618	22.0883
S1125	S1125	NA	sRNA	#N/A	#N/A	#N/A	#N/A	#N/A	#N/A	#N/A	#N/A	#N/A	#N/A	#N/A	#N/A	#N/A	#N/A	#N/A	#N/A	#N/A	#N/A	#N/A	#N/A					0	0	0	0	0	0	0	0	0	0	0	0	0	0	0
S1126	S1126	NA	sRNA	2.53664	5.80236	1.42749e-06	3.50683e-05	0.00525316	1.61828	3.07009	0.00156477	0.0340989	1	0.289803	1.22247	0.203384	0.28048	1	0.424278	1.3419	0.397701	0.628645	1					26.5957	36.1208	19.2773	27.3312	181.013	147.376	131.611	153.333	30.438	75.1581	52.7981	108.928	101.915	102.472	104.438
S1127	S1127	NA	sRNA	1.26347	2.40073	0.0102114	0.0416158	1	1.55671	2.94181	0.000514665	0.0182796	1	0.84611	1.79765	0.000181365	0.000505843	0.654182	-1.13482	-2.1959	0.0017936	0.0214054	1					45.3096	28.077	35.7028	36.3632	74.8533	103.306	75.138	84.4324	25.3104	21.438	23.3742	51.1475	38.8714	27.3107	39.1099
S1128	S1128	NA	sRNA	-3.51945	-11.4673	7.54765e-07	2.07148e-05	0.00277753	0.270179	1.20596	0.717204	0.886319	1	-2.52113	-5.74032	1.34785e-06	5.05697e-06	0.00486168	-1.06047	-2.08561	0.0559804	0.200417	1					27.3623	22.5234	29.5691	26.4849	3.71456	1.5413	1.24289	2.16625	32.355	3.6864	18.0207	16.9162	11.7245	4.43327	11.0246
S1129	S1129	NA	sRNA	#N/A	#N/A	#N/A	#N/A	#N/A	#N/A	#N/A	#N/A	#N/A	#N/A	#N/A	#N/A	#N/A	#N/A	#N/A	#N/A	#N/A	#N/A	#N/A	#N/A					0	0	0	0	0	0	0	0	0	0	0	0	0	0	0
S113	S113	NA	sRNA	#N/A	#N/A	#N/A	#N/A	#N/A	#N/A	#N/A	#N/A	#N/A	#N/A	#N/A	#N/A	#N/A	#N/A	#N/A	#N/A	#N/A	#N/A	#N/A	#N/A					0	0	0	0	0	0	0	0	0	0	0	0	0	0	0
S1130	S1130	NA	sRNA	#N/A	#N/A	#N/A	#N/A	#N/A	#N/A	#N/A	#N/A	#N/A	#N/A	#N/A	#N/A	#N/A	#N/A	#N/A	#N/A	#N/A	#N/A	#N/A	#N/A					0	0	0	0	0	0	0	0	0	0	0	0	0	0	0
S1131	S1131	NA	sRNA	-1.25886	-2.39307	0.12235	0.257993	1	0.647873	1.56686	0.4474	0.727236	1	-2.13271	-4.38541	0.00396199	0.00865021	1	-0.538823	-1.45279	0.426655	0.652249	1					7.92066	5.47893	4.58544	5.99501	0.853386	1.0623	5.13979	2.35183	9.55707	1.52445	5.54076	6.14462	5.87692	13.7498	8.59045
S1132	S1132	NA	sRNA	-0.0018834	-1.00131	0.997729	0.998581	1	0.341896	1.26742	0.698153	#N/A	1	0.306134	1.23639	0.634332	0.706842	1	-1.04537	-2.06389	0.134405	0.343331	1					1.47253	1.24777	1.19347	1.30459	1.33268	0.829467	1.56071	1.24096	1.10554	0.595163	0.85035	0.615109	0.956006	1.19291	0.92134
S1133	S1133	NA	sRNA	3.0891	8.50963	0.0307403	0.0941504	1	-5.08687	-33.986	0.0838163	#N/A	1	2.84588	7.18945	0.0484226	0.0821531	1	3.17118	9.00784	0.0178036	0.0952829	1					0.346757	0	0	0.115586	2.09217	0.651087	1.5751	1.43945	2.27794	2.33585	2.3069	0	0	0.468183	0.156061
S1134	S1134	NA	sRNA	0.0238155	1.01664	0.976565	0.986108	1	-2.08787	-4.25119	0.0468759	#N/A	1	0.540536	1.45451	0.547233	0.630642	1	0.430306	1.34752	0.543226	0.741602	1					2.48748	3.01115	5.04019	3.51294	2.81406	4.67061	2.82476	3.43648	7.58686	5.02691	6.30688	0.519539	1.61494	4.19817	2.11088
S1135	S1135	NA	sRNA	0.59734	1.51292	0.37064	0.546157	1	-2.76685	-6.80619	0.00289131	0.0485184	1	2.0276	4.07727	0.00376762	0.00826216	1	1.27576	2.42126	0.0507881	0.188023	1					2.02275	4.89716	3.8253	3.58174	4.88173	6.07682	4.9003	5.28628	20.8811	3.81523	12.3482	1.6899	0.525289	0.546214	0.920467
S1136	S1136	NA	sRNA	0.0545258	1.03852	0.987685	#N/A	1	-3.16966	-8.99834	0.284142	#N/A	1	#N/A	#N/A	#N/A	#N/A	#N/A	3.15003	8.87677	0.208889	#N/A	1					0	0	0	0	0	0	0	0	0.560445	1.60914	1.08479	0	0	0	0
S1137	S1137	NA	sRNA	#N/A	#N/A	#N/A	#N/A	#N/A	#N/A	#N/A	#N/A	#N/A	#N/A	#N/A	#N/A	#N/A	#N/A	#N/A	#N/A	#N/A	#N/A	#N/A	#N/A					0	0	0	0	0	0	0	0	0	0	0	0	0	0	0
S1138	S1138	NA	sRNA	#N/A	#N/A	#N/A	#N/A	#N/A	#N/A	#N/A	#N/A	#N/A	#N/A	#N/A	#N/A	#N/A	#N/A	#N/A	#N/A	#N/A	#N/A	#N/A	#N/A					0	0	0	0	0	0	0	0	0	0	0	0	0	0	0
S1139	S1139	NA	sRNA	0.0545258	1.03852	0.987685	#N/A	1	-0.35809	-1.28173	0.823873	#N/A	1	-1.90463	-3.74413	0.505825	#N/A	1	2.62027	6.14866	0.306557	#N/A	1					0	0	0	0	0	0	0	0	1.30771	0	0.653853	0.582076	0	0	0.194025
S114	S114	NA	sRNA	#N/A	#N/A	#N/A	#N/A	#N/A	#N/A	#N/A	#N/A	#N/A	#N/A	#N/A	#N/A	#N/A	#N/A	#N/A	#N/A	#N/A	#N/A	#N/A	#N/A					0	0	0	0	0	0	0	0	0	0	0	0	0	0	0
S1140	S1140	NA	sRNA	#N/A	#N/A	#N/A	#N/A	#N/A	#N/A	#N/A	#N/A	#N/A	#N/A	#N/A	#N/A	#N/A	#N/A	#N/A	#N/A	#N/A	#N/A	#N/A	#N/A					0	0	0	0	0	0	0	0	0	0	0	0	0	0	0
S1141	S1141	NA	sRNA	#N/A	#N/A	#N/A	#N/A	#N/A	#N/A	#N/A	#N/A	#N/A	#N/A	#N/A	#N/A	#N/A	#N/A	#N/A	#N/A	#N/A	#N/A	#N/A	#N/A					0	0	0	0	0	0	0	0	0	0	0	0	0	0	0
S1142	S1142	NA	sRNA	0.552643	1.46677	0.171901	0.327772	1	-0.306202	-1.23645	0.575169	0.817798	1	1.17926	2.26461	0.000304023	0.000822232	1	-0.183178	-1.13538	0.642554	0.809245	1					26.2578	27.5159	25.411	26.3949	32.5131	53.7181	27.2962	37.8425	26.8488	40.656	33.7524	18.3354	16.7928	6.87888	14.0024
S1143	S1143	NA	sRNA	#N/A	#N/A	#N/A	#N/A	#N/A	#N/A	#N/A	#N/A	#N/A	#N/A	#N/A	#N/A	#N/A	#N/A	#N/A	#N/A	#N/A	#N/A	#N/A	#N/A					0	0	0	0	0	0	0	0	0	0	0	0	0	0	0
S1144	S1144	NA	sRNA	0.0545258	1.03852	0.987685	#N/A	1	-3.16966	-8.99834	0.284063	#N/A	1	#N/A	#N/A	#N/A	#N/A	#N/A	3.15003	8.87677	0.208889	#N/A	1					0	0	0	0	0	0	0	0	0.728001	2.09023	1.40912	0	0	0	0
S1145	S1145	NA	sRNA	#N/A	#N/A	#N/A	#N/A	#N/A	#N/A	#N/A	#N/A	#N/A	#N/A	#N/A	#N/A	#N/A	#N/A	#N/A	#N/A	#N/A	#N/A	#N/A	#N/A					0	0	0	0	0	0	0	0	0	0	0	0	0	0	0
S1146	S1146	NA	sRNA	2.02705	4.07571	0.00527507	0.0245124	1	-0.496911	-1.41119	0.583855	0.821955	1	2.35048	5.09996	0.00145406	0.00345438	1	0.5985	1.51414	0.438815	0.663396	1					2.63099	1.91092	2.84318	2.4617	3.96854	12.8442	13.5444	10.119	7.9011	2.12677	5.01394	0.879219	4.09946	0	1.65956
S1147	S1147	NA	sRNA	1.23186	2.3487	0.448874	0.610017	1	-0.0470099	-1.03312	0.971677	#N/A	1	0.238384	1.17967	0.863505	0.896997	1	1.25834	2.39221	0.427197	#N/A	1					0	0.611323	0	0.203774	0.761747	0	0.764644	0.508797	1.4218	0	0.710901	0.421907	0.65573	0	0.359212
S1148	S1148	NA	sRNA	#N/A	#N/A	#N/A	#N/A	#N/A	#N/A	#N/A	#N/A	#N/A	#N/A	#N/A	#N/A	#N/A	#N/A	#N/A	#N/A	#N/A	#N/A	#N/A	#N/A					0	0	0	0	0	0	0	0	0	0	0	0	0	0	0
S1149	S1149	NA	sRNA	-0.608081	-1.52423	0.54628	0.699884	1	-1.78402	-3.44385	0.566858	#N/A	1	4.11184	17.2897	0.0862387	0.135903	1	-3.41396	-10.6587	0.0200264	0.102163	1					2.4273	0.489716	3.27883	2.06528	0	0.759602	3.06269	1.2741	0.379657	0	0.189828	0	0	0	0
S115	S115	NA	sRNA	#N/A	#N/A	#N/A	#N/A	#N/A	#N/A	#N/A	#N/A	#N/A	#N/A	#N/A	#N/A	#N/A	#N/A	#N/A	#N/A	#N/A	#N/A	#N/A	#N/A					0	0	0	0	0	0	0	0	0	0	0	0	0	0	0
S1150	S1150	NA	sRNA	-0.878819	-1.83887	0.583852	0.728882	1	#N/A	#N/A	#N/A	#N/A	#N/A	1.88678	3.6981	0.452584	#N/A	1	-3.70976	-13.0842	0.209981	#N/A	1					1.1401	0	0.770029	0.636708	0.859851	0	0	0.286617	0	0	0	0	0	0	0
S1151	S1151	NA	sRNA	#N/A	#N/A	#N/A	#N/A	#N/A	#N/A	#N/A	#N/A	#N/A	#N/A	#N/A	#N/A	#N/A	#N/A	#N/A	#N/A	#N/A	#N/A	#N/A	#N/A					0	0	0	0	0	0	0	0	0	0	0	0	0	0	0
S1152	S1152	NA	sRNA	-0.397756	-1.31746	0.315946	0.488416	1	-0.528106	-1.44203	0.27832	0.593723	1	-0.31001	-1.23972	0.220957	0.299957	1	0.440138	1.35673	0.216177	0.453724	1					67.6264	70.9096	59.8283	66.1214	56.0318	44.7107	44.7075	48.4834	131.847	121.266	126.556	64.8535	48.8519	35.3656	49.6903
S1153	S1153	NA	sRNA	-1.74293	-3.34715	0.0915274	0.210292	1	1.28854	2.44281	0.200503	#N/A	1	-1.52143	-2.87075	0.104685	0.160182	1	-1.34807	-2.54571	0.113789	0.312942	1					3.00985	2.60249	4.64657	3.41964	0.648573	0.807348	1.30208	0.919334	3.22817	0	1.61408	3.59224	2.23323	0.580547	2.13534
S1154	S1154	NA	sRNA	#N/A	#N/A	#N/A	#N/A	#N/A	#N/A	#N/A	#N/A	#N/A	#N/A	#N/A	#N/A	#N/A	#N/A	#N/A	#N/A	#N/A	#N/A	#N/A	#N/A					0	0	0	0	0	0	0	0	0	0	0	0	0	0	0
S1155	S1155	NA	sRNA	-1.9921	-3.97816	0.000940746	0.00631901	1	1.01483	2.02066	0.0551616	0.257969	1	-2.75648	-6.75743	2.10657e-10	1.18554e-09	7.5984e-07	-0.217843	-1.16299	0.581103	0.767628	1					40.6573	22.0372	18.8533	27.1826	8.23793	4.55761	6.43165	6.40906	37.0165	29.4318	33.2241	54.2457	33.0932	23.7603	37.0331
S1156	S1156	NA	sRNA	0.652218	1.57158	0.0938935	0.214326	1	-0.242684	-1.18319	0.632938	0.846977	1	0.761946	1.69578	0.00506382	0.0107587	1	0.0290097	1.02031	0.938769	0.971742	1					20.2586	18.5678	13.2919	17.3728	26.6289	27.1704	25.8538	26.551	23.3576	28.4633	25.9105	16.1996	11.2735	10.9411	12.8047
S1157	S1157	NA	sRNA	#N/A	#N/A	#N/A	#N/A	#N/A	#N/A	#N/A	#N/A	#N/A	#N/A	#N/A	#N/A	#N/A	#N/A	#N/A	#N/A	#N/A	#N/A	#N/A	#N/A					0	0	0	0	0	0	0	0	0	0	0	0	0	0	0
S1158	S1158	NA	sRNA	#N/A	#N/A	#N/A	#N/A	#N/A	#N/A	#N/A	#N/A	#N/A	#N/A	#N/A	#N/A	#N/A	#N/A	#N/A	#N/A	#N/A	#N/A	#N/A	#N/A					0	0	0	0	0	0	0	0	0	0	0	0	0	0	0
S1159	S1159	NA	sRNA	#N/A	#N/A	#N/A	#N/A	#N/A	#N/A	#N/A	#N/A	#N/A	#N/A	#N/A	#N/A	#N/A	#N/A	#N/A	#N/A	#N/A	#N/A	#N/A	#N/A					0	0	0	0	0	0	0	0	0	0	0	0	0	0	0
S116	S116	NA	sRNA	-2.01976	-4.05516	5.56746e-07	1.67167e-05	0.00204883	-0.853173	-1.80647	0.114203	0.39166	1	-0.79229	-1.73182	9.82203e-05	0.000285389	0.354281	-0.504538	-1.41867	0.234756	0.475895	1					149.728	153.09	169.062	157.293	32.7817	33.6298	47.954	38.1218	191.145	126.095	158.62	54.8351	59.9836	49.1022	54.6403
S1160	S1160	NA	sRNA	#N/A	#N/A	#N/A	#N/A	#N/A	#N/A	#N/A	#N/A	#N/A	#N/A	#N/A	#N/A	#N/A	#N/A	#N/A	#N/A	#N/A	#N/A	#N/A	#N/A					0	0	0	0	0	0	0	0	0	0	0	0	0	0	0
S1161	S1161	NA	sRNA	0.546839	1.46088	0.649044	0.779785	1	-2.13008	-4.37742	0.10469	#N/A	1	0.841538	1.79196	0.503599	0.591872	1	1.62936	3.09377	0.122456	0.324763	1					1.43054	0	0	0.476846	0.43156	0	1.73281	0.721456	3.75903	0.770921	2.26498	0	0.742994	0.386296	0.37643
S1162	S1162	NA	sRNA	-9.76071	-867.493	0.000503147	0.00391919	1	-2.37755	-5.19655	0.00567827	0.0731368	1	-6.43209	-86.3477	0.0155432	0.0297848	1	-0.562639	-1.47697	0.410423	0.638987	1					42.6396	27.3261	25.565	31.8436	0	0	0	0	58.4188	2.1504	30.2846	4.95293	2.66465	0.615732	2.74444
S1163	S1163	NA	sRNA	-7.6746	-204.307	2.00974e-13	1.1767e-10	7.39583e-10	-2.70393	-6.51573	0.000191557	0.0113416	0.688648	-3.62966	-12.3776	1.60928e-05	5.22604e-05	0.0580469	-1.07397	-2.10522	0.0630465	0.218379	1					88.689	88.1104	71.97	82.9231	0.494555	0.615625	0	0.37006	101.232	10.6014	55.9166	6.98491	4.25724	1.10671	4.11629
S1164	S1164	NA	sRNA	-0.559559	-1.47382	0.174559	0.330937	1	-0.511791	-1.42582	0.307443	0.620477	1	-0.556986	-1.47119	0.0389216	0.0674487	1	0.56556	1.47996	0.101228	0.291354	1					84.6053	72.054	61.6943	72.7845	35.0101	59.0449	50.4475	48.1675	162.663	143.238	152.95	76.9382	63.6776	36.898	59.1713
S1165	S1165	NA	sRNA	-0.330649	-1.25758	0.502418	0.660799	1	-0.374633	-1.29651	0.453553	0.732123	1	-0.189559	-1.14042	0.605688	0.680421	1	0.324962	1.25263	0.40508	0.635067	1					8.94536	6.84746	6.21946	7.33743	6.34967	2.96404	7.36973	5.56115	11.6047	15.4191	13.5119	7.03375	6.32	2.84184	5.39853
S1166	S1166	NA	sRNA	-2.21631	-4.64705	0.00010061	0.00108418	0.370244	0.979115	1.97126	0.0607263	0.274186	1	-2.44822	-5.45742	7.00239e-08	3.01415e-07	0.000252576	-0.844667	-1.79585	0.0358552	0.14655	1					22.8019	20.4256	20.9448	21.3908	7.56669	1.71256	3.45249	4.24391	19.6869	12.9024	16.2947	20.5737	24.2779	17.8562	20.9026
S1167	S1167	NA	sRNA	3.53837	11.6187	0.00577309	0.0264418	1	0.728915	1.65739	0.515197	#N/A	1	1.04244	2.0597	0.182646	0.25656	1	1.15812	2.23166	0.342048	#N/A	1					0	1.42324	0	0.474412	0.886721	11.038	7.12075	6.34848	2.20675	0.792001	1.49938	2.45563	0.763311	3.96859	2.39584
S1168	S1168	NA	sRNA	-1.81807	-3.5261	1.02876e-06	2.65737e-05	0.00378583	0.379649	1.30103	0.366518	0.672199	1	-1.969	-3.91498	3.13597e-16	3.11626e-15	1.13115e-12	-0.290693	-1.22323	0.475707	0.694758	1					241.2	249.554	220.692	237.149	58.305	73.5461	64.7696	65.5402	330.832	219.417	275.124	245.859	224.853	166.311	212.341
S1169	S1169	NA	sRNA	-1.90864	-3.75455	3.4296e-07	1.13662e-05	0.00126209	0.217541	1.16275	0.667142	0.860103	1	-1.70199	-3.2535	1.0876e-14	9.60069e-14	3.92297e-11	-0.522433	-1.43638	0.193273	0.426165	1					255.624	245.483	233.565	244.89	60.3725	57.1156	72.7226	63.4036	270.445	210.661	240.553	193.497	176.005	152.033	173.845
S117	S117	NA	sRNA	-0.34518	-1.27031	0.274158	0.445271	1	0.390777	1.3111	0.385837	0.68677	1	-0.36348	-1.28653	0.108318	0.165232	1	-0.438721	-1.3554	0.28755	0.529863	1					288.444	269.961	202.551	253.652	237.693	184.286	153.561	191.846	225.153	308.536	266.844	252.823	204.612	165.645	207.693
S1170	S1170	NA	sRNA	-1.66204	-3.16463	9.9118e-06	0.000173235	0.0364754	0.414854	1.33316	0.3782	0.680885	1	-2.02022	-4.05644	9.49116e-30	2.66212e-28	3.42346e-26	-0.180541	-1.13331	0.632947	0.802535	1					178.281	196.537	235.341	203.386	57.4566	63.9011	68.0756	63.1444	351.029	164.473	257.751	230.85	218.921	191.388	213.72
S1171	S1171	NA	sRNA	0.253857	1.19239	0.688315	0.809254	1	-0.76415	-1.69837	0.272106	0.587254	1	-0.0973813	-1.06983	0.874101	0.904053	1	1.15197	2.22217	0.0471974	0.179116	1					1.87595	1.51391	0.844685	1.41152	0.943216	1.5655	2.52481	1.67784	3.52103	6.17804	4.84954	2.08967	1.35324	0.844286	1.42906
S1172	S1172	NA	sRNA	-0.456457	-1.37217	0.205319	0.371875	1	0.503982	1.41812	0.352892	0.659938	1	-0.164778	-1.12099	0.369447	0.459296	1	-0.85821	-1.81279	0.0367069	0.148922	1					105.726	100.945	91.6724	99.4478	65.2986	65.1883	81.1946	70.5605	88.6724	67.1777	77.925	79.8136	65.4863	52.7269	66.0089
S1173	S1173	NA	sRNA	0.242237	1.18283	0.52726	0.683492	1	-0.473234	-1.38822	0.353322	0.659972	1	1.43413	2.70219	1.65489e-08	7.68453e-08	5.96919e-05	-0.997183	-1.9961	0.00183115	0.0215612	1					176.279	179.104	156.748	170.711	240.71	171.051	172.818	194.86	89.857	154.627	122.242	57.9198	57.3598	62.4985	59.2594
S1174	S1174	NA	sRNA	#N/A	#N/A	#N/A	#N/A	#N/A	#N/A	#N/A	#N/A	#N/A	#N/A	#N/A	#N/A	#N/A	#N/A	#N/A	#N/A	#N/A	#N/A	#N/A	#N/A					0	0	0	0	0	0	0	0	0	0	0	0	0	0	0
S1175	S1175	NA	sRNA	0.320583	1.24884	0.404459	0.573854	1	0.290143	1.22276	0.547524	0.798759	1	0.751725	1.68381	0.000352521	0.000939515	1	-1.01608	-2.02241	0.00310975	0.0317777	1					84.5821	70.7451	71.1254	75.4842	95.1938	93.2557	85.0956	91.1817	37.3232	69.4288	53.376	44.1453	41.215	48.1509	44.5037
S1176	S1176	NA	sRNA	1.3198	2.49632	0.107438	0.234574	1	-1.38593	-2.61341	0.2956	#N/A	1	3.6089	12.2007	0.000869027	0.00213754	1	-0.687524	-1.61052	0.419808	0.646471	1					1.04509	2.5302	1.88229	1.81919	3.67825	7.19512	2.63732	4.50356	2.28849	0.469334	1.37891	0.582076	0	0	0.194025
S1177	S1177	NA	sRNA	0.263321	1.20024	0.532335	0.688315	1	-0.0268134	-1.01876	0.961629	0.982624	1	0.454296	1.37011	0.0716113	0.11606	1	-0.190237	-1.14095	0.664773	0.822477	1					41.5152	47.114	38.0538	42.2277	55.9115	48.0233	43.2156	49.0501	78.9648	25.9683	52.4665	34.374	33.2097	22.0208	29.8681
S1178	S1178	NA	sRNA	-0.537678	-1.45163	0.275845	0.446812	1	0.215988	1.1615	0.727562	0.891136	1	-0.384347	-1.30527	0.295363	0.383025	1	-0.579343	-1.49417	0.242854	0.485707	1					9.55508	13.3739	13.7138	12.2143	5.85518	8.40988	10.3986	8.2212	18.2145	4.82743	11.521	9.23006	8.52969	9.67579	9.14518
S1179	S1179	NA	sRNA	-2.53873	-5.81078	0.372665	#N/A	1	#N/A	#N/A	#N/A	#N/A	#N/A	#N/A	#N/A	#N/A	#N/A	#N/A	-3.27257	-9.66368	0.284495	#N/A	1					0	0	1.99302	0.664339	0	0	0	0	0	0	0	0	0	0	0
S118	S118	NA	sRNA	#N/A	#N/A	#N/A	#N/A	#N/A	#N/A	#N/A	#N/A	#N/A	#N/A	#N/A	#N/A	#N/A	#N/A	#N/A	#N/A	#N/A	#N/A	#N/A	#N/A					0	0	0	0	0	0	0	0	0	0	0	0	0	0	0
S1180	S1180	NA	sRNA	2.04726	4.1332	0.0639396	0.16218	1	1.40005	2.63912	0.278656	#N/A	1	2.18269	4.53998	0.0422005	0.0726241	1	-1.24246	-2.36601	0.307576	#N/A	1					0.643131	2.33557	0.868751	1.28248	11.6411	0	3.89511	5.17872	1.20711	0	0.603557	1.0746	1.67015	0	0.914917
S1181	S1181	NA	sRNA	#N/A	#N/A	#N/A	#N/A	#N/A	#N/A	#N/A	#N/A	#N/A	#N/A	#N/A	#N/A	#N/A	#N/A	#N/A	#N/A	#N/A	#N/A	#N/A	#N/A					0	0	0	0	0	0	0	0	0	0	0	0	0	0	0
S1182	S1182	NA	sRNA	3.56473	11.8329	0.151081	#N/A	1	-1.78402	-3.44385	0.566858	#N/A	1	3.17565	9.03576	0.192218	0.267414	1	1.77539	3.42331	0.511172	#N/A	1					0	0	0	0	0	0	3.19436	1.06479	0.659964	0	0.329982	0	0	0	0
S1183	S1183	NA	sRNA	#N/A	#N/A	#N/A	#N/A	#N/A	#N/A	#N/A	#N/A	#N/A	#N/A	#N/A	#N/A	#N/A	#N/A	#N/A	#N/A	#N/A	#N/A	#N/A	#N/A					0	0	0	0	0	0	0	0	0	0	0	0	0	0	0
S1184	S1184	NA	sRNA	#N/A	#N/A	#N/A	#N/A	#N/A	#N/A	#N/A	#N/A	#N/A	#N/A	#N/A	#N/A	#N/A	#N/A	#N/A	#N/A	#N/A	#N/A	#N/A	#N/A					0	0	0	0	0	0	0	0	0	0	0	0	0	0	0
S1185	S1185	NA	sRNA	#N/A	#N/A	#N/A	#N/A	#N/A	#N/A	#N/A	#N/A	#N/A	#N/A	#N/A	#N/A	#N/A	#N/A	#N/A	#N/A	#N/A	#N/A	#N/A	#N/A					0	0	0	0	0	0	0	0	0	0	0	0	0	0	0
S1186	S1186	NA	sRNA	#N/A	#N/A	#N/A	#N/A	#N/A	#N/A	#N/A	#N/A	#N/A	#N/A	#N/A	#N/A	#N/A	#N/A	#N/A	#N/A	#N/A	#N/A	#N/A	#N/A					0	0	0	0	0	0	0	0	0	0	0	0	0	0	0
S1187	S1187	NA	sRNA	-1.15048	-2.21988	0.130022	0.269958	1	-0.731324	-1.66016	0.358007	0.664488	1	-0.374366	-1.29627	0.638988	0.710032	1	0.108888	1.0784	0.846348	0.926845	1					2.90526	3.51688	2.35468	2.92561	1.7529	1.63652	0.439892	1.27644	4.08974	5.08838	4.58906	1.69903	1.88617	0.392262	1.32582
S1188	S1188	NA	sRNA	#N/A	#N/A	#N/A	#N/A	#N/A	#N/A	#N/A	#N/A	#N/A	#N/A	#N/A	#N/A	#N/A	#N/A	#N/A	#N/A	#N/A	#N/A	#N/A	#N/A					0	0	0	0	0	0	0	0	0	0	0	0	0	0	0
S119	S119	NA	sRNA	#N/A	#N/A	#N/A	#N/A	#N/A	#N/A	#N/A	#N/A	#N/A	#N/A	#N/A	#N/A	#N/A	#N/A	#N/A	#N/A	#N/A	#N/A	#N/A	#N/A					0	0	0	0	0	0	0	0	0	0	0	0	0	0	0
S1190	S1190	NA	sRNA	-0.0501006	-1.03534	0.970599	0.981495	1	-0.99229	-1.98934	0.430645	#N/A	1	0.238089	1.17943	0.869457	0.901333	1	0.901338	1.8678	0.40987	#N/A	1					0	0.660052	1.4731	0.71105	0.822466	0	0.825594	0.549354	2.04684	1.46922	1.75803	0	1.416	0	0.471999
S1191	S1191	NA	sRNA	#N/A	#N/A	#N/A	#N/A	#N/A	#N/A	#N/A	#N/A	#N/A	#N/A	#N/A	#N/A	#N/A	#N/A	#N/A	#N/A	#N/A	#N/A	#N/A	#N/A					0	0	0	0	0	0	0	0	0	0	0	0	0	0	0
S1192	S1192	NA	sRNA	0.764811	1.69915	0.110975	0.240503	1	0.8879	1.85048	0.0792428	0.319084	1	0.0385886	1.02711	0.91266	0.93511	1	-0.352114	-1.27643	0.425465	0.651039	1					11.6632	11.3859	15.2466	12.7652	14.1875	31.0829	18.7988	21.3564	12.3578	16.2202	14.289	15.0874	20.0293	16.2553	17.124
S12	S12	NA	sRNA	1.22604	2.33924	0.00937542	0.0389773	1	0.256084	1.19423	0.636605	0.849183	1	1.86778	3.64972	1.67494e-11	1.0611e-10	6.04152e-08	-0.992865	-1.99013	0.01355	0.0796915	1					32.1416	26.8436	22.5501	27.1784	56.3743	57.0758	71.6791	61.7097	13.3282	26.1832	19.7557	20.3996	10.3527	10.4287	13.727
S120	S120	NA	sRNA	0.755761	1.68852	0.16574	0.318803	1	-0.585089	-1.50013	0.217142	0.526001	1	0.396728	1.31652	0.372246	0.462383	1	1.23628	2.35591	0.00487052	0.0418021	1					7.72323	6.94506	3.27883	5.98237	7.98829	14.5015	7.01634	9.83538	20.2944	21.1076	20.701	8.84891	9.4552	1.19174	6.49862
S121	S121	NA	sRNA	#N/A	#N/A	#N/A	#N/A	#N/A	#N/A	#N/A	#N/A	#N/A	#N/A	#N/A	#N/A	#N/A	#N/A	#N/A	#N/A	#N/A	#N/A	#N/A	#N/A					0	0	0	0	0	0	0	0	0	0	0	0	0	0	0
S122	S122	NA	sRNA	-1.70297	-3.2557	3.07275e-05	0.000437028	0.113077	0.425563	1.3431	0.321929	0.632963	1	-2.87673	-7.34485	2.52133e-25	5.44669e-24	9.09442e-22	0.829638	1.77724	0.0159456	0.0883516	1					60.4437	54.7518	34.9921	50.0626	16.746	14.669	12.7629	14.726	143.74	108.024	125.882	132.599	90.2292	55.5168	92.7816
S123	S123	NA	sRNA	#N/A	#N/A	#N/A	#N/A	#N/A	#N/A	#N/A	#N/A	#N/A	#N/A	#N/A	#N/A	#N/A	#N/A	#N/A	#N/A	#N/A	#N/A	#N/A	#N/A					0	0	0	0	0	0	0	0	0	0	0	0	0	0	0
S124	S124	NA	sRNA	#N/A	#N/A	#N/A	#N/A	#N/A	#N/A	#N/A	#N/A	#N/A	#N/A	#N/A	#N/A	#N/A	#N/A	#N/A	#N/A	#N/A	#N/A	#N/A	#N/A					0	0	0	0	0	0	0	0	0	0	0	0	0	0	0
S125	S125	NA	sRNA	0.59608	1.5116	0.399241	0.569514	1	-1.1944	-2.2885	0.163408	0.471171	1	1.19283	2.28601	0.101402	0.155982	1	0.678715	1.60071	0.333101	0.574494	1					1.45638	2.35064	5.9019	3.2363	4.39356	3.64609	5.14532	4.39499	5.92264	8.50251	7.21258	0.811151	3.78208	0.655457	1.74956
S126	S126	NA	sRNA	-3.3231	-10.0081	5.05438e-09	4.55283e-07	1.86001e-05	0.958041	1.94267	0.0839224	0.326304	1	-4.81771	-28.2017	3.64703e-143	6.34219e-140	1.31548e-139	0.421747	1.33955	0.39362	0.626337	1					552.58	542.51	678.819	591.303	56.5002	49.17	68.2588	57.9763	1731.49	542.608	1137.05	1454.18	1427.68	1207.96	1363.27
S127	S127	NA	sRNA	-3.05172	-8.29197	3.45372e-09	3.46655e-07	1.27097e-05	0.765685	1.70018	0.212423	0.519938	1	-4.18482	-18.1867	2.04623e-133	2.37226e-130	7.38075e-130	0.23303	1.1753	0.607521	0.782242	1					577.372	508.253	675.011	586.878	70.8008	62.8442	74.0009	69.2153	1430.34	547.409	988.873	1206.08	997.668	931.785	1045.18
S128	S128	NA	sRNA	0.248572	1.18803	0.585426	0.729661	1	-1.17461	-2.25731	0.0828557	0.324028	1	1.53243	2.89273	1.06169e-07	4.465e-07	0.000382952	-0.500435	-1.41464	0.343115	0.583967	1					54.4693	58.7988	45.8914	53.0532	57.5972	66.9527	59.0916	61.2138	12.9112	94.189	53.5501	12.6667	18.2283	21.229	17.3746
S129	S129	NA	sRNA	#N/A	#N/A	#N/A	#N/A	#N/A	#N/A	#N/A	#N/A	#N/A	#N/A	#N/A	#N/A	#N/A	#N/A	#N/A	#N/A	#N/A	#N/A	#N/A	#N/A					0	0	0	0	0	0	0	0	0	0	0	0	0	0	0
S13	S13	NA	sRNA	1.58329	2.99652	0.00205902	0.0115687	1	0.612528	1.52894	0.205799	0.51175	1	2.02321	4.06487	1.77822e-12	1.2469e-11	6.41403e-09	-0.846886	-1.79861	0.0237451	0.115202	1					90.7078	58.0213	45.2524	64.6605	229.333	185.801	136.562	183.899	43.5305	59.0203	51.2754	62.003	38.8138	16.7007	39.1725
S131	S131	NA	sRNA	-1.66573	-3.17274	0.194513	0.356642	1	-0.500636	-1.41484	0.604177	#N/A	1	-1.0876	-2.1252	0.433867	0.523813	1	0.468415	1.38359	0.532215	0.736186	1					1.03077	0.935827	1.04429	1.00363	0	0.483856	0.390178	0.291345	1.69285	2.43025	2.06155	1.50702	0	0	0.502339
S132	S132	NA	sRNA	-2.569	-5.93398	1.89135e-05	0.000295302	0.0696016	0.435855	1.35271	0.486057	0.75603	1	-2.16353	-4.4801	1.9806e-06	7.25873e-06	0.00714403	-0.816548	-1.76119	0.0794785	0.253309	1					26.1726	28.2879	38.511	30.9905	2.11491	7.02042	6.36887	5.16807	33.7729	15.7416	24.7573	19.9135	24.8811	13.2516	19.3487
S133	S133	NA	sRNA	-1.75353	-3.37182	0.00195623	0.0111743	1	-0.804776	-1.74687	0.119246	0.401512	1	-2.23421	-4.70505	2.32289e-08	1.05885e-07	8.37866e-05	1.45755	2.74641	0.000298533	0.0059307	1					7.13344	7.52096	6.21675	6.95705	1.90903	2.16034	1.91629	1.99522	33.7964	20.3062	27.0513	12.3998	7.91789	3.72829	8.01533
S134	S134	NA	sRNA	0.0807706	1.05758	0.863904	0.923021	1	0.329014	1.25615	0.503833	0.766003	1	-0.748839	-1.68044	0.0201071	0.0373971	1	0.486171	1.40072	0.278073	0.523488	1					23.6351	18.1006	17.5922	19.776	23.2821	20.8306	16.7977	20.3035	37.1187	43.5397	40.3292	34.6559	30.689	18.8864	28.0771
S135	S135	NA	sRNA	#N/A	#N/A	#N/A	#N/A	#N/A	#N/A	#N/A	#N/A	#N/A	#N/A	#N/A	#N/A	#N/A	#N/A	#N/A	#N/A	#N/A	#N/A	#N/A	#N/A					0	0	0	0	0	0	0	0	0	0	0	0	0	0	0
S136	S136	NA	sRNA	#N/A	#N/A	#N/A	#N/A	#N/A	#N/A	#N/A	#N/A	#N/A	#N/A	#N/A	#N/A	#N/A	#N/A	#N/A	#N/A	#N/A	#N/A	#N/A	#N/A					0	0	0	0	0	0	0	0	0	0	0	0	0	0	0
S137	S137	NA	sRNA	#N/A	#N/A	#N/A	#N/A	#N/A	#N/A	#N/A	#N/A	#N/A	#N/A	#N/A	#N/A	#N/A	#N/A	#N/A	#N/A	#N/A	#N/A	#N/A	#N/A					0	0	0	0	0	0	0	0	0	0	0	0	0	0	0
S138	S138	NA	sRNA	#N/A	#N/A	#N/A	#N/A	#N/A	#N/A	#N/A	#N/A	#N/A	#N/A	#N/A	#N/A	#N/A	#N/A	#N/A	#N/A	#N/A	#N/A	#N/A	#N/A					0	0	0	0	0	0	0	0	0	0	0	0	0	0	0
S139	S139	NA	sRNA	#N/A	#N/A	#N/A	#N/A	#N/A	#N/A	#N/A	#N/A	#N/A	#N/A	#N/A	#N/A	#N/A	#N/A	#N/A	#N/A	#N/A	#N/A	#N/A	#N/A					0	0	0	0	0	0	0	0	0	0	0	0	0	0	0
S14	S14	NA	sRNA	0.233616	1.17578	0.646017	0.776995	1	-0.143632	-1.10468	0.81364	0.925549	1	0.220935	1.16549	0.599986	0.676603	1	0.155067	1.11347	0.763202	0.883111	1					13.1302	12.8378	4.77521	10.2477	12.188	9.48228	13.7636	11.8113	10.9005	22.4524	16.6764	10.5477	8.52449	6.13666	8.40294
S140	S140	NA	sRNA	-3.41342	-10.6548	0.219576	0.389385	1	-1.78402	-3.44385	0.566858	#N/A	1	#N/A	#N/A	#N/A	#N/A	#N/A	-1.78957	-3.45711	0.221998	#N/A	1					2.25739	0.910871	0	1.05609	0	0	0	0	0.706161	0	0.353081	0	0	0	0
S141	S141	NA	sRNA	-2.47357	-5.55417	5.4006e-06	0.000105128	0.0198742	-1.78287	-3.4411	0.00826261	0.0916186	1	-0.346339	-1.27133	0.214846	0.292997	1	-0.440106	-1.3567	0.38019	0.614972	1					114.554	92.7865	124.021	110.454	18.2109	21.6146	18.2801	19.3686	201.572	31.0181	116.295	27.679	16.77	15.5426	19.9972
4.5S RNA	S142	NA	sRNA	2.57866	5.97386	0.000105168	0.00112235	0.387018	0.544529	1.45854	0.45775	0.735118	1	1.45006	2.7322	0.00596372	0.0125177	1	-0.0272056	-1.01904	0.963635	0.981953	1					13139.2	12485.5	16367.8	13997.5	72160.7	91122.4	82896.6	82059.9	4889.72	34592.7	19741.2	14343	23090.8	32798	23410.6
S143	S143	NA	sRNA	#N/A	#N/A	#N/A	#N/A	#N/A	#N/A	#N/A	#N/A	#N/A	#N/A	#N/A	#N/A	#N/A	#N/A	#N/A	#N/A	#N/A	#N/A	#N/A	#N/A					0	0	0	0	0	0	0	0	0	0	0	0	0	0	0
S144	S144	NA	sRNA	0.0545258	1.03852	0.987685	#N/A	1	-1.78402	-3.44385	0.566858	#N/A	1	#N/A	#N/A	#N/A	#N/A	#N/A	1.77539	3.42331	0.511172	#N/A	1					0	0	0	0	0	0	0	0	0.767566	0	0.383783	0	0	0	0
S145	S145	NA	sRNA	-1.75986	-3.38665	0.551449	0.704778	1	1.86659	3.64671	0.220736	#N/A	1	-3.16007	-8.93876	0.243937	0.327447	1	-0.115854	-1.08362	0.948225	#N/A	1					0	0	0.686783	0.228928	0	0	0	0	0.477136	0	0.238568	0.849516	0.660161	0	0.503225
S146	S146	NA	sRNA	#N/A	#N/A	#N/A	#N/A	#N/A	#N/A	#N/A	#N/A	#N/A	#N/A	#N/A	#N/A	#N/A	#N/A	#N/A	#N/A	#N/A	#N/A	#N/A	#N/A					0	0	0	0	0	0	0	0	0	0	0	0	0	0	0
S147	S147	NA	sRNA	2.30679	4.94781	8.63559e-08	3.69961e-06	0.00031779	1.09256	2.13253	0.032552	0.194568	1	0.590374	1.50564	0.0190479	0.0357135	1	0.47068	1.38576	0.280753	0.525861	1					10.4257	12.6205	18.3694	13.8052	76.5785	58.7273	63.1431	66.1496	21.2699	33.5885	27.4292	35.5978	40.0232	36.1094	37.2435
S148	S148	NA	sRNA	0.314308	1.24342	0.445781	0.606518	1	0.0958133	1.06867	0.843157	0.936576	1	0.892806	1.85678	0.000286845	0.000779412	1	-0.943225	-1.92282	0.0151163	0.0861346	1					39.6297	43.1146	33.8813	38.8752	48.8051	41.4439	50.5099	46.9196	25.4218	33.1162	29.269	24.7266	15.3069	22.6897	20.9077
S149	S149	NA	sRNA	0.277346	1.21196	0.551459	0.704778	1	0.20373	1.15167	0.745869	0.899169	1	1.23188	2.34872	7.1609e-05	0.000211782	0.258294	-1.45808	-2.74743	6.24811e-05	0.00187443	0.224557					38.3122	36.3681	28.2964	34.3256	34.5074	48.6479	37.9773	40.3776	17.848	17.8244	17.8362	9.90168	17.5366	15.258	14.2321
S15	S15	NA	sRNA	#N/A	#N/A	#N/A	#N/A	#N/A	#N/A	#N/A	#N/A	#N/A	#N/A	#N/A	#N/A	#N/A	#N/A	#N/A	#N/A	#N/A	#N/A	#N/A	#N/A					0	0	0	0	0	0	0	0	0	0	0	0	0	0	0
S150	S150	NA	sRNA	0.397964	1.31765	0.367837	0.54249	1	-0.0156409	-1.0109	0.97192	0.98606	1	1.8687	3.65204	4.6983e-13	3.51413e-12	1.69468e-09	-1.53885	-2.90563	4.23222e-05	0.00133496	0.152106					63.5884	67.3532	49.0324	59.9913	81.5284	65.1706	83.042	76.5804	27.6	31.7693	29.6846	22.1353	14.7932	15.0247	17.3177
S151	S151	NA	sRNA	-1.17882	-2.26391	0.0528557	0.141203	1	-0.0426684	-1.03002	0.950446	0.979671	1	-1.11919	-2.17225	0.0709469	0.115144	1	-0.471713	-1.38676	0.353917	0.593388	1					8.68226	7.5906	9.77344	8.6821	0.727566	5.43408	5.11233	3.75799	9.95868	7.14831	8.5535	6.85058	3.75784	9.11757	6.57533
S152	S152	NA	sRNA	#N/A	#N/A	#N/A	#N/A	#N/A	#N/A	#N/A	#N/A	#N/A	#N/A	#N/A	#N/A	#N/A	#N/A	#N/A	#N/A	#N/A	#N/A	#N/A	#N/A					0	0	0	0	0	0	0	0	0	0	0	0	0	0	0
S153	S153	NA	sRNA	-0.914832	-1.88535	0.0149627	0.0546971	1	-0.590909	-1.5062	0.298654	0.615193	1	-1.20521	-2.30571	6.70985e-11	3.97777e-10	2.42024e-07	0.925869	1.89983	0.00461499	0.0403886	1					225.417	207.866	154.203	195.829	97.0088	99.0209	105.168	100.399	613.817	440.163	526.99	270.262	190.397	127.646	196.102
S154	S154	NA	sRNA	#N/A	#N/A	#N/A	#N/A	#N/A	#N/A	#N/A	#N/A	#N/A	#N/A	#N/A	#N/A	#N/A	#N/A	#N/A	#N/A	#N/A	#N/A	#N/A	#N/A					0	0	0	0	0	0	0	0	0	0	0	0	0	0	0
S155	S155	NA	sRNA	0.0545258	1.03852	0.987685	#N/A	1	2.8616	7.26823	0.372936	#N/A	1	-2.66508	-6.34261	0.333769	#N/A	1	#N/A	#N/A	#N/A	#N/A	#N/A					0	0	0	0	0	0	0	0	0	0	0	0.532747	0	0.860981	0.464576
S156	S156	NA	sRNA	-0.0416679	-1.0293	0.965481	0.979235	1	-0.210107	-1.15677	0.814706	0.925549	1	-0.791	-1.73027	0.321528	0.410225	1	0.920622	1.89293	0.262177	0.506611	1					2.06154	4.36719	0.696191	2.37497	0	3.87085	3.12143	2.33076	10.6408	2.08307	6.36193	2.15288	5.35363	2.78345	3.42999
S157	S157	NA	sRNA	-0.854314	-1.8079	0.0201287	0.0680363	1	0.0784566	1.05589	0.873711	0.946266	1	-0.581751	-1.49666	0.0243977	0.0442876	1	-0.466562	-1.38181	0.236352	0.476786	1					111.607	149.774	109.148	123.51	66.272	78.7029	55.0544	66.6764	136.967	117.025	126.996	88.6005	91.1465	69.5488	83.0986
S158	S158	NA	sRNA	-1.74847	-3.36002	0.564757	0.711752	1	0.124567	1.09018	0.903383	#N/A	1	-4.27284	-19.3309	0.118984	0.178759	1	2.77285	6.83459	0.0533879	#N/A	1					0.354935	0	0	0.118312	0	0	0	0	0.999285	2.86913	1.93421	0.889587	1.84347	0	0.911018
S159	S159	NA	sRNA	-1.75964	-3.38613	0.551505	#N/A	1	-1.78429	-3.44448	0.566794	#N/A	1	#N/A	#N/A	#N/A	#N/A	#N/A	-0.115373	-1.08326	0.948439	#N/A	1					0.665896	0	0	0.221965	0	0	0	0	0	0.897134	0.448567	0	0	0	0
S16	S16	NA	sRNA	-0.773434	-1.70933	0.0347368	0.103328	1	0.136625	1.09933	0.814691	0.925549	1	-1.73629	-3.33177	3.07484e-13	2.32991e-12	1.1091e-09	0.820581	1.76612	0.0195312	0.100896	1					206.022	227.961	242.423	225.469	142.634	108.042	135.256	128.644	655.937	483.027	569.482	483.752	341.179	263.497	362.809
S160	S160	NA	sRNA	#N/A	#N/A	#N/A	#N/A	#N/A	#N/A	#N/A	#N/A	#N/A	#N/A	#N/A	#N/A	#N/A	#N/A	#N/A	#N/A	#N/A	#N/A	#N/A	#N/A					0	0	0	0	0	0	0	0	0	0	0	0	0	0	0
S161	S161	NA	sRNA	-0.475441	-1.39034	0.340544	0.514208	1	-0.405271	-1.32434	0.502587	0.764848	1	0.200711	1.14926	0.680244	0.747517	1	-0.279094	-1.21343	0.566055	0.758295	1					14.5053	15.3641	7.34775	12.4057	10.2561	4.2556	10.9814	8.49769	15.3143	14.0461	14.6802	9.08879	4.70862	4.28416	6.02719
S162	S162	NA	sRNA	-0.697365	-1.62154	0.202169	0.36738	1	-0.166122	-1.12204	0.792988	0.920265	1	-0.734168	-1.66344	0.122703	0.183159	1	0.203019	1.1511	0.686491	0.835439	1					10.2093	7.78131	9.70469	9.23176	5.13318	5.67984	5.72523	5.51275	22.001	7.64141	14.8212	12.0042	5.40071	4.59479	7.33324
S163	S163	NA	sRNA	-0.757818	-1.69093	0.101938	0.226508	1	-1.23422	-2.35254	0.031168	0.189545	1	0.580739	1.49561	0.181374	0.255083	1	-0.165965	-1.12192	0.666845	0.8228	1					24.4988	33.1868	19.6984	25.7947	16.7171	12.0476	15.0143	14.593	36.6766	27.5051	32.0909	8.28442	10.6035	6.30052	8.39615
S164	S164	NA	sRNA	0.722773	1.65035	0.0812331	0.193604	1	-0.221747	-1.16614	0.654006	0.853344	1	0.861952	1.8175	0.00758333	0.0155604	1	0.27088	1.20654	0.47698	0.695995	1					9.95625	11.3569	10.3454	10.5529	17.9059	16.1778	16.5245	16.8694	15.8123	20.8943	18.3533	9.1177	11.6847	2.84365	7.88201
S165	S165	NA	sRNA	-2.08198	-4.23387	0.00115426	0.00749523	1	0.0737296	1.05243	0.894606	0.956746	1	-2.47251	-5.5501	9.55568e-06	3.1834e-05	0.0344674	0.278493	1.21293	0.543472	0.741602	1					8.51327	7.646	5.56444	7.24124	1.65694	2.06257	1.24743	1.65565	15.9788	8.50967	12.2443	10.5538	6.4185	5.19103	7.38779
S166	S166	NA	sRNA	-1.89616	-3.7222	0.234071	0.401902	1	-0.393915	-1.31395	0.660379	#N/A	1	-2.37059	-5.17152	0.107823	0.16455	1	1.02717	2.03802	0.269263	0.513763	1					0	0.813278	4.53767	1.78365	1.0134	0	0	0.337799	4.41351	5.43086	4.92218	1.68386	3.48942	0.907105	2.0268
S167	S167	NA	sRNA	0.0543408	1.03838	0.987839	#N/A	1	#N/A	#N/A	#N/A	#N/A	#N/A	-2.85842	-7.2522	0.310873	#N/A	1	#N/A	#N/A	#N/A	#N/A	#N/A					0	0	0	0	0	0	0	0	0	0	0	0	0	2.0118	0.670599
S168	S168	NA	sRNA	#N/A	#N/A	#N/A	#N/A	#N/A	#N/A	#N/A	#N/A	#N/A	#N/A	#N/A	#N/A	#N/A	#N/A	#N/A	#N/A	#N/A	#N/A	#N/A	#N/A					0	0	0	0	0	0	0	0	0	0	0	0	0	0	0
S169	S169	NA	sRNA	0.707039	1.63245	0.270676	0.442804	1	0.88378	1.8452	0.251658	0.569281	1	1.25591	2.38817	0.0166675	0.0316804	1	-1.32689	-2.50862	0.0736631	0.241603	1					3.91908	12.3347	11.6467	9.30016	15.3698	14.7173	14.2415	14.7762	5.88468	4.224	5.05434	4.58385	9.15973	2.11658	5.28672
S17	S17	NA	sRNA	-1.40644	-2.65083	6.35924e-06	0.000120551	0.023402	1.23001	2.34568	0.00169065	0.0349031	1	-1.93361	-3.82009	3.2771e-20	4.70982e-19	1.18205e-16	-0.970162	-1.95906	0.000461884	0.00816412	1					179.278	188.288	188.621	185.395	74.6512	56.8937	72.2589	67.9346	129.147	141.178	135.163	194.499	220.325	221.261	212.028
S170	S170	NA	sRNA	-0.370656	-1.29294	0.409387	0.576788	1	0.387703	1.30831	0.471445	0.748303	1	-0.082178	-1.05862	0.824813	0.8672	1	-0.794638	-1.73464	0.0531617	0.193369	1					19.9873	19.4509	13.2349	17.5577	13.0052	8.83037	17.2085	13.0147	15.8151	12.672	14.2435	11.1322	14.7573	10.5829	12.1575
S171	S171	NA	sRNA	-3.70945	-13.0815	0.186653	0.347306	1	#N/A	#N/A	#N/A	#N/A	#N/A	#N/A	#N/A	#N/A	#N/A	#N/A	-4.3823	-20.8547	0.141771	#N/A	1					1.34368	0	2.7226	1.35543	0	0	0	0	0	0	0	0	0	0	0
S172	S172	NA	sRNA	-0.132719	-1.09636	0.797179	0.882878	1	-0.738274	-1.66818	0.269869	0.584437	1	0.707546	1.63302	0.13783	0.201672	1	-0.206581	-1.15395	0.672798	0.826155	1					13.5861	9.48824	7.76446	10.2796	10.2466	9.81153	7.91195	9.32334	16.1829	8.44801	12.3154	4.80212	5.42799	4.23316	4.82109
S173	S173	NA	sRNA	-0.58408	-1.49908	0.0829892	0.196589	1	0.247785	1.18738	0.635589	0.848411	1	-0.202207	-1.15046	0.3498	0.439842	1	-0.694781	-1.61864	0.102155	0.292253	1					89.2972	87.9539	98.3972	91.8828	57.7262	60.0552	61.5849	59.7888	103.061	58.7832	80.9223	73.0584	53.533	43.9333	56.8416
S174	S174	NA	sRNA	0.0811274	1.05784	0.871653	0.928728	1	-0.456601	-1.3723	0.561377	0.808816	1	1.61581	3.06484	0.00205767	0.00477104	1	-1.27238	-2.4156	0.0110312	0.0689715	1					12.2021	12.3091	11.6753	12.0622	16.1048	7.63708	12.317	12.0196	7.15704	6.84974	7.00339	4.24758	1.98048	3.43229	3.22012
S175	S175	NA	sRNA	-0.331806	-1.25859	0.285722	0.457077	1	0.376579	1.29826	0.358639	0.664743	1	-0.41524	-1.33352	0.0182347	0.0343554	1	-0.345937	-1.27098	0.211588	0.450015	1					174.325	144.897	149.029	156.084	126.022	111.118	122.852	119.997	164.603	187.6	176.102	143.178	156.465	104.127	134.59
S176	S176	NA	sRNA	#N/A	#N/A	#N/A	#N/A	#N/A	#N/A	#N/A	#N/A	#N/A	#N/A	#N/A	#N/A	#N/A	#N/A	#N/A	#N/A	#N/A	#N/A	#N/A	#N/A					0	0	0	0	0	0	0	0	0	0	0	0	0	0	0
S177	S177	NA	sRNA	#N/A	#N/A	#N/A	#N/A	#N/A	#N/A	#N/A	#N/A	#N/A	#N/A	#N/A	#N/A	#N/A	#N/A	#N/A	#N/A	#N/A	#N/A	#N/A	#N/A					0	0	0	0	0	0	0	0	0	0	0	0	0	0	0
S178	S178	NA	sRNA	#N/A	#N/A	#N/A	#N/A	#N/A	#N/A	#N/A	#N/A	#N/A	#N/A	#N/A	#N/A	#N/A	#N/A	#N/A	#N/A	#N/A	#N/A	#N/A	#N/A					0	0	0	0	0	0	0	0	0	0	0	0	0	0	0
S179	S179	NA	sRNA	0.528989	1.44292	0.339256	0.513267	1	-0.700745	-1.62534	0.258181	0.57459	1	1.02948	2.04128	0.0619202	0.102261	1	0.108164	1.07786	0.816536	0.909425	1					9.35899	8.15706	6.06829	7.86145	11.8582	2.10875	18.7053	10.8907	10.891	14.122	12.5065	4.06584	6.31915	3.03271	4.47257
S18	S18	NA	sRNA	#N/A	#N/A	#N/A	#N/A	#N/A	#N/A	#N/A	#N/A	#N/A	#N/A	#N/A	#N/A	#N/A	#N/A	#N/A	#N/A	#N/A	#N/A	#N/A	#N/A					0	0	0	0	0	0	0	0	0	0	0	0	0	0	0
S180	S180	NA	sRNA	-0.279108	-1.21344	0.389279	0.560926	1	-0.408032	-1.32688	0.409065	0.702214	1	0.137158	1.09974	0.53979	0.625171	1	-0.124928	-1.09045	0.687049	0.835807	1					149.238	131.064	123.667	134.656	95.2142	137.361	96.2093	109.595	173.009	179.661	176.335	86.6128	89.019	72.2459	82.6259
S181	S181	NA	sRNA	0.645429	1.5642	0.0609217	0.157632	1	-0.135255	-1.09829	0.792615	0.920265	1	0.482946	1.39759	0.0112913	0.0222373	1	0.141936	1.10339	0.707665	0.851072	1					418.398	393.391	397.737	403.175	616.301	627.255	594.428	612.661	615.418	651.354	633.386	440.96	316.239	333.745	363.648
S182	S182	NA	sRNA	#N/A	#N/A	#N/A	#N/A	#N/A	#N/A	#N/A	#N/A	#N/A	#N/A	#N/A	#N/A	#N/A	#N/A	#N/A	#N/A	#N/A	#N/A	#N/A	#N/A					0	0	0	0	0	0	0	0	0	0	0	0	0	0	0
S183	S183	NA	sRNA	0.146796	1.10711	0.686779	0.808259	1	-0.449761	-1.36581	0.351956	0.659938	1	-0.384118	-1.30506	0.11933	0.179202	1	0.872355	1.83065	0.00882485	0.0602298	1					65.2134	45.31	41.7	50.7412	56.4591	53.6162	53.1683	54.4145	156.804	106.055	131.429	69.9565	56.6181	50.5374	59.0373
S184	S184	NA	sRNA	0.0545258	1.03852	0.987685	#N/A	1	0.494452	1.40879	0.786648	#N/A	1	-1.90463	-3.74413	0.505825	#N/A	1	1.77565	3.42392	0.511102	#N/A	1					0	0	0	0	0	0	0	0	0	0.830952	0.415476	0.51528	0	0	0.17176
S185	S185	NA	sRNA	-0.568798	-1.48329	0.305238	0.477215	1	1.97693	3.93654	0.00595169	0.0762302	1	-0.955948	-1.93985	0.0467473	0.0794659	1	-1.27518	-2.4203	0.0104291	0.067132	1					53.5785	109.686	172.954	112.073	60.6127	96.1632	70.3873	75.7211	93.5386	41.9304	67.7345	43.1163	293.111	40.4256	125.551
S186	S186	NA	sRNA	0.14787	1.10793	0.761124	0.856721	1	1.08584	2.12262	0.0707228	0.300593	1	0.0405925	1.02854	0.91749	0.937435	1	-1.20601	-2.30699	0.00972157	0.0639628	1					6984.52	8030.2	8320.45	7778.39	6739.69	8266.53	10497.1	8501.11	6705.93	2972.87	4839.4	7201.22	6253.04	6729.01	6727.76
S187	S187	NA	sRNA	0.115655	1.08347	0.811689	0.891919	1	1.80593	3.49656	0.00836998	0.0919693	1	-1.40666	-2.65124	7.35565e-05	0.000217173	0.265318	-0.346457	-1.27143	0.483678	0.702009	1					23.272	20.6589	25.149	23.0267	17.5516	26.218	29.3639	24.3778	36.4001	13.5865	24.9933	43.4216	72.5224	46.0847	54.0096
S188	S188	NA	sRNA	0.286419	1.21961	0.442462	0.604289	1	0.646618	1.56549	0.268561	0.582407	1	-0.114537	-1.08263	0.528217	0.614428	1	-0.365463	-1.2883	0.386553	0.619622	1					618.006	707.792	647.354	657.718	678.211	723.801	960.017	787.343	1023.35	436.25	729.802	777.558	717.562	620.401	705.173
S189	S189	NA	sRNA	-0.180091	-1.13296	0.677932	0.802464	1	0.863757	1.81977	0.167239	0.477957	1	-0.38455	-1.30545	0.225021	0.304878	1	-0.790691	-1.7299	0.0838905	0.263265	1					5202.1	5652.46	6246.86	5700.47	4624.61	4387.06	5824.25	4945.31	6410.05	3050.2	4730.12	6716.28	4625.1	4719.03	5353.47
S19	S19	NA	sRNA	1.9003	3.73291	0.00110185	0.00724869	1	0.213248	1.15929	0.744104	0.898077	1	0.078809	1.05615	0.851899	0.888427	1	1.28994	2.44518	0.0265277	0.124634	1					1.93934	2.34761	3.66756	2.6515	8.7758	8.01106	11.1583	9.31505	10.556	6.79324	8.67463	7.12893	6.54716	9.42641	7.70083
S190	S190	NA	sRNA	#N/A	#N/A	#N/A	#N/A	#N/A	#N/A	#N/A	#N/A	#N/A	#N/A	#N/A	#N/A	#N/A	#N/A	#N/A	#N/A	#N/A	#N/A	#N/A	#N/A					0	0	0	0	0	0	0	0	0	0	0	0	0	0	0
S191	S191	NA	sRNA	#N/A	#N/A	#N/A	#N/A	#N/A	#N/A	#N/A	#N/A	#N/A	#N/A	#N/A	#N/A	#N/A	#N/A	#N/A	#N/A	#N/A	#N/A	#N/A	#N/A					0	0	0	0	0	0	0	0	0	0	0	0	0	0	0
S192	S192	NA	sRNA	-1.75979	-3.38649	0.551466	#N/A	1	#N/A	#N/A	#N/A	#N/A	#N/A	#N/A	#N/A	#N/A	#N/A	#N/A	-2.41077	-5.31757	0.437942	#N/A	1					0	0.660052	0	0.220017	0	0	0	0	0	0	0	0	0	0	0
S193	S193	NA	sRNA	3.87893	14.7121	0.0114733	0.0453348	1	-0.357709	-1.28139	0.831702	#N/A	1	1.84168	3.58427	0.0742149	0.119444	1	0.729024	1.65752	0.648243	#N/A	1					0	0	0.775907	0.258636	6.0649	6.47111	0.86971	4.46858	1.07811	0	0.539054	0	0.74583	2.32662	1.02415
S194	S194	NA	sRNA	-1.75964	-3.38613	0.553153	0.705858	1	0.484903	1.39949	0.731914	#N/A	1	-2.66467	-6.34084	0.33385	#N/A	1	0.729248	1.65777	0.646848	#N/A	1					0.730546	0	0	0.243515	0	0	0	0	1.37119	0	0.685593	1.22066	0	0	0.406888
S195	S195	NA	sRNA	1.13289	2.19297	0.0256255	0.0820623	1	0.214101	1.15998	0.662016	0.858037	1	0.180055	1.13293	0.64579	0.715989	1	0.984356	1.97843	0.0261378	0.124138	1					6.09754	2.51275	2.10298	3.57109	4.89226	11.6926	6.48234	7.68908	7.67037	12.5846	10.1275	8.99608	6.06437	2.27715	5.7792
S196	S196	NA	sRNA	1.80878	3.50347	0.00968202	0.0398745	1	0.338382	1.26434	0.659807	0.856236	1	0.951594	1.93401	0.130315	0.19294	1	0.856702	1.81089	0.219667	0.457814	1					4.70289	2.43983	1.81507	2.98593	15.2009	3.78445	12.207	10.3975	8.19651	8.14629	8.1714	6.73545	6.97884	0	4.57143
S197	S197	NA	sRNA	#N/A	#N/A	#N/A	#N/A	#N/A	#N/A	#N/A	#N/A	#N/A	#N/A	#N/A	#N/A	#N/A	#N/A	#N/A	#N/A	#N/A	#N/A	#N/A	#N/A					0	0	0	0	0	0	0	0	0	0	0	0	0	0	0
S198	S198	NA	sRNA	0.238699	1.17993	0.654064	0.78394	1	-0.586798	-1.50191	0.330271	0.639233	1	0.321019	1.24921	0.408862	0.501065	1	0.697689	1.62191	0.157183	0.373267	1					14.291	14.8281	8.6673	12.5955	17.157	14.2381	11.4815	14.2922	12.8642	45.58	29.2221	16.0815	9.46742	3.54404	9.69766
S199	S199	NA	sRNA	1.84019	3.58057	4.51017e-05	0.000569936	0.165974	3.05558	8.31423	2.68998e-07	0.000140686	0.000967048	-1.30161	-2.46503	1.8968e-10	1.07095e-09	6.84175e-07	-0.107283	-1.0772	0.775193	0.889431	1					19.417	18.2586	22.3834	20.0197	71.4584	69.4064	69.0926	69.9858	17.4646	35.8909	26.6778	137.762	152.045	135.499	141.769
S2	S2	NA	sRNA	0.148549	1.10845	0.714245	0.827371	1	-0.436892	-1.35368	0.478341	0.751147	1	1.49531	2.81924	3.267e-16	3.23721e-15	1.17841e-12	-0.986908	-1.98193	0.00869351	0.0599742	1					673.685	560.005	444.738	559.476	637.978	563.104	588.992	596.691	323.763	475.772	399.768	205.84	181.651	143.408	176.967
S20	S20	NA	sRNA	-0.657868	-1.57775	0.0497777	0.136012	1	0.824532	1.77096	0.0679223	0.294173	1	-1.56877	-2.96652	5.41199e-11	3.27925e-10	1.9521e-07	-0.235682	-1.17746	0.50045	0.714015	1					103.659	103.182	124.841	110.56	66.4048	64.4874	74.2213	68.3711	151.488	116.099	133.793	141.379	169.461	182.114	164.318
S200	S200	NA	sRNA	#N/A	#N/A	#N/A	#N/A	#N/A	#N/A	#N/A	#N/A	#N/A	#N/A	#N/A	#N/A	#N/A	#N/A	#N/A	#N/A	#N/A	#N/A	#N/A	#N/A					0	0	0	0	0	0	0	0	0	0	0	0	0	0	0
RsaO1	S201	NA	sRNA	3.33437	10.0866	3.69324e-07	1.20133e-05	0.00135911	3.05586	8.31583	8.6325e-07	0.00033861	0.00310338	-0.0143741	-1.01001	0.975702	0.980578	1	-0.0707491	-1.05026	0.879943	0.944653	1					1256.3	1335.14	1974.13	1521.86	14419.7	15691.9	15301.5	15137.7	1303.58	2886.71	2095.15	7048.2	15388.9	14088.6	12175.2
S202	S202	NA	sRNA	1.09312	2.13335	0.0179092	0.0622306	1	3.54366	11.6613	7.1975e-15	2.25858e-11	2.5875e-11	-2.28123	-4.86092	1.50628e-18	1.85775e-17	5.43316e-15	-0.421616	-1.33943	0.269266	0.513763	1					10.2429	10.8494	14.7676	11.9533	25.5524	20.3422	29.3778	25.0908	14.0493	11.2788	12.664	81.131	111.899	103.856	98.9621
S203	S203	NA	sRNA	2.20749	4.61871	0.000826364	0.00582935	1	3.56194	11.81	4.12858e-10	4.3185e-07	1.48423e-06	-0.474176	-1.38912	0.282051	0.369343	1	-1.17068	-2.25118	0.00182505	0.0215612	1					3765.85	4240.75	5363.93	4456.84	22378.6	18604.2	19549.7	20177.5	2190.52	3520.27	2855.39	18592.6	25263.3	24248	22701.3
S204	S204	NA	sRNA	0.850097	1.80262	0.0552102	0.14638	1	0.290754	1.22328	0.56027	0.807963	1	1.03897	2.05476	0.00170019	0.00399276	1	-0.481333	-1.39603	0.247651	0.490503	1					9.34736	6.60052	4.62974	6.85921	8.45965	10.2381	17.6913	12.1297	8.04117	5.87688	6.95902	5.72676	5.86627	3.15515	4.91606
S205	S205	NA	sRNA	#N/A	#N/A	#N/A	#N/A	#N/A	#N/A	#N/A	#N/A	#N/A	#N/A	#N/A	#N/A	#N/A	#N/A	#N/A	#N/A	#N/A	#N/A	#N/A	#N/A					0	0	0	0	0	0	0	0	0	0	0	0	0	0	0
S206	S206	NA	sRNA	0.875432	1.83456	0.0506694	0.137743	1	-1.31093	-2.48102	0.0306627	0.187997	1	1.34314	2.53703	0.000197545	0.000547461	0.712546	0.637754	1.5559	0.170203	0.393204	1					25.0821	18.6315	16.9406	20.2181	42.9925	36.3918	28.483	35.9558	26.2136	64.5121	45.3628	11.9061	11.8429	12.3146	12.0212
S207	S207	NA	sRNA	#N/A	#N/A	#N/A	#N/A	#N/A	#N/A	#N/A	#N/A	#N/A	#N/A	#N/A	#N/A	#N/A	#N/A	#N/A	#N/A	#N/A	#N/A	#N/A	#N/A					0	0	0	0	0	0	0	0	0	0	0	0	0	0	0
S208	S208	NA	sRNA	0.976063	1.96709	0.462134	0.622738	1	-1.27856	-2.42598	0.384814	#N/A	1	0.757438	1.69049	0.561472	0.643002	1	0.853608	1.80701	0.512235	#N/A	1					0	0	1.95469	0.651563	1.09135	0	2.191	1.09412	2.037	0.97477	1.50589	0.604463	0	0.976883	0.527115
S209	S209	NA	sRNA	-0.965684	-1.95299	0.416563	0.580248	1	-0.00154375	-1.00107	0.99845	0.999406	1	-1.46985	-2.76993	0.163653	0.234233	1	0.615234	1.53181	0.469929	0.689089	1					0.798369	1.20805	0	0.668807	0	0.749528	0.302207	0.350578	1.12386	2.15122	1.63754	1.33399	0.518322	0.269485	0.707265
S21	S21	NA	sRNA	#N/A	#N/A	#N/A	#N/A	#N/A	#N/A	#N/A	#N/A	#N/A	#N/A	#N/A	#N/A	#N/A	#N/A	#N/A	#N/A	#N/A	#N/A	#N/A	#N/A					0	0	0	0	0	0	0	0	0	0	0	0	0	0	0
rsaA	S210	NA	sRNA	0.746509	1.67773	0.0684288	0.170369	1	1.65621	3.15187	0.0021135	0.0397586	1	-0.153755	-1.11246	0.619994	0.694026	1	-0.726544	-1.65467	0.0620809	0.216885	1					75.2463	66.1318	82.1505	74.5095	107.281	178.059	79.5963	121.646	49.3345	80.5454	64.94	84.393	179.347	77.2406	113.66
S211	S211	NA	sRNA	-1.82277	-3.5376	1.90537e-06	4.52269e-05	0.00701177	1.72644	3.30911	0.00254794	0.0446009	1	-2.57938	-5.97681	2.0818e-21	3.27625e-20	7.50905e-18	-1.15246	-2.22293	0.00482995	0.0416727	1					6403.72	6413.16	7005.01	6607.3	2217.56	1875.69	1326.33	1806.53	3757.26	4757.69	4257.47	9446.53	9019.07	8403.02	8956.21
S212	S212	NA	sRNA	0.0545258	1.03852	0.987685	#N/A	1	2.8616	7.26823	0.372936	#N/A	1	-1.90463	-3.74413	0.505825	#N/A	1	#N/A	#N/A	#N/A	#N/A	#N/A					0	0	0	0	0	0	0	0	0	0	0	0.849516	0	0	0.283172
S213	S213	NA	sRNA	-2.53829	-5.80898	0.37517	0.550072	1	4.23386	18.8156	0.168248	#N/A	1	-3.16037	-8.94059	0.247759	0.331553	1	-3.20162	-9.19989	0.286359	#N/A	1					0.990083	0	0	0.330028	0	0	0	0	0	0	0	0.41358	1.28558	0	0.566385
S214	S214	NA	sRNA	-0.0474724	-1.03345	0.9209	0.958838	1	0.106395	1.07653	0.878006	0.946599	1	-0.146997	-1.10726	0.651153	0.721016	1	-0.166639	-1.12244	0.752238	0.877388	1					11.0209	9.89078	9.49702	10.1362	10.6048	10.7035	7.19268	9.50033	5.52803	20.48	13.004	9.36613	8.88216	8.20976	8.81935
S215	S215	NA	sRNA	#N/A	#N/A	#N/A	#N/A	#N/A	#N/A	#N/A	#N/A	#N/A	#N/A	#N/A	#N/A	#N/A	#N/A	#N/A	#N/A	#N/A	#N/A	#N/A	#N/A					0	0	0	0	0	0	0	0	0	0	0	0	0	0	0
S216	S216	NA	sRNA	0.0545258	1.03852	0.987685	#N/A	1	#N/A	#N/A	#N/A	#N/A	#N/A	#N/A	#N/A	#N/A	#N/A	#N/A	#N/A	#N/A	#N/A	#N/A	#N/A					0	0	0	0	0	0	0	0	0	0	0	0	0	0	0
S217	S217	NA	sRNA	#N/A	#N/A	#N/A	#N/A	#N/A	#N/A	#N/A	#N/A	#N/A	#N/A	#N/A	#N/A	#N/A	#N/A	#N/A	#N/A	#N/A	#N/A	#N/A	#N/A					0	0	0	0	0	0	0	0	0	0	0	0	0	0	0
S218	S218	NA	sRNA	-0.507307	-1.42139	0.316409	0.488467	1	0.178695	1.13186	0.743388	0.897927	1	-0.577697	-1.49247	0.175863	0.248639	1	0.117915	1.08517	0.765685	0.88462	1					26.4867	22.5896	15.4499	21.5087	16.344	19.2149	9.11456	14.8912	39.545	25.9523	32.7487	26.6544	23.4489	6.50213	18.8685
S219	S219	NA	sRNA	-0.520889	-1.43484	0.483013	0.640795	1	0.778737	1.71563	0.300775	0.615489	1	-0.937394	-1.91507	0.137245	0.201124	1	-0.264824	-1.20149	0.72796	0.862129	1					10.4114	1.71863	1.27854	4.46953	2.85535	2.66577	3.58277	3.03463	7.10602	3.18793	5.14698	7.51207	4.30142	1.9169	4.5768
S22	S22	NA	sRNA	0.970727	1.95983	0.0177475	0.0617909	1	1.94937	3.86205	0.000407509	0.0159232	1	-1.39205	-2.62452	1.02307e-06	3.88879e-06	0.00369022	0.661504	1.58173	0.114508	0.313865	1					3.57859	3.55839	3.23706	3.45802	6.02443	6.53935	7.25682	6.60687	11.0047	4.51995	7.76234	24.1046	15.5579	5.91024	15.1909
S220	S220	NA	sRNA	1.23691	2.35692	0.0205229	0.0689679	1	0.698516	1.62283	0.204982	0.511316	1	0.246042	1.18595	0.53577	0.621136	1	0.347345	1.27222	0.473619	0.692326	1					5.01642	6.50622	3.87215	5.1316	6.48573	15.4742	14.1059	12.0219	9.41548	9.17212	9.2938	10.7767	8.83986	4.8379	8.15149
S221	S221	NA	sRNA	-3.04439	-8.24995	0.291034	0.461581	1	-0.753625	-1.68602	0.359195	0.665328	1	-5.22932	-37.513	0.0519428	0.0874007	1	2.66808	6.35582	0.00871861	0.0600207	1					0.26778	0	0.723444	0.330408	0	0	0	0	2.26173	4.32923	3.29548	1.78973	0.3477	1.80775	1.31506
S222	S222	NA	sRNA	#N/A	#N/A	#N/A	#N/A	#N/A	#N/A	#N/A	#N/A	#N/A	#N/A	#N/A	#N/A	#N/A	#N/A	#N/A	#N/A	#N/A	#N/A	#N/A	#N/A					0	0	0	0	0	0	0	0	0	0	0	0	0	0	0
S223	S223	NA	sRNA	1.13977	2.20346	0.244047	0.411852	1	-0.775769	-1.7121	0.341381	0.64776	1	0.296361	1.22804	0.733118	0.792351	1	1.69422	3.23602	0.0635579	0.219119	1					0.623588	0.503244	0	0.375611	1.25415	0.780585	0.629459	0.888064	1.36551	2.80044	2.08297	0.694632	0.8097	0.280651	0.594994
S224	S224	NA	sRNA	#N/A	#N/A	#N/A	#N/A	#N/A	#N/A	#N/A	#N/A	#N/A	#N/A	#N/A	#N/A	#N/A	#N/A	#N/A	#N/A	#N/A	#N/A	#N/A	#N/A					0	0	0	0	0	0	0	0	0	0	0	0	0	0	0
S225	S225	NA	sRNA	0.0963609	1.06907	0.84553	0.910032	1	1.44421	2.72113	0.0141246	0.124154	1	-0.638543	-1.55676	0.113892	0.172375	1	-0.707206	-1.63264	0.156239	0.372106	1					3.12905	3.42704	2.21402	2.92337	1.79803	4.19661	3.38412	3.12625	2.23734	3.01117	2.62426	4.60589	4.64335	2.61534	3.95486
S226	S226	NA	sRNA	-1.10445	-2.15017	0.0178897	0.0622244	1	0.0600815	1.04252	0.905271	0.959639	1	-1.2578	-2.39131	0.000644183	0.00162718	1	-0.37417	-1.29609	0.392347	0.625528	1					65.4815	33.3754	31.0363	43.2977	19.9275	16.1778	21.7428	19.2827	33.9604	61.1352	47.5478	32.1519	32.0707	48.8591	37.6939
S227	S227	NA	sRNA	-1.14516	-2.21171	0.00151827	0.00919598	1	1.36136	2.56928	0.0179338	0.140289	1	-1.94549	-3.85169	1.6867e-14	1.46658e-13	6.08392e-11	-0.612082	-1.52846	0.127647	0.332694	1					2118.45	1886.56	1773.33	1926.11	949.443	845.744	724.661	839.95	1733.71	1853.06	1793.38	3061.34	2972.92	2123.12	2719.13
S228	S228	NA	sRNA	1.68248	3.20979	0.0846229	0.198959	1	1.75597	3.37752	0.0823518	#N/A	1	0.56439	1.47876	0.418885	0.510291	1	-0.486632	-1.40117	0.650196	0.813056	1					0.261272	0.316275	1.76465	0.780732	1.97049	3.43403	1.97799	2.46084	1.47117	0	0.735585	2.61934	1.01775	0	1.21236
S229	S229	NA	sRNA	-2.00159	-4.0044	0.191477	0.353659	1	-0.890538	-1.85387	0.574475	#N/A	1	-0.5809	-1.49578	0.723092	0.783707	1	-1.16949	-2.24933	0.303797	#N/A	1					1.28994	0	2.32329	1.20441	0	0.807348	0	0.269116	0.403521	1.15858	0.781052	0	0.558307	0.580547	0.379618
S23	S23	NA	sRNA	#N/A	#N/A	#N/A	#N/A	#N/A	#N/A	#N/A	#N/A	#N/A	#N/A	#N/A	#N/A	#N/A	#N/A	#N/A	#N/A	#N/A	#N/A	#N/A	#N/A					0	0	0	0	0	0	0	0	0	0	0	0	0	0	0
S230	S230	NA	sRNA	#N/A	#N/A	#N/A	#N/A	#N/A	#N/A	#N/A	#N/A	#N/A	#N/A	#N/A	#N/A	#N/A	#N/A	#N/A	#N/A	#N/A	#N/A	#N/A	#N/A					0	0	0	0	0	0	0	0	0	0	0	0	0	0	0
S232	S232	NA	sRNA	-3.31935	-9.98214	1.29902e-08	8.77587e-07	4.78039e-05	1.69077	3.2283	0.00131605	0.0317674	1	-5.16014	-35.7567	2.41638e-64	1.86759e-62	8.71588e-61	0.130089	1.09436	0.778351	0.890244	1					79.3848	97.4632	104.693	93.8471	13.62	7.77073	5.6966	9.02912	239.742	55.25	147.496	358.64	267.22	202.684	276.181
S233	S233	NA	sRNA	-1.55501	-2.93835	0.005609	0.0257574	1	-0.611319	-1.52766	0.326966	0.636883	1	-1.41933	-2.67462	0.00257115	0.0058333	1	0.353933	1.27804	0.422893	0.648622	1					20.036	11.3185	22.2534	17.8693	3.358	3.34405	10.7865	5.8295	37.1884	26.9936	32.091	16.367	10.9844	12.6243	13.3253
rsaC	S234	NA	sRNA	-0.0582887	-1.04123	0.915449	0.955515	1	-0.162928	-1.11956	0.799562	0.922629	1	0.961212	1.94695	0.0645642	0.106072	1	-1.40168	-2.6421	0.00864676	0.0599045	1					34609.2	40960.4	30996.2	35521.9	34788.6	33103.8	31421.5	33104.6	8425.4	29941.9	19183.7	11811.6	10751.3	17860.9	13474.6
S235	S235	NA	sRNA	0.0822702	1.05868	0.808932	0.890281	1	-0.421075	-1.33893	0.417403	0.708579	1	-0.0758689	-1.054	0.731287	0.790864	1	0.541408	1.45539	0.112084	0.309969	1					20.1333	13.4132	13.7938	15.7801	13.7642	15.638	19.2994	16.2339	34.3226	31.0275	32.675	19.1799	12.6009	10.8538	14.2115
S236	S236	NA	sRNA	1.1195	2.17272	0.0942711	0.214909	1	-0.393497	-1.31357	0.675751	#N/A	1	2.3834	5.21766	0.000336726	0.000900872	1	-0.809321	-1.75239	0.246219	0.489376	1					3.09231	1.55971	2.08857	2.24687	3.1096	4.3547	7.02321	4.82917	2.41836	1.04154	1.72995	0.861153	1.00381	0.347931	0.73763
S237	S237	NA	sRNA	0.0545258	1.03852	0.987733	#N/A	1	-2.68065	-6.41142	0.376106	#N/A	1	-1.90503	-3.74517	0.505725	#N/A	1	2.64045	6.23528	0.31174	#N/A	1					0	0	0	0	0	0	0	0	0	1.6896	0.844801	0	0	0.846632	0.282211
S238	S238	NA	sRNA	1.75523	3.37581	0.24834	0.417625	1	-3.8632	-14.5526	0.189846	#N/A	1	3.225	9.35019	0.171153	0.242868	1	1.94994	3.86358	0.175781	#N/A	1					0.51894	0	0	0.17298	0	0.974386	1.57148	0.848621	0.974015	2.09744	1.53573	0	0	0	0
S239	S239	NA	sRNA	0.696048	1.62006	0.537918	0.69347	1	-1.41263	-2.66221	0.307319	#N/A	1	1.64017	3.11703	0.170189	0.241796	1	0.640492	1.55886	0.547787	0.742621	1					1.35579	1.23091	0	0.862232	0.511263	0.636423	3.07924	1.40898	3.81709	0	1.90854	0.849516	0	0	0.283172
S24	S24	NA	sRNA	-0.701905	-1.62665	0.213199	0.381484	1	0.711958	1.63803	0.239321	0.551793	1	-1.76928	-3.40885	2.85939e-05	8.99183e-05	0.103138	0.174004	1.12819	0.747144	0.874752	1					13.3348	8.64751	9.00641	10.3296	7.18357	6.2595	5.04762	6.16356	24.1346	8.34107	16.2378	21.8831	13.6043	16.7183	17.4019
S240	S240	NA	sRNA	-0.311095	-1.24065	0.732325	0.838272	1	-0.858424	-1.81306	0.3975	#N/A	1	-0.467307	-1.38253	0.638075	0.709471	1	-0.107811	-1.07759	0.886085	0.945847	1					1.48708	2.5202	0.803508	1.6036	0.448618	0	3.15227	1.2003	2.51204	1.60278	2.05741	0.49695	1.15854	2.40939	1.35496
S241	S241	NA	sRNA	#N/A	#N/A	#N/A	#N/A	#N/A	#N/A	#N/A	#N/A	#N/A	#N/A	#N/A	#N/A	#N/A	#N/A	#N/A	#N/A	#N/A	#N/A	#N/A	#N/A					0	0	0	0	0	0	0	0	0	0	0	0	0	0	0
S242	S242	NA	sRNA	2.21716	4.64976	0.404393	0.573854	1	-3.8632	-14.5526	0.190224	#N/A	1	1.88687	3.69832	0.45256	#N/A	1	3.84096	14.33	0.121196	#N/A	1					0	0	0	0	0	0.840988	0	0.280329	0.840668	1.81029	1.32548	0	0	0	0
S243	S243	NA	sRNA	-7.53745	-185.78	5.70635e-21	2.00464e-17	2.09993e-17	-0.546685	-1.46073	0.460404	0.738246	1	-2.13983	-4.40712	0.00243454	0.00555236	1	-4.48954	-22.464	2.01893e-16	8.25239e-14	7.25605e-13					386.539	409.892	535.371	443.934	0.7774	3.87085	2.34107	2.32977	52.2366	4.16614	28.2014	12.4867	12.7149	1.39172	8.86444
S244	S244	NA	sRNA	-1.75986	-3.38665	0.553442	0.70597	1	-3.86294	-14.5499	0.183416	#N/A	1	#N/A	#N/A	#N/A	#N/A	#N/A	1.94946	3.86229	0.172703	#N/A	1					0	0	0.899503	0.299834	0	0	0	0	1.87476	1.79427	1.83452	0	0	0	0
S245	S245	NA	sRNA	-0.314232	-1.24335	0.399292	0.569514	1	-1.24885	-2.37652	0.0288277	0.179982	1	0.135796	1.0987	0.466069	0.555513	1	0.709008	1.63468	0.0726443	0.239462	1					156.281	142.536	91.5911	130.136	100.279	81.6664	121.194	101.046	276.567	325.295	300.931	81.7925	84.3903	64.0835	76.7554
S246	S246	NA	sRNA	#N/A	#N/A	#N/A	#N/A	#N/A	#N/A	#N/A	#N/A	#N/A	#N/A	#N/A	#N/A	#N/A	#N/A	#N/A	#N/A	#N/A	#N/A	#N/A	#N/A					0	0	0	0	0	0	0	0	0	0	0	0	0	0	0
S247	S247	NA	sRNA	-0.382811	-1.30388	0.341691	0.515618	1	-0.805127	-1.7473	0.108719	0.380761	1	-0.352233	-1.27654	0.253504	0.337424	1	0.678608	1.60059	0.0592886	0.209593	1					21.8558	20.0316	26.9925	22.96	22.6059	11.725	16.0734	16.8014	49.8122	53.8429	51.8276	21.3895	16.6218	16.4408	18.1507
S248	S248	NA	sRNA	#N/A	#N/A	#N/A	#N/A	#N/A	#N/A	#N/A	#N/A	#N/A	#N/A	#N/A	#N/A	#N/A	#N/A	#N/A	#N/A	#N/A	#N/A	#N/A	#N/A					0	0	0	0	0	0	0	0	0	0	0	0	0	0	0
S249	S249	NA	sRNA	-1.16411	-2.24094	0.00153194	0.00921524	1	-0.69462	-1.61846	0.171832	0.485773	1	-0.267756	-1.20393	0.272838	0.359443	1	-0.0970834	-1.06961	0.809521	0.907174	1					263.125	218.838	151.507	211.157	82.0914	82.639	108.2	90.9767	246.49	313.054	279.772	122.17	103.234	52.3953	92.5998
S25	S25	NA	sRNA	#N/A	#N/A	#N/A	#N/A	#N/A	#N/A	#N/A	#N/A	#N/A	#N/A	#N/A	#N/A	#N/A	#N/A	#N/A	#N/A	#N/A	#N/A	#N/A	#N/A					0	0	0	0	0	0	0	0	0	0	0	0	0	0	0
S250	S250	NA	sRNA	0.113496	1.08185	0.774779	0.86547	1	-0.521244	-1.43519	0.239228	0.551793	1	0.15039	1.10987	0.601897	0.677409	1	0.534975	1.44892	0.149239	0.363644	1					13.0337	13.8257	10.8904	12.5833	14.3902	11.101	13.8346	13.1086	23.8329	28.7836	26.3083	12.2361	11.5151	5.62405	9.79173
S251	S251	NA	sRNA	#N/A	#N/A	#N/A	#N/A	#N/A	#N/A	#N/A	#N/A	#N/A	#N/A	#N/A	#N/A	#N/A	#N/A	#N/A	#N/A	#N/A	#N/A	#N/A	#N/A					0	0	0	0	0	0	0	0	0	0	0	0	0	0	0
S252	S252	NA	sRNA	-0.976955	-1.96831	0.310261	0.482704	1	-0.386423	-1.30715	0.580465	0.821236	1	-1.98053	-3.94639	0.0161076	0.0307646	1	1.36067	2.56804	0.0301954	0.134752	1					3.68338	3.18487	2.13239	3.00021	2.38113	1.97603	0	1.45238	13.8269	7.79816	10.8125	3.51688	8.19892	3.5523	5.08936
S253	S253	NA	sRNA	-0.87322	-1.83175	0.0225048	0.0744438	1	-0.48918	-1.40365	0.333769	0.641008	1	-0.70003	-1.62454	0.0128731	0.0250686	1	0.49217	1.40656	0.123164	0.326111	1					44.2905	42.8532	40.3144	42.4861	23.4663	24.7399	19.229	22.4784	96.3895	72.717	84.5533	42.5726	36.6904	15.0036	31.4222
S254	S254	NA	sRNA	-0.401843	-1.32119	0.309887	0.482644	1	0.50272	1.41688	0.262775	0.576636	1	-1.58606	-3.00229	1.02506e-10	5.94191e-10	3.69738e-07	0.762161	1.69603	0.0236981	0.115145	1					18.0403	14.7753	14.3135	15.7097	11.7344	10.7035	12.0837	11.5072	46.7627	28.7323	37.7475	41.3492	29.1718	17.8381	29.453
S255	S255	NA	sRNA	#N/A	#N/A	#N/A	#N/A	#N/A	#N/A	#N/A	#N/A	#N/A	#N/A	#N/A	#N/A	#N/A	#N/A	#N/A	#N/A	#N/A	#N/A	#N/A	#N/A					0	0	0	0	0	0	0	0	0	0	0	0	0	0	0
S256	S256	NA	sRNA	-0.54675	-1.46079	0.305759	0.477392	1	0.544315	1.45833	0.361211	0.667922	1	-1.31858	-2.4942	0.000927698	0.00227541	1	0.337408	1.26348	0.459569	0.68092	1					4.94699	8.19469	9.14443	7.4287	4.32008	4.88879	5.5192	4.90936	15.6382	10.5235	13.0808	15.2266	9.80418	5.27314	10.1013
S257	S257	NA	sRNA	-0.00380638	-1.00264	0.993251	0.995715	1	0.667395	1.5882	0.210051	0.516973	1	-1.15559	-2.22776	0.000459258	0.00119944	1	0.720031	1.64722	0.0777259	0.249805	1					11.568	10.208	7.15596	9.64401	6.03378	9.54086	12.6045	9.39306	29.4234	15.4395	22.4314	30.7998	16.4243	7.29855	18.1742
S258	S258	NA	sRNA	#N/A	#N/A	#N/A	#N/A	#N/A	#N/A	#N/A	#N/A	#N/A	#N/A	#N/A	#N/A	#N/A	#N/A	#N/A	#N/A	#N/A	#N/A	#N/A	#N/A					0	0	0	0	0	0	0	0	0	0	0	0	0	0	0
S259	S259	NA	sRNA	-1.75979	-3.38649	0.551466	#N/A	1	-2.63683	-6.21964	0.37825	#N/A	1	#N/A	#N/A	#N/A	#N/A	#N/A	0.729094	1.6576	0.647837	#N/A	1					0	0.859313	0	0.286438	0	0	0	0	1.33238	0	0.66619	0	0	0	0
S26	S26	NA	sRNA	#N/A	#N/A	#N/A	#N/A	#N/A	#N/A	#N/A	#N/A	#N/A	#N/A	#N/A	#N/A	#N/A	#N/A	#N/A	#N/A	#N/A	#N/A	#N/A	#N/A					0	0	0	0	0	0	0	0	0	0	0	0	0	0	0
S260	S260	NA	sRNA	-1.79624	-3.47314	0.145985	0.291389	1	-1.20764	-2.30959	0.334058	#N/A	1	-1.54756	-2.92321	0.249043	0.332886	1	-0.639302	-1.55758	0.43311	0.658479	1					1.96295	3.16825	3.53544	2.88888	0.986959	1.22857	0	0.738511	2.45621	2.64459	2.5504	1.09329	0	4.41721	1.83683
S261	S261	NA	sRNA	#N/A	#N/A	#N/A	#N/A	#N/A	#N/A	#N/A	#N/A	#N/A	#N/A	#N/A	#N/A	#N/A	#N/A	#N/A	#N/A	#N/A	#N/A	#N/A	#N/A					0	0	0	0	0	0	0	0	0	0	0	0	0	0	0
S262	S262	NA	sRNA	#N/A	#N/A	#N/A	#N/A	#N/A	#N/A	#N/A	#N/A	#N/A	#N/A	#N/A	#N/A	#N/A	#N/A	#N/A	#N/A	#N/A	#N/A	#N/A	#N/A					0	0	0	0	0	0	0	0	0	0	0	0	0	0	0
S263	S263	NA	sRNA	#N/A	#N/A	#N/A	#N/A	#N/A	#N/A	#N/A	#N/A	#N/A	#N/A	#N/A	#N/A	#N/A	#N/A	#N/A	#N/A	#N/A	#N/A	#N/A	#N/A					0	0	0	0	0	0	0	0	0	0	0	0	0	0	0
S264	S264	NA	sRNA	-2.15751	-4.46143	0.00010543	0.00112235	0.387982	-0.632878	-1.55066	0.205809	0.51175	1	-1.73429	-3.32716	0.000111981	0.000322945	0.403917	0.181867	1.13435	0.640859	0.808179	1					41.9643	50.7986	39.0938	43.9522	14.1875	10.8682	3.2865	9.4474	61.1101	82.8555	71.9828	35.0589	23.4865	18.5608	25.702
S265	S265	NA	sRNA	0.797573	1.73817	0.0836683	0.197266	1	1.48636	2.80182	0.00535031	0.0705432	1	0.913441	1.88353	2.63677e-05	8.39039e-05	0.0951084	-1.60735	-3.04691	1.59584e-05	0.0006523	0.0573545					22.6622	27.0768	24.1189	24.6193	40.6944	39.2359	45.6025	41.8443	9.94334	13.3494	11.6464	22.9491	18.5981	13.5108	18.3527
S266	S266	NA	sRNA	-2.38594	-5.22685	1.22437e-06	3.09439e-05	0.00450568	-1.01536	-2.02141	0.0498144	0.243279	1	-2.34383	-5.0765	1.53719e-30	4.56952e-29	5.54464e-27	0.830312	1.77807	0.0458386	0.174903	1					831.236	752.038	600.969	728.081	158.191	133.78	108.948	133.64	1757.9	1916.96	1837.43	536.113	649.425	502.264	562.601
S267	S267	NA	sRNA	-0.270813	-1.20649	0.621851	0.759056	1	0.413437	1.33185	0.562196	0.809252	1	-0.516583	-1.43056	0.325924	0.414769	1	-0.451392	-1.36736	0.409801	0.638423	1					11.8033	8.0371	7.97206	9.27083	4.45099	9.6961	8.93585	7.69431	11.077	7.95107	9.51405	9.24473	7.66304	10.9564	9.28806
S268	S268	NA	sRNA	#N/A	#N/A	#N/A	#N/A	#N/A	#N/A	#N/A	#N/A	#N/A	#N/A	#N/A	#N/A	#N/A	#N/A	#N/A	#N/A	#N/A	#N/A	#N/A	#N/A					0	0	0	0	0	0	0	0	0	0	0	0	0	0	0
S269	S269	NA	sRNA	#N/A	#N/A	#N/A	#N/A	#N/A	#N/A	#N/A	#N/A	#N/A	#N/A	#N/A	#N/A	#N/A	#N/A	#N/A	#N/A	#N/A	#N/A	#N/A	#N/A					0	0	0	0	0	0	0	0	0	0	0	0	0	0	0
S27	S27	NA	sRNA	#N/A	#N/A	#N/A	#N/A	#N/A	#N/A	#N/A	#N/A	#N/A	#N/A	#N/A	#N/A	#N/A	#N/A	#N/A	#N/A	#N/A	#N/A	#N/A	#N/A					0	0	0	0	0	0	0	0	0	0	0	0	0	0	0
S270	S270	NA	sRNA	0.685381	1.60813	0.439899	0.601778	1	0.15777	1.11556	0.838009	0.934138	1	-1.04902	-2.06913	0.120014	0.179995	1	1.4677	2.7658	0.0950361	0.280587	1					2.44042	0.492363	0	0.977594	2.45406	1.52742	1.2317	1.73772	5.34392	3.28787	4.3159	3.05826	3.6969	2.74583	3.167
S271	S271	NA	sRNA	-0.49657	-1.41086	0.241735	0.409655	1	-0.204411	-1.15222	0.65135	0.853344	1	-0.486157	-1.40071	0.118412	0.17813	1	0.143672	1.10471	0.708265	0.851238	1					24.3695	21.7367	21.0795	22.3953	9.67332	14.4497	22.3333	15.4854	36.5117	33.408	34.9599	24.1098	14.7111	15.0085	17.9431
S272	S272	NA	sRNA	-0.0385633	-1.02709	0.947325	0.970814	1	0.110489	1.07959	0.863398	0.944283	1	-0.321556	-1.24968	0.507977	0.594664	1	0.115382	1.08326	0.828451	0.917694	1					4.79658	5.08056	2.83469	4.23727	5.42631	3.37735	3.17739	3.99368	7.8775	4.84667	6.36208	4.25773	5.44961	3.23811	4.31515
S273	S273	NA	sRNA	-1.54076	-2.90948	5.28881e-05	0.00065421	0.194628	0.122045	1.08828	0.811845	0.925443	1	-0.703124	-1.62803	0.0182473	0.0343607	1	-1.0857	-2.12241	0.00569562	0.0464471	1					82.7135	68.8368	93.8847	81.8117	20.794	26.963	33.9187	27.2252	62.5303	45.6579	54.0941	44.6288	32.8165	32.5727	36.6727
S274	S274	NA	sRNA	#N/A	#N/A	#N/A	#N/A	#N/A	#N/A	#N/A	#N/A	#N/A	#N/A	#N/A	#N/A	#N/A	#N/A	#N/A	#N/A	#N/A	#N/A	#N/A	#N/A					0	0	0	0	0	0	0	0	0	0	0	0	0	0	0
S275	S275	NA	sRNA	0.453142	1.36902	0.748829	0.847771	1	-1.58393	-2.99785	0.296328	#N/A	1	0.238277	1.17958	0.863856	0.896997	1	1.1582	2.23179	0.322471	#N/A	1					0.526198	0	0.710796	0.412331	0.793709	0	0.796727	0.530145	1.97528	0.708924	1.3421	0.43961	0	0.71046	0.383357
S276	S276	NA	sRNA	-0.68475	-1.60742	0.375151	0.550072	1	1.46414	2.75899	0.0314733	0.190147	1	-1.68745	-3.22087	0.0100951	0.020167	1	-0.300299	-1.2314	0.65833	0.819243	1					4.02079	6.2579	3.87953	4.71941	3.46566	3.23556	1.73942	2.81355	6.46865	3.86932	5.16898	10.0775	9.69579	2.32662	7.36663
S277	S277	NA	sRNA	-0.0380782	-1.02675	0.929331	0.961915	1	0.676143	1.59786	0.0827887	0.324028	1	-1.19951	-2.29662	0.000463083	0.00120735	1	0.638236	1.55642	0.105287	0.298085	1					29.1154	20.1399	19.9201	23.0585	31.3694	16.3295	16.6032	21.434	57.8413	43.8108	50.8261	61.2847	45.6606	21.4423	42.7958
S278	S278	NA	sRNA	0.0892157	1.06379	0.875356	0.929603	1	0.36831	1.29084	0.588658	0.822421	1	0.0375541	1.02637	0.94565	0.958325	1	-0.142264	-1.10364	0.797816	0.90116	1					4.80295	7.7521	7.20878	6.58794	8.85464	7.0142	4.04014	6.63633	7.51235	9.34673	8.42954	6.24183	8.31521	1.44108	5.33271
S279	S279	NA	sRNA	0.826309	1.77314	0.248789	0.417979	1	-0.0123047	-1.00857	0.985326	0.991204	1	-0.807904	-1.75067	0.164913	0.235648	1	1.71665	3.28673	0.0140053	0.0816353	1					0.917638	2.96218	0.413186	1.431	1.84553	4.02033	1.85255	2.57281	8.89878	4.53308	6.71593	3.83318	5.56038	1.65196	3.68184
S28	S28	NA	sRNA	-0.3424	-1.26786	0.406082	0.57466	1	1.20925	2.31218	0.00818337	0.0910617	1	-1.13043	-2.18925	0.000265869	0.000725818	0.95899	-0.415239	-1.33352	0.292431	0.534842	1					27.7695	31.4468	30.2511	29.8224	31.0775	16.8198	18.9887	22.2953	34.0471	27.7577	30.9024	46.0255	51.1782	27.8179	41.6739
S280	S280	NA	sRNA	#N/A	#N/A	#N/A	#N/A	#N/A	#N/A	#N/A	#N/A	#N/A	#N/A	#N/A	#N/A	#N/A	#N/A	#N/A	#N/A	#N/A	#N/A	#N/A	#N/A					0	0	0	0	0	0	0	0	0	0	0	0	0	0	0
S281	S281	NA	sRNA	#N/A	#N/A	#N/A	#N/A	#N/A	#N/A	#N/A	#N/A	#N/A	#N/A	#N/A	#N/A	#N/A	#N/A	#N/A	#N/A	#N/A	#N/A	#N/A	#N/A					0	0	0	0	0	0	0	0	0	0	0	0	0	0	0
S282	S282	NA	sRNA	1.36212	2.57063	0.00105237	0.00697173	1	1.74616	3.35465	0.000645146	0.0200442	1	0.271504	1.20707	0.268674	0.354934	1	-0.504958	-1.41908	0.207429	0.447037	1					371.562	485.436	472.801	443.266	1177.26	1118.82	1047.41	1114.5	566.614	331.226	448.92	701.408	1239.37	421.174	787.317
S283	S283	NA	sRNA	-2.13087	-4.37983	9.70902e-05	0.00105271	0.357292	-0.00184334	-1.00128	0.997516	0.998789	1	-1.56131	-2.95121	0.000226068	0.000622045	0.815428	-0.624536	-1.54171	0.209689	0.44904	1					13.1144	11.7112	13.0685	12.6313	3.24287	2.42205	2.60416	2.75636	17.1496	5.79292	11.4713	7.36409	7.8163	5.80547	6.99529
S284	S284	NA	sRNA	-1.50256	-2.83346	0.0742208	0.180703	1	-0.139458	-1.10149	0.891245	0.95482	1	-0.669291	-1.59029	0.333769	0.423513	1	-0.859514	-1.81443	0.231602	0.473337	1					12.0932	8.94606	9.98287	10.3407	4.05358	0	6.1035	3.38569	15.7625	0	7.88126	5.05158	4.36178	5.44263	4.952
S285	S285	NA	sRNA	-1.55294	-2.93414	0.00514052	0.0240142	1	-0.0966479	-1.06929	0.870787	0.945069	1	-1.50877	-2.84567	0.00474888	0.0101414	1	-0.0562563	-1.03976	0.903676	0.954463	1					9.68081	15.4475	12.4826	12.537	2.65498	4.9574	4.66388	4.09209	17.3443	16.0068	16.6755	14.3374	5.1423	8.91191	9.46389
S286	S286	NA	sRNA	-1.8299	-3.55513	0.00120413	0.00769895	1	1.7233	3.30191	0.00129083	0.031472	1	-3.95183	-15.4746	2.51921e-27	6.04262e-26	9.08677e-24	0.517495	1.43147	0.253703	0.49707	1					33.0562	26.8523	17.6261	25.8448	9.84107	4.08341	6.58567	6.83671	75.9225	28.1275	52.025	131.906	95.4447	52.2661	93.2055
S287	S287	NA	sRNA	-0.766039	-1.70059	0.0386922	0.111689	1	1.93059	3.81212	3.09027e-06	0.000745943	0.0111095	-2.22398	-4.67181	1.85811e-17	2.05159e-16	6.70222e-14	-0.358753	-1.28232	0.296439	0.538232	1					173.372	163.711	120.187	152.423	111.2	91.6449	54.6566	85.8337	181.312	155.489	168.4	482.95	363.088	197.013	347.684
S288	S288	NA	sRNA	#N/A	#N/A	#N/A	#N/A	#N/A	#N/A	#N/A	#N/A	#N/A	#N/A	#N/A	#N/A	#N/A	#N/A	#N/A	#N/A	#N/A	#N/A	#N/A	#N/A					0	0	0	0	0	0	0	0	0	0	0	0	0	0	0
S289	S289	NA	sRNA	-3.04131	-8.23236	0.289249	0.460259	1	1.86594	3.64507	0.243193	#N/A	1	-3.15978	-8.93694	0.250779	0.334565	1	-1.41444	-2.66557	0.348952	#N/A	1					0.88525	0.535807	0	0.473686	0	0	0	0	0	0.59633	0.298165	1.10937	0	0	0.369789
S29	S29	NA	sRNA	#N/A	#N/A	#N/A	#N/A	#N/A	#N/A	#N/A	#N/A	#N/A	#N/A	#N/A	#N/A	#N/A	#N/A	#N/A	#N/A	#N/A	#N/A	#N/A	#N/A					0	0	0	0	0	0	0	0	0	0	0	0	0	0	0
S290	S290	NA	sRNA	0.113982	1.08221	0.82087	0.896957	1	-0.872677	-1.83106	0.205423	0.511732	1	1.59461	3.02013	0.000999035	0.00243664	1	-0.740788	-1.67109	0.142146	0.353996	1					7.89469	7.46616	5.33213	6.89766	7.07051	9.72789	5.22967	7.34269	3.70445	8.6419	6.17317	2.06112	2.24238	1.66551	1.98967
S291	S291	NA	sRNA	0.406326	1.32531	0.36371	0.53912	1	-0.466806	-1.38205	0.374699	0.680049	1	1.44077	2.71465	1.40866e-06	5.26809e-06	0.00508104	-0.534799	-1.44874	0.166675	0.386819	1					43.8216	28.6174	22.5875	31.6755	49.14	31.9382	39.2869	40.1217	21.1037	41.1719	31.1378	15.415	13.8507	7.78512	12.3503
S292	S292	NA	sRNA	-1.52137	-2.87063	0.0206209	0.0691865	1	-1.25322	-2.38373	0.103549	0.371629	1	-0.0627733	-1.04447	0.933845	0.94996	1	-0.176424	-1.13008	0.732107	0.864196	1					11.128	8.98042	5.01061	8.373	3.99649	2.98491	1.60468	2.86203	11.9351	9.28091	10.608	3.98435	1.37611	1.43093	2.26379
S293	S293	NA	sRNA	0.315264	1.24424	0.378801	0.553668	1	-1.03584	-2.0503	0.0255417	0.170041	1	-0.253235	-1.19188	0.21009	0.287901	1	1.642	3.12097	6.53808e-07	4.85898e-05	0.00234978					304.844	305.181	271.919	293.981	366.693	396.084	299.924	354.234	1581.32	1030.22	1305.77	381.483	449.27	239.662	356.805
S294	S294	NA	sRNA	-1.75964	-3.38613	0.551505	#N/A	1	#N/A	#N/A	#N/A	#N/A	#N/A	#N/A	#N/A	#N/A	#N/A	#N/A	-2.41061	-5.31701	0.437975	#N/A	1					0.63768	0	0	0.21256	0	0	0	0	0	0	0	0	0	0	0
S295	S295	NA	sRNA	-0.0811065	-1.05783	0.810323	0.890696	1	-0.234977	-1.17689	0.644364	0.852246	1	0.471996	1.38703	0.0351651	0.0614903	1	-0.682971	-1.60544	0.0448768	0.172238	1					202.879	191.398	167.262	187.18	150.376	159.766	207.193	172.445	129.91	203.18	166.545	91.5111	93.5812	115.742	100.278
S296	S296	NA	sRNA	-0.334959	-1.26134	0.4061	0.57466	1	-0.933844	-1.91036	0.0502329	0.244243	1	0.0724613	1.05151	0.790934	0.838424	1	0.476746	1.3916	0.233771	0.47565	1					17.8491	12.2862	10.0856	13.407	10.5582	9.85716	10.4217	10.279	20.6922	32.5347	26.6134	10.5261	7.57394	5.82798	7.976
S297	S297	NA	sRNA	0.791553	1.73094	0.0522233	0.140046	1	0.675796	1.59748	0.158719	0.466615	1	-0.114997	-1.08297	0.734476	0.792833	1	0.417492	1.3356	0.290566	0.533193	1					25.5739	19.6462	27.9022	24.3741	43.7681	33.2438	45.4239	40.8119	47.539	43.7309	45.6349	32.8702	62.5815	17.9287	37.7934
S298	S298	NA	sRNA	-1.04607	-2.06489	0.208745	0.375737	1	1.22691	2.34065	0.0240148	0.165686	1	-3.469	-11.0732	2.28066e-06	8.25406e-06	0.00822636	1.59737	3.02591	0.00475315	0.0412275	1					3.34428	2.69888	6.02334	4.02216	3.36297	2.09313	0	1.8187	16.7386	17.2715	17.0051	32.1306	18.0933	5.26793	18.4973
S299	S299	NA	sRNA	0.691482	1.61494	0.180537	0.33934	1	1.17829	2.26309	0.0581956	0.266595	1	-0.794225	-1.73415	0.0660885	0.108422	1	0.512259	1.42628	0.284504	0.527588	1					7.58296	4.58966	5.12159	5.76474	6.15893	6.57144	14.5727	9.10102	13.1379	10.2162	11.677	24.1223	10.6035	5.90673	13.5442
S3	S3	NA	sRNA	1.81182	3.51086	0.00278398	0.014619	1	-0.330369	-1.25734	0.617758	0.839681	1	0.792003	1.73148	0.124248	0.185148	1	0.794235	1.73416	0.156596	0.372685	1					2.14115	3.70273	2.47912	2.77433	5.07522	7.46633	16.2098	9.5838	5.45409	8.65406	7.05407	4.59982	1.98585	6.60786	4.39784
S30	S30	NA	sRNA	#N/A	#N/A	#N/A	#N/A	#N/A	#N/A	#N/A	#N/A	#N/A	#N/A	#N/A	#N/A	#N/A	#N/A	#N/A	#N/A	#N/A	#N/A	#N/A	#N/A					0	0	0	0	0	0	0	0	0	0	0	0	0	0	0
S300	S300	NA	sRNA	0.499384	1.41361	0.617041	0.755297	1	1.0345	2.04841	0.359937	#N/A	1	0.594164	1.5096	0.574253	0.654194	1	-0.783019	-1.72073	0.428299	#N/A	1					1.24374	1.50557	2.52009	1.75647	1.87604	5.83826	0	2.57143	0.583604	2.51346	1.54853	1.55862	2.42241	0	1.32701
S301	S301	NA	sRNA	0.14283	1.10407	0.819204	0.896407	1	0.659558	1.5796	0.330413	0.639233	1	-0.776911	-1.71346	0.126647	0.188239	1	0.363727	1.28675	0.560506	0.753022	1					4.18035	2.30018	5.13353	3.87135	3.4394	5.70852	3.45249	4.20014	10.6994	3.072	6.88571	6.98491	7.89525	2.56555	5.81524
S302	S302	NA	sRNA	#N/A	#N/A	#N/A	#N/A	#N/A	#N/A	#N/A	#N/A	#N/A	#N/A	#N/A	#N/A	#N/A	#N/A	#N/A	#N/A	#N/A	#N/A	#N/A	#N/A					0	0	0	0	0	0	0	0	0	0	0	0	0	0	0
S303	S303	NA	sRNA	-1.48464	-2.79847	0.00956853	0.0395928	1	-0.787807	-1.72645	0.179133	0.490222	1	-0.920589	-1.89289	0.0336576	0.0590025	1	0.53239	1.44632	0.26336	0.507466	1					34.04	29.1231	21.4351	28.1994	12.7398	10.5724	5.42533	9.5792	91.2725	23.7923	57.5324	29.08	14.9547	4.49233	16.1757
S304	S304	NA	sRNA	-0.630244	-1.54783	0.382094	0.555901	1	0.18136	1.13395	0.810139	0.92516	1	-0.817174	-1.76195	0.252339	0.33638	1	0.185269	1.13703	0.752486	0.877388	1					3.58316	2.47856	1.72864	2.59678	1.54422	0.480564	2.71267	1.57915	5.76458	2.41372	4.08915	4.70412	1.3293	1.03669	2.35671
S305	S305	NA	sRNA	-1.54524	-2.91852	0.317729	0.489554	1	-1.06656	-2.09444	0.329435	#N/A	1	-1.98064	-3.94668	0.183453	0.257589	1	1.23662	2.35645	0.191972	0.424442	1					1.22352	2.22164	0	1.14838	0.922767	0	0	0.307589	2.29646	6.59357	4.44501	1.02218	1.58868	1.65196	1.42094
S306	S306	NA	sRNA	#N/A	#N/A	#N/A	#N/A	#N/A	#N/A	#N/A	#N/A	#N/A	#N/A	#N/A	#N/A	#N/A	#N/A	#N/A	#N/A	#N/A	#N/A	#N/A	#N/A					0	0	0	0	0	0	0	0	0	0	0	0	0	0	0
S307	S307	NA	sRNA	#N/A	#N/A	#N/A	#N/A	#N/A	#N/A	#N/A	#N/A	#N/A	#N/A	#N/A	#N/A	#N/A	#N/A	#N/A	#N/A	#N/A	#N/A	#N/A	#N/A					0	0	0	0	0	0	0	0	0	0	0	0	0	0	0
S308	S308	NA	sRNA	#N/A	#N/A	#N/A	#N/A	#N/A	#N/A	#N/A	#N/A	#N/A	#N/A	#N/A	#N/A	#N/A	#N/A	#N/A	#N/A	#N/A	#N/A	#N/A	#N/A					0	0	0	0	0	0	0	0	0	0	0	0	0	0	0
S309	S309	NA	sRNA	-0.736924	-1.66662	0.0620756	0.159457	1	-0.164617	-1.12087	0.760301	0.907193	1	-0.332262	-1.25899	0.265708	0.351778	1	-0.210591	-1.15716	0.547606	0.742621	1					119.924	101.761	75.4388	99.0413	74.4846	57.3974	39.1641	57.0154	126.337	118.8	122.568	89.8761	51.9051	41.2733	61.0182
S31	S31	NA	sRNA	#N/A	#N/A	#N/A	#N/A	#N/A	#N/A	#N/A	#N/A	#N/A	#N/A	#N/A	#N/A	#N/A	#N/A	#N/A	#N/A	#N/A	#N/A	#N/A	#N/A					0	0	0	0	0	0	0	0	0	0	0	0	0	0	0
S310	S310	NA	sRNA	0.0764366	1.05441	0.848988	0.912223	1	-0.131356	-1.09532	0.790383	0.919302	1	-0.153854	-1.11254	0.638438	0.709647	1	0.625668	1.54293	0.0950735	0.280587	1					11.294	8.03207	9.15366	9.49325	8.94374	11.1332	9.19151	9.75616	22.523	18.8297	20.6763	14.3892	10.082	3.431	9.30073
S311	S311	NA	sRNA	-0.354529	-1.27857	0.447567	0.608477	1	1.1808	2.26702	0.0382761	0.21396	1	-0.592592	-1.50795	0.0850467	0.134329	1	-1.17552	-2.25874	0.00996658	0.0647881	1					31.7553	24.2342	37.3005	31.0967	27.0735	20.7392	21.9502	23.2543	14.2528	26.0416	20.1472	27.6833	30.4764	32.6225	30.2607
S312	S312		sRNA	0.0712507	1.05063	0.846628	0.910657	1	1.55217	2.93258	0.00138679	0.0326606	1	-0.425245	-1.3428	0.0729968	0.117811	1	-1.0897	-2.12829	0.00144156	0.018632	1					42.6335	51.1676	46.0227	46.6079	51.3912	46.5252	44.9659	47.6274	25.9895	37.0649	31.5272	62.4075	57.2501	40.3431	53.3336
S313	S313	NA	sRNA	#N/A	#N/A	#N/A	#N/A	#N/A	#N/A	#N/A	#N/A	#N/A	#N/A	#N/A	#N/A	#N/A	#N/A	#N/A	#N/A	#N/A	#N/A	#N/A	#N/A					0	0	0	0	0	0	0	0	0	0	0	0	0	0	0
S314	S314	NA	sRNA	-0.735979	-1.66553	0.173665	0.329775	1	0.507057	1.42115	0.292652	0.609243	1	-2.03961	-4.11135	4.31734e-08	1.90555e-07	0.000155726	0.961387	1.94718	0.0182637	0.0969518	1					10.6117	9.92616	6.84141	9.12641	3.63783	5.43408	6.93817	5.33669	28.7444	21.4449	25.0947	27.4023	19.4155	9.11757	18.6451
S315	S315	NA	sRNA	#N/A	#N/A	#N/A	#N/A	#N/A	#N/A	#N/A	#N/A	#N/A	#N/A	#N/A	#N/A	#N/A	#N/A	#N/A	#N/A	#N/A	#N/A	#N/A	#N/A					0	0	0	0	0	0	0	0	0	0	0	0	0	0	0
S316	S316	NA	sRNA	-0.114555	-1.08264	0.822098	0.897183	1	0.474982	1.3899	0.377742	0.680885	1	-0.753806	-1.68624	0.0635032	0.104477	1	0.219602	1.16441	0.655587	0.817609	1					12.7691	9.38474	6.77625	9.64335	10.3182	6.85023	8.97646	8.71497	18.831	12.9024	15.8667	15.2398	14.8036	6.77305	12.2722
RsaH	S317	NA	sRNA	1.26884	2.40967	0.0791645	0.190222	1	0.104302	1.07497	0.896105	0.957106	1	1.83605	3.57031	0.00747658	0.0153594	1	-0.461767	-1.37723	0.501124	0.714081	1					4.62039	3.99505	5.34967	4.65504	4.97808	7.4361	20.9875	11.1339	4.33608	5.33558	4.83583	3.86008	2.57115	0.891191	2.44081
S318	S318	NA	sRNA	2.21708	4.64952	0.397259	#N/A	1	#N/A	#N/A	#N/A	#N/A	#N/A	1.88678	3.6981	0.452584	#N/A	1	#N/A	#N/A	#N/A	#N/A	#N/A					0	0	0	0	0.922767	0	0	0.307589	0	0	0	0	0	0	0
S319	S319	NA	sRNA	-0.327492	-1.25483	0.720887	0.831584	1	-0.801921	-1.74342	0.329427	0.638542	1	-1.14908	-2.21772	0.162425	0.232666	1	1.27112	2.4135	0.0708317	0.235386	1					1.85336	1.34612	1.50213	1.5672	1.11823	2.08797	0.561242	1.25581	4.52221	6.99146	5.75683	1.54838	2.8878	3.00283	2.47967
S32	S32	NA	sRNA	1.80094	3.48446	0.0032656	0.0165781	1	0.282188	1.21604	0.701905	0.877171	1	1.49167	2.81215	0.00113056	0.00273251	1	0.0629142	1.04457	0.914983	0.957877	1					2.5947	3.53355	2.62872	2.91899	10.2737	9.74386	9.82173	9.94644	3.65256	5.24359	4.44807	4.06449	2.52682	1.75165	2.78099
S320	S320	NA	sRNA	0.339813	1.26559	0.721678	0.831776	1	0.200617	1.14919	0.808414	0.925058	1	-0.850711	-1.80339	0.288431	0.376422	1	0.949123	1.9307	0.308898	0.546885	1					1.24374	0.501858	0	0.581866	1.56337	0	0.627725	0.730363	0.778139	2.79273	1.78543	1.38544	1.07663	1.11951	1.19386
S321	S321	NA	sRNA	0.0545258	1.03852	0.987685	#N/A	1	-1.78402	-3.44385	0.566858	#N/A	1	#N/A	#N/A	#N/A	#N/A	#N/A	1.77539	3.42331	0.511172	#N/A	1					0	0	0	0	0	0	0	0	0.534971	0	0.267485	0	0	0	0
S322	S322	NA	sRNA	-0.297969	-1.22941	0.644568	0.776265	1	1.13538	2.19676	0.0567407	0.263002	1	-1.79818	-3.47781	0.000618072	0.00156909	1	0.4172	1.33533	0.478353	0.697189	1					11.955	5.10769	3.79977	6.95416	4.243	6.60215	6.38871	5.74462	17.1591	9.4744	13.3167	18.8005	22.828	8.54544	16.7246
S323	S323	NA	sRNA	-1.1685	-2.24778	0.0093572	0.0389477	1	0.170323	1.12531	0.782099	0.91644	1	-0.944811	-1.92494	0.0111667	0.0220544	1	-0.399437	-1.31899	0.358637	0.598338	1					28.3537	34.9827	36.8275	33.388	13.9819	9.2143	18.1631	13.7864	34.7963	35.9959	35.3961	30.521	19.824	15.4602	21.9351
S324	S324	NA	sRNA	0.00345186	1.0024	0.993974	0.995715	1	0.817972	1.76293	0.182564	0.490222	1	-0.798258	-1.739	0.0223494	0.0409112	1	0.125511	1.09089	0.753777	0.878109	1					19.8998	26.3475	20.1608	22.136	21.5744	19.8501	22.5981	21.3409	38.5179	27.648	33.083	45.7194	30.6838	15.9531	30.7854
S325	S325	NA	sRNA	#N/A	#N/A	#N/A	#N/A	#N/A	#N/A	#N/A	#N/A	#N/A	#N/A	#N/A	#N/A	#N/A	#N/A	#N/A	#N/A	#N/A	#N/A	#N/A	#N/A					0	0	0	0	0	0	0	0	0	0	0	0	0	0	0
S326	S326	NA	sRNA	0.219274	1.16415	0.539239	0.694663	1	0.635609	1.55359	0.215976	0.524472	1	0.467099	1.38233	0.0215715	0.0397382	1	-0.930262	-1.90562	0.00386049	0.0368979	1					233.969	243.373	204.082	227.141	257.149	262.704	250.116	256.656	181.505	153.648	167.577	190.557	151.136	117.47	153.054
S327	S327	NA	sRNA	-3.4138	-10.6575	0.227925	0.39735	1	0.226084	1.16966	0.840811	#N/A	1	-4.06433	-16.7296	0.13092	0.19368	1	0.526286	1.44022	0.608491	#N/A	1					0.648675	1.57047	0.87624	1.03179	0	0	0	0	3.0438	0.873932	1.95887	2.16773	0.842274	0.875826	1.29528
S328	S328	NA	sRNA	-0.112525	-1.08112	0.911225	0.953286	1	-1.13694	-2.19915	0.186822	0.494307	1	-0.935573	-1.91265	0.204352	0.28148	1	2.00212	4.0059	0.0220839	0.109748	1					6.54316	1.58412	0	2.70909	2.96088	1.22857	2.97214	2.3872	28.2464	2.64459	15.4455	4.9198	4.24799	2.65033	3.93937
tmRNA	S329	NA	sRNA	0.646701	1.56558	0.235405	0.403207	1	0.21145	1.15785	0.743694	0.897927	1	0.476368	1.39124	0.316723	0.405434	1	-0.495885	-1.41019	0.356086	0.595602	1					184564	193992	208674	195743	326415	312046	255760	298073	90726.2	307340	199033	134361	166705	212042	171036
S33	S33	NA	sRNA	#N/A	#N/A	#N/A	#N/A	#N/A	#N/A	#N/A	#N/A	#N/A	#N/A	#N/A	#N/A	#N/A	#N/A	#N/A	#N/A	#N/A	#N/A	#N/A	#N/A					0	0	0	0	0	0	0	0	0	0	0	0	0	0	0
S330	S330	NA	sRNA	-0.641159	-1.55958	0.268709	0.440665	1	-0.384075	-1.30502	0.50594	0.768088	1	-0.702584	-1.62742	0.131923	0.194914	1	0.476949	1.3918	0.297719	0.538462	1					14.3729	8.18761	10.2786	10.9464	5.10114	6.34993	8.96095	6.80401	15.4721	29.046	22.259	8.1229	14.2713	6.27839	9.55754
S331	S331	NA	sRNA	#N/A	#N/A	#N/A	#N/A	#N/A	#N/A	#N/A	#N/A	#N/A	#N/A	#N/A	#N/A	#N/A	#N/A	#N/A	#N/A	#N/A	#N/A	#N/A	#N/A					0	0	0	0	0	0	0	0	0	0	0	0	0	0	0
S332	S332	NA	sRNA	-0.281476	-1.21544	0.778083	0.867748	1	0.0817659	1.05831	0.931218	0.970406	1	-0.0387505	-1.02722	0.967215	0.974705	1	-0.167915	-1.12343	0.849772	0.927811	1					6.54316	1.3201	0.736549	2.8666	4.11233	0	2.47678	2.19637	5.62882	1.46922	3.54902	4.09984	0.707998	0.736201	1.84801
S333	S333	NA	sRNA	-0.378737	-1.3002	0.327034	0.49951	1	0.0410075	1.02883	0.931488	0.970406	1	-0.560373	-1.47465	0.0597044	0.0989761	1	0.225932	1.16953	0.545017	0.742586	1					34.1018	25.5762	27.539	29.0723	23.4828	25.0556	16.8372	21.7919	58.0931	37.4542	47.7736	37.7804	26.9528	15.5146	26.7493
S334	S334	NA	sRNA	0.684554	1.60721	0.429185	0.590792	1	2.20052	4.59645	0.00255837	0.0446009	1	-2.51826	-5.72889	6.19071e-05	0.000185136	0.223299	0.911187	1.88059	0.295688	0.537756	1					1.23355	2.23985	1.66629	1.71323	4.65165	1.15808	1.86774	2.55916	6.94585	1.6619	4.30388	17.5195	10.4111	9.99303	12.6412
S335	S335	NA	sRNA	#N/A	#N/A	#N/A	#N/A	#N/A	#N/A	#N/A	#N/A	#N/A	#N/A	#N/A	#N/A	#N/A	#N/A	#N/A	#N/A	#N/A	#N/A	#N/A	#N/A					0	0	0	0	0	0	0	0	0	0	0	0	0	0	0
S336	S336	NA	sRNA	2.21716	4.64976	0.39724	#N/A	1	#N/A	#N/A	#N/A	#N/A	#N/A	1.88687	3.69832	0.45256	#N/A	1	#N/A	#N/A	#N/A	#N/A	#N/A					0	0	0	0	0	1.42713	0	0.47571	0	0	0	0	0	0	0
S337	S337	NA	sRNA	0.0545258	1.03852	0.987685	#N/A	1	-2.63683	-6.21964	0.37825	#N/A	1	#N/A	#N/A	#N/A	#N/A	#N/A	2.62027	6.14866	0.306557	#N/A	1					0	0	0	0	0	0	0	0	1.0619	0	0.530948	0	0	0	0
S338	S338	NA	sRNA	#N/A	#N/A	#N/A	#N/A	#N/A	#N/A	#N/A	#N/A	#N/A	#N/A	#N/A	#N/A	#N/A	#N/A	#N/A	#N/A	#N/A	#N/A	#N/A	#N/A					0	0	0	0	0	0	0	0	0	0	0	0	0	0	0
S339	S339	NA	sRNA	-1.58753	-3.00535	0.00630021	0.0284847	1	0.733667	1.66286	0.154811	0.460907	1	-2.98034	-7.89173	7.1597e-14	5.77759e-13	2.5825e-10	0.722461	1.64999	0.0924605	0.275405	1					17.4181	16.4463	11.7643	15.2096	4.72918	4.57871	5.27463	4.86084	48.712	22.0587	35.3854	50.9316	27.1399	20.2251	32.7655
S34	S34	NA	sRNA	0.853571	1.80697	0.0254885	0.0817729	1	0.792187	1.7317	0.176872	0.48837	1	0.165793	1.12178	0.391579	0.482605	1	-0.128559	-1.0932	0.730624	0.863129	1					476.739	443.074	419.644	446.486	797.745	832.578	714.517	781.613	397.468	767.562	582.515	703.63	621.815	431.056	585.5
S340	S340	NA	sRNA	#N/A	#N/A	#N/A	#N/A	#N/A	#N/A	#N/A	#N/A	#N/A	#N/A	#N/A	#N/A	#N/A	#N/A	#N/A	#N/A	#N/A	#N/A	#N/A	#N/A					0	0	0	0	0	0	0	0	0	0	0	0	0	0	0
S341	S341	NA	sRNA	-3.07916	-8.45125	2.88254e-08	1.63329e-06	0.000106078	1.96856	3.91378	0.00016517	0.0110277	0.593785	-4.73528	-26.6355	3.36343e-103	2.3396e-100	1.21319e-99	-0.323206	-1.25111	0.506224	0.719093	1					810.788	758.333	782.998	784.04	109.699	85.8532	73.0473	89.5331	1301.84	486.023	893.93	2437.57	2142.47	1481.16	2020.4
S342	S342	NA	sRNA	-0.965755	-1.95309	0.00843505	0.0358311	1	1.50481	2.83788	0.00845673	0.091999	1	-2.10168	-4.29208	9.82556e-13	7.07521e-12	3.54408e-09	-0.427065	-1.3445	0.280831	0.525861	1					2730.78	2418.12	2261.49	2470.13	1481.48	1208.61	957.429	1215.84	2691.59	2530.49	2611.04	4821.57	4876.62	3469.23	4389.14
S343	S343	NA	sRNA	0.526946	1.44088	0.275714	0.446812	1	-0.974191	-1.96454	0.151646	0.456984	1	-0.21953	-1.16435	0.410909	0.502818	1	1.50715	2.84248	0.00461937	0.0403886	1					34.7291	25.8142	18.9296	26.4909	35.3827	24.5963	50.739	36.906	28.0177	184.693	106.356	38.9402	32.4361	35.3734	35.5832
S344	S344	NA	sRNA	0.590386	1.50565	0.207332	0.373981	1	-0.254547	-1.19296	0.684604	0.869172	1	0.0903163	1.0646	0.774375	0.825146	1	0.868149	1.82532	0.0924756	0.275405	1					19.311	23.7794	13.4925	18.861	20.0886	27.507	35.7928	27.7961	17.1853	81.1906	49.188	32.8229	21.6159	11.2385	21.8924
S345	S345	NA	sRNA	-1.16856	-2.24788	0.156866	0.30786	1	1.591	3.01257	0.00766665	0.0878028	1	-3.31936	-9.98222	2.45926e-06	8.85437e-06	0.00887056	0.62679	1.54413	0.307315	0.545329	1					3.23324	1.06743	2.38228	2.22765	1.77344	0	0.890094	0.887846	5.24104	4.752	4.99652	13.2604	6.10649	5.15916	8.17535
S346	S346	NA	sRNA	-0.724647	-1.6525	0.119749	0.253783	1	-0.577024	-1.49177	0.379036	0.681223	1	0.393478	1.31356	0.401965	0.493308	1	-0.749074	-1.68071	0.104088	0.295971	1					18.2125	12.7638	18.1276	16.3679	8.67518	9.89902	10.1595	9.57792	13.4935	14.2056	13.8495	7.60777	3.7339	6.47107	5.93758
S347	S347	NA	sRNA	0.133777	1.09716	0.738409	0.841944	1	0.321414	1.24955	0.508585	0.769953	1	0.409847	1.32855	0.184259	0.258408	1	-0.477983	-1.3928	0.222399	0.46233	1					12.241	14.1643	14.3469	13.584	16.0204	17.9142	9.53976	14.4915	15.5423	11.3987	13.4705	12.3322	10.0509	5.1041	9.16239
S348	S348	NA	sRNA	-0.534926	-1.44887	0.507474	0.6667	1	-0.0239092	-1.01671	0.980849	#N/A	1	0.777534	1.7142	0.425377	0.516211	1	-1.05012	-2.0707	0.155614	0.3719	1					4.47895	4.33748	1.81507	3.54383	2.70239	5.04593	0	2.58277	2.94234	1.81029	2.37631	2.24515	0.58157	0.604737	1.14382
S349	S349	NA	sRNA	-0.975639	-1.96651	0.0391449	0.112662	1	-0.194962	-1.14469	0.800954	0.922629	1	1.51742	2.8628	0.00213414	0.0049352	1	-2.28919	-4.88782	6.17348e-06	0.000313126	0.0221875					24.0432	22.637	13.8332	20.1711	9.40239	9.19613	11.4606	10.0197	6.2677	5.39873	5.83321	3.71977	2.89064	1.80348	2.80463
S35	S35	NA	sRNA	-0.980891	-1.97368	0.00805381	0.0348008	1	0.0809325	1.0577	0.884107	0.951415	1	-0.666164	-1.58685	0.00060787	0.00154603	1	-0.512093	-1.42612	0.19526	0.429389	1					555.06	500.403	550.035	535.166	294.885	270.947	222.095	262.643	551.297	517.788	534.543	394.294	347.838	300.929	347.687
S350	S350	NA	sRNA	-1.69146	-3.22984	0.181798	0.340981	1	-1.65696	-3.15352	0.0108623	0.104684	1	-5.71106	-52.3843	3.30478e-09	1.65144e-08	1.19203e-05	6.15688	71.3517	1.58769e-20	1.03835e-17	5.70616e-17					1.40385	2.37914	0.758536	1.51384	0	0	1.27536	0.42512	269.026	46.5271	157.777	43.8642	22.2385	2.27453	22.7924
S351	S351	NA	sRNA	-1.95486	-3.87678	0.000581446	0.00443873	1	2.16764	4.49287	0.0012143	0.0304306	1	-5.71873	-52.6633	2.81336e-77	3.37409e-75	1.01478e-73	1.71707	3.28768	0.001092	0.0153255	1					125.291	111.546	126.409	121.082	31.0775	28.5936	31.5574	30.4095	938.578	198.488	568.533	2038.64	1324.74	783.658	1382.35
S352	S352	NA	sRNA	#N/A	#N/A	#N/A	#N/A	#N/A	#N/A	#N/A	#N/A	#N/A	#N/A	#N/A	#N/A	#N/A	#N/A	#N/A	#N/A	#N/A	#N/A	#N/A	#N/A					0	0	0	0	0	0	0	0	0	0	0	0	0	0	0
S353	S353	NA	sRNA	-2.53859	-5.81022	0.379263	0.553943	1	1.39967	2.63842	0.276276	#N/A	1	-3.82111	-14.1341	0.154888	0.223435	1	-0.0620612	-1.04396	0.966102	#N/A	1					0	1.80371	0	0.601235	0	0	0	0	1.39834	0	0.699169	1.86725	0.967364	1.0059	1.28017
S354	S354	NA	sRNA	0.00934261	1.0065	0.994995	0.996413	1	3.65438	12.5915	0.0146859	#N/A	1	-1.98912	-3.96994	0.110896	0.168573	1	-1.35125	-2.55132	0.406507	#N/A	1					2.3272	0	0	0.775735	1.17011	0	1.17456	0.781555	0	1.04511	0.522557	5.18467	3.02177	0	2.73548
S355	S355	NA	sRNA	-0.651161	-1.57043	0.110423	0.239603	1	1.24901	2.37678	0.0407578	0.219003	1	-2.5568	-5.884	4.58328e-18	5.4036e-17	1.65319e-14	0.782436	1.72003	0.0206841	0.105026	1					306.718	281.069	215.872	267.886	208.624	170.889	109.592	163.035	923.39	381.367	652.379	1321.34	732.313	460.568	838.075
S356	S356	NA	sRNA	-0.701668	-1.62638	0.164321	0.317349	1	1.47415	2.7782	0.00208827	0.0397586	1	-3.30888	-9.90995	2.08202e-29	5.7018e-28	7.50986e-26	1.13176	2.19126	0.00876406	0.0602069	1					20.0657	23.0754	26.4274	23.1895	12.1067	11.3029	18.2291	13.8796	99.8041	44.6055	72.2048	135.368	128.969	85.3405	116.559
S357	S357	NA	sRNA	2.21716	4.64976	0.407997	0.57562	1	-0.0473911	-1.03339	0.972411	#N/A	1	-1.07571	-2.10776	0.490061	0.579345	1	3.14952	8.87361	0.217125	#N/A	1					0	0	0	0	0	1.47173	0	0.490576	2.20675	0	1.10338	1.30967	0	1.05829	0.78932
S358	S358	NA	sRNA	0.0055958	1.00389	0.993716	0.995715	1	0.745461	1.67651	0.275287	0.590063	1	-1.53152	-2.89091	0.00901721	0.0182336	1	0.828231	1.77551	0.213913	0.450997	1					3.49983	5.64881	2.36381	3.83748	3.51939	1.09524	6.18236	3.599	14.2327	4.71517	9.47394	13.1576	8.33133	4.72539	8.73811
S359	S359	NA	sRNA	-0.0308921	-1.02164	0.957512	0.976348	1	-0.336852	-1.263	0.731757	#N/A	1	1.57499	2.97934	0.017151	0.0325075	1	-1.55631	-2.941	0.0192406	0.0998678	1					15.4712	7.66154	8.54948	10.5607	11.6683	13.2043	6.38871	10.4204	2.63985	8.52696	5.58341	4.11261	0.913119	2.84848	2.62474
S36	S36	NA	sRNA	#N/A	#N/A	#N/A	#N/A	#N/A	#N/A	#N/A	#N/A	#N/A	#N/A	#N/A	#N/A	#N/A	#N/A	#N/A	#N/A	#N/A	#N/A	#N/A	#N/A					0	0	0	0	0	0	0	0	0	0	0	0	0	0	0
S360	S360	NA	sRNA	0.0601513	1.04258	0.905644	0.949993	1	0.722329	1.64984	0.210705	0.51777	1	-0.408679	-1.32747	0.306562	0.394552	1	-0.306833	-1.23699	0.537315	0.738243	1					5.65091	8.64068	5.2228	6.5048	8.52374	4.46754	6.30454	6.43194	10.0481	4.40766	7.2279	8.9451	7.33744	5.22034	7.16762
S361	S361	NA	sRNA	2.21703	4.64934	0.406393	0.574742	1	0.477178	1.39202	0.634164	#N/A	1	-1.97988	-3.9446	0.194736	0.270268	1	4.09188	17.0521	0.0960671	#N/A	1					0	0	0	0	0	0	0.744654	0.248218	1.84617	1.32518	1.58568	1.64351	1.27717	0	0.97356
S362	S362	NA	sRNA	#N/A	#N/A	#N/A	#N/A	#N/A	#N/A	#N/A	#N/A	#N/A	#N/A	#N/A	#N/A	#N/A	#N/A	#N/A	#N/A	#N/A	#N/A	#N/A	#N/A					0	0	0	0	0	0	0	0	0	0	0	0	0	0	0
S363	S363	NA	sRNA	1.28767	2.44134	0.00943596	0.0390902	1	0.0374948	1.02633	0.952975	0.979979	1	2.62814	6.18226	1.24739e-10	7.12384e-10	4.49933e-07	-1.10299	-2.148	0.0185891	0.0977272	1					15.6931	12.6645	14.1323	14.1633	39.452	34.7548	26.1983	33.4684	8.30778	10.8424	9.57507	6.72344	5.74728	0.543293	4.338
S364	S364	NA	sRNA	#N/A	#N/A	#N/A	#N/A	#N/A	#N/A	#N/A	#N/A	#N/A	#N/A	#N/A	#N/A	#N/A	#N/A	#N/A	#N/A	#N/A	#N/A	#N/A	#N/A					0	0	0	0	0	0	0	0	0	0	0	0	0	0	0
S365	S365	NA	sRNA	0.598743	1.5144	0.239298	0.407688	1	0.168979	1.12426	0.776548	0.914374	1	0.111768	1.08055	0.770458	0.822231	1	0.283281	1.21696	0.592665	0.772458	1					12.1159	14.6666	14.6436	13.8087	11.5424	22.7494	27.0347	20.4422	13.7642	35.2239	24.494	16.5152	19.044	12.0537	15.871
S366	S366	NA	sRNA	#N/A	#N/A	#N/A	#N/A	#N/A	#N/A	#N/A	#N/A	#N/A	#N/A	#N/A	#N/A	#N/A	#N/A	#N/A	#N/A	#N/A	#N/A	#N/A	#N/A					0	0	0	0	0	0	0	0	0	0	0	0	0	0	0
S367	S367	NA	sRNA	#N/A	#N/A	#N/A	#N/A	#N/A	#N/A	#N/A	#N/A	#N/A	#N/A	#N/A	#N/A	#N/A	#N/A	#N/A	#N/A	#N/A	#N/A	#N/A	#N/A					0	0	0	0	0	0	0	0	0	0	0	0	0	0	0
S368	S368	NA	sRNA	0.0545258	1.03852	0.987685	#N/A	1	#N/A	#N/A	#N/A	#N/A	#N/A	#N/A	#N/A	#N/A	#N/A	#N/A	#N/A	#N/A	#N/A	#N/A	#N/A					0	0	0	0	0	0	0	0	0	0	0	0	0	0	0
S369	S369	NA	sRNA	3.04522	8.25473	0.23533	#N/A	1	#N/A	#N/A	#N/A	#N/A	#N/A	2.70579	6.52416	0.261201	#N/A	1	#N/A	#N/A	#N/A	#N/A	#N/A					0	0	0	0	2.10186	0	0	0.700619	0	0	0	0	0	0	0
S37	S37	NA	sRNA	#N/A	#N/A	#N/A	#N/A	#N/A	#N/A	#N/A	#N/A	#N/A	#N/A	#N/A	#N/A	#N/A	#N/A	#N/A	#N/A	#N/A	#N/A	#N/A	#N/A					0	0	0	0	0	0	0	0	0	0	0	0	0	0	0
S370	S370	NA	sRNA	#N/A	#N/A	#N/A	#N/A	#N/A	#N/A	#N/A	#N/A	#N/A	#N/A	#N/A	#N/A	#N/A	#N/A	#N/A	#N/A	#N/A	#N/A	#N/A	#N/A					0	0	0	0	0	0	0	0	0	0	0	0	0	0	0
S371	S371	NA	sRNA	-1.75986	-3.38665	0.551449	#N/A	1	-1.78402	-3.44385	0.566858	#N/A	1	#N/A	#N/A	#N/A	#N/A	#N/A	-0.115854	-1.08362	0.948225	#N/A	1					0	0	0.924035	0.308012	0	0	0	0	0.641965	0	0.320982	0	0	0	0
S372	S372	NA	sRNA	0.743118	1.67379	0.184068	0.344215	1	-0.951127	-1.93338	0.178399	0.489736	1	0.667873	1.58873	0.21471	0.292997	1	0.72038	1.64762	0.197638	0.431713	1					7.3411	5.92437	2.47912	5.2482	7.38214	8.04066	11.1153	8.84604	13.2046	12.3629	12.7838	5.622	2.38302	5.78188	4.59563
S373	S373	NA	sRNA	-1.1723	-2.25371	0.34061	0.514208	1	-0.890384	-1.85367	0.579712	#N/A	1	0.998767	1.99829	0.544836	0.628504	1	-1.1698	-2.2498	0.279059	#N/A	1					1.86561	2.25836	0.840032	1.65467	1.87604	0	0	0.625346	1.75081	0	0.875406	0.519539	0	0	0.17318
S374	S374	NA	sRNA	0.725478	1.65345	0.340547	0.514208	1	-0.246628	-1.18643	0.751165	0.901743	1	0.520808	1.43476	0.468314	0.557998	1	0.311766	1.24123	0.673719	0.82665	1					1.64174	1.65613	0.369614	1.22249	1.23819	1.02753	3.72868	1.99813	2.31107	2.21184	2.26146	1.60018	0.710573	1.10832	1.13969
S375	S375	NA	sRNA	-0.30074	-1.23178	0.397462	0.568289	1	1.38529	2.61224	0.00340869	0.0532163	1	-1.467	-2.76446	6.83999e-10	3.63753e-09	2.46718e-06	-0.319388	-1.2478	0.41473	0.643039	1					37.3238	39.3825	53.3832	43.3632	24.386	41.9735	37.7759	34.7118	61.8125	37.6463	49.7294	94.8799	76.7117	66.0238	79.2051
S376	S376	NA	sRNA	#N/A	#N/A	#N/A	#N/A	#N/A	#N/A	#N/A	#N/A	#N/A	#N/A	#N/A	#N/A	#N/A	#N/A	#N/A	#N/A	#N/A	#N/A	#N/A	#N/A					0	0	0	0	0	0	0	0	0	0	0	0	0	0	0
S377	S377	NA	sRNA	0.952214	1.93484	0.419374	0.581865	1	0.485398	1.39997	0.742531	#N/A	1	1.79555	3.47148	0.194244	0.2698	1	-1.24387	-2.36834	0.330357	#N/A	1					0.709871	3.43725	0	1.38237	6.42455	1.33289	0	2.58581	0.66619	0.956378	0.811284	0	1.84347	0	0.614489
S378	S378	NA	sRNA	#N/A	#N/A	#N/A	#N/A	#N/A	#N/A	#N/A	#N/A	#N/A	#N/A	#N/A	#N/A	#N/A	#N/A	#N/A	#N/A	#N/A	#N/A	#N/A	#N/A					0	0	0	0	0	0	0	0	0	0	0	0	0	0	0
S379	S379	NA	sRNA	2.21703	4.64934	0.397273	#N/A	1	#N/A	#N/A	#N/A	#N/A	#N/A	1.88674	3.69799	0.452596	#N/A	1	#N/A	#N/A	#N/A	#N/A	#N/A					0	0	0	0	0	0	1.19928	0.399762	0	0	0	0	0	0	0
S38	S38	S38	sRNA	0.054119	1.03822	0.987951	#N/A	1	4.49674	22.5763	0.156421	#N/A	1	-3.66312	-12.668	0.188049	0.262884	1	#N/A	#N/A	#N/A	#N/A	#N/A					0	0	0	0	0	0	0	0	0	0	0	0	3.85673	1.33679	1.73117
S380	S380	NA	sRNA	1.92302	3.79215	0.00144793	0.0088926	1	2.24069	4.72622	3.29438e-05	0.00469899	0.118433	0.0169678	1.01183	0.95021	0.961824	1	-0.396326	-1.31615	0.438383	0.663357	1					8.10844	12.5637	18.8392	13.1704	46.4764	47.5013	55.0017	49.6598	21.611	6.99146	14.3012	61.2384	29.4796	31.9676	40.8952
S381	S381	NA	sRNA	-0.923861	-1.89719	0.329014	0.501478	1	1.19086	2.28289	0.243584	#N/A	1	-0.656367	-1.57611	0.505496	0.593399	1	-1.19088	-2.28293	0.157488	0.37372	1					2.04157	1.76525	0.787937	1.53159	0.439924	1.64286	0.441597	0.84146	1.36853	0.392931	0.88073	1.2183	1.89348	0	1.03726
S382	S382	NA	sRNA	#N/A	#N/A	#N/A	#N/A	#N/A	#N/A	#N/A	#N/A	#N/A	#N/A	#N/A	#N/A	#N/A	#N/A	#N/A	#N/A	#N/A	#N/A	#N/A	#N/A					0	0	0	0	0	0	0	0	0	0	0	0	0	0	0
S383	S383	NA	sRNA	#N/A	#N/A	#N/A	#N/A	#N/A	#N/A	#N/A	#N/A	#N/A	#N/A	#N/A	#N/A	#N/A	#N/A	#N/A	#N/A	#N/A	#N/A	#N/A	#N/A					0	0	0	0	0	0	0	0	0	0	0	0	0	0	0
S384	S384	NA	sRNA	#N/A	#N/A	#N/A	#N/A	#N/A	#N/A	#N/A	#N/A	#N/A	#N/A	#N/A	#N/A	#N/A	#N/A	#N/A	#N/A	#N/A	#N/A	#N/A	#N/A					0	0	0	0	0	0	0	0	0	0	0	0	0	0	0
S385	S385	NA	sRNA	-2.70243	-6.50896	0.000798317	0.0056771	1	0.987484	1.98272	0.174427	0.487859	1	-2.59147	-6.02712	0.000213703	0.00058942	0.770826	-1.3667	-2.5788	0.0335509	0.1421	1					8.51845	12.0304	26.8493	15.7994	3.21227	1.33289	2.14966	2.23161	13.3238	3.82551	8.57465	14.8265	8.2956	12.4599	11.8606
S386	S386	NA	sRNA	0.0545258	1.03852	0.987685	#N/A	1	-1.78402	-3.44385	0.566858	#N/A	1	#N/A	#N/A	#N/A	#N/A	#N/A	1.77539	3.42331	0.511172	#N/A	1					0	0	0	0	0	0	0	0	0.759313	0	0.379657	0	0	0	0
S387	S387	NA	sRNA	-2.38144	-5.21057	0.0117344	0.0457017	1	1.43696	2.7075	0.0203339	0.150846	1	-3.55536	-11.7563	2.14082e-05	6.85613e-05	0.0772192	0.0650598	1.04613	0.910297	0.957537	1					10.2277	7.95907	8.8815	9.02274	3.30583	1.37171	0	1.55918	19.8822	5.9054	12.8938	26.2443	21.8173	3.94547	17.3357
S388	S388	NA	sRNA	#N/A	#N/A	#N/A	#N/A	#N/A	#N/A	#N/A	#N/A	#N/A	#N/A	#N/A	#N/A	#N/A	#N/A	#N/A	#N/A	#N/A	#N/A	#N/A	#N/A					0	0	0	0	0	0	0	0	0	0	0	0	0	0	0
RsaE	S389	NA	sRNA	#N/A	#N/A	#N/A	#N/A	#N/A	#N/A	#N/A	#N/A	#N/A	#N/A	#N/A	#N/A	#N/A	#N/A	#N/A	#N/A	#N/A	#N/A	#N/A	#N/A					0	0	0	0	0	0	0	0	0	0	0	0	0	0	0
S39	S39	NA	sRNA	-1.63203	-3.0995	0.00163822	0.00973786	1	1.07722	2.10997	0.0226402	0.159652	1	-2.85206	-7.22031	1.90497e-16	1.93163e-15	6.87124e-13	0.114373	1.0825	0.768421	0.885702	1					19.821	22.2164	18.8413	20.2929	4.42928	6.892	7.78072	6.36733	31.0022	31.1546	31.0784	40.785	47.1838	28.7442	38.9043
S390	S390	NA	sRNA	-1.57216	-2.97349	0.00808366	0.0348014	1	1.10394	2.14941	0.0431317	0.226585	1	-4.28209	-19.4553	2.03486e-27	5.05518e-26	7.33975e-24	1.49398	2.81665	0.000994663	0.014294	1					14.5734	8.64068	8.03508	10.4164	5.83203	1.67533	2.25162	3.25299	58.8933	24.0418	41.4675	67.5852	50.2035	46.983	54.9239
S391	S391	NA	sRNA	0.0797658	1.05685	0.883536	0.935744	1	-0.577261	-1.49201	0.467898	0.744813	1	1.50856	2.84527	0.0159034	0.030408	1	-0.98553	-1.98004	0.0742096	0.242908	1					12.541	11.8076	9.41146	11.2534	17.8658	5.23281	10.5493	11.216	6.53853	10.3253	8.43194	2.91038	4.52332	2.82211	3.4186
S392	S392	NA	sRNA	0.520063	1.43402	0.228819	0.39735	1	-1.04608	-2.06492	0.0442724	0.229204	1	0.931023	1.90663	0.0105783	0.0210115	1	0.463238	1.37863	0.241389	0.484259	1					16.3579	13.8611	9.94342	13.3875	16.6549	20.7322	19.8143	19.0671	26.481	26.9969	26.739	8.54133	8.49598	8.28227	8.43986
S393	S393	NA	sRNA	#N/A	#N/A	#N/A	#N/A	#N/A	#N/A	#N/A	#N/A	#N/A	#N/A	#N/A	#N/A	#N/A	#N/A	#N/A	#N/A	#N/A	#N/A	#N/A	#N/A					0	0	0	0	0	0	0	0	0	0	0	0	0	0	0
S394	S394	NA	sRNA	1.15926	2.23342	0.318708	0.490632	1	-0.35809	-1.28173	0.823873	#N/A	1	1.4398	2.71283	0.269952	0.356452	1	-0.569893	-1.48441	0.650781	#N/A	1					1.46109	0	0.986833	0.815975	3.30583	2.74342	0	2.01642	1.37119	0	0.685593	0.610332	0	0.986367	0.532233
S395	S395	NA	sRNA	#N/A	#N/A	#N/A	#N/A	#N/A	#N/A	#N/A	#N/A	#N/A	#N/A	#N/A	#N/A	#N/A	#N/A	#N/A	#N/A	#N/A	#N/A	#N/A	#N/A					0	0	0	0	0	0	0	0	0	0	0	0	0	0	0
S396	S396	NA	sRNA	0.402765	1.32204	0.819511	0.896407	1	0.494719	1.40905	0.786545	#N/A	1	0.179757	1.13269	0.917876	#N/A	1	-0.115784	-1.08356	0.948257	#N/A	1					0	0.401265	0	0.133755	0.500001	0	0	0.166667	0.311084	0	0.155542	0.276935	0	0	0.0923115
S397	S397	NA	sRNA	-1.75964	-3.38613	0.560796	0.708661	1	1.86594	3.64507	0.243197	#N/A	1	-3.15978	-8.93694	0.25264	0.336402	1	-0.115373	-1.08326	0.948439	#N/A	1					0.445244	0	0	0.148415	0	0	0	0	0	0.599859	0.299929	1.11593	0	0	0.371977
S398	S398	NA	sRNA	#N/A	#N/A	#N/A	#N/A	#N/A	#N/A	#N/A	#N/A	#N/A	#N/A	#N/A	#N/A	#N/A	#N/A	#N/A	#N/A	#N/A	#N/A	#N/A	#N/A					0	0	0	0	0	0	0	0	0	0	0	0	0	0	0
S399	S399	NA	sRNA	-0.0586895	-1.04152	0.900729	0.945967	1	0.540911	1.45489	0.318178	0.629971	1	-0.976388	-1.96753	0.00512491	0.0108752	1	0.198301	1.14735	0.648432	0.812157	1					11.5764	9.47966	8.27868	9.77823	9.75795	8.95024	8.764	9.1574	19.1718	11.9266	15.5492	17.3516	12.8209	15.1704	15.1143
S4	S4	NA	sRNA	-0.0437921	-1.03082	0.915889	0.955515	1	0.348332	1.27309	0.417959	0.708579	1	0.92199	1.89473	1.46658e-05	4.77599e-05	0.0528994	-1.64204	-3.12106	2.69554e-05	0.000990382	0.0968775					545.295	549.624	575.693	556.871	518.721	586.788	472.212	525.907	210.947	300.677	255.812	199.56	225.758	249.882	225.067
S40	S40	NA	sRNA	#N/A	#N/A	#N/A	#N/A	#N/A	#N/A	#N/A	#N/A	#N/A	#N/A	#N/A	#N/A	#N/A	#N/A	#N/A	#N/A	#N/A	#N/A	#N/A	#N/A					0	0	0	0	0	0	0	0	0	0	0	0	0	0	0
S400	S400	NA	sRNA	#N/A	#N/A	#N/A	#N/A	#N/A	#N/A	#N/A	#N/A	#N/A	#N/A	#N/A	#N/A	#N/A	#N/A	#N/A	#N/A	#N/A	#N/A	#N/A	#N/A					0	0	0	0	0	0	0	0	0	0	0	0	0	0	0
S401	S401	NA	sRNA	-0.0670236	-1.04755	0.884721	0.936716	1	0.209416	1.15622	0.711381	0.881989	1	-0.221655	-1.16607	0.523163	0.609977	1	0.0532045	1.03757	0.906877	0.9563	1					3.64095	2.28534	3.64315	3.18981	2.64427	2.15221	3.9815	2.92599	4.87226	4.4511	4.66168	3.99942	2.97664	1.54761	2.84122
S402	S402	NA	sRNA	-1.75964	-3.38613	0.551505	#N/A	1	#N/A	#N/A	#N/A	#N/A	#N/A	#N/A	#N/A	#N/A	#N/A	#N/A	-2.41061	-5.31701	0.437975	#N/A	1					0.648675	0	0	0.216225	0	0	0	0	0	0	0	0	0	0	0
S403	S403	NA	sRNA	-1.75979	-3.38649	0.551466	#N/A	1	-1.78402	-3.44385	0.566858	#N/A	1	#N/A	#N/A	#N/A	#N/A	#N/A	-0.115784	-1.08356	0.948257	#N/A	1					0	0.280268	0	0.0934227	0	0	0	0	0.21728	0	0.10864	0	0	0	0
S404	S404	NA	sRNA	-0.916754	-1.88786	0.585205	0.729661	1	1.86697	3.64767	0.244902	#N/A	1	-1.07598	-2.10816	0.499355	0.587933	1	-1.61332	-3.05956	0.340282	#N/A	1					0	0	3.01912	1.00637	1.12377	0	0	0.374589	0.699169	0	0.349585	0.622417	1.93473	0	0.852382
S405	S405	NA	sRNA	#N/A	#N/A	#N/A	#N/A	#N/A	#N/A	#N/A	#N/A	#N/A	#N/A	#N/A	#N/A	#N/A	#N/A	#N/A	#N/A	#N/A	#N/A	#N/A	#N/A					0	0	0	0	0	0	0	0	0	0	0	0	0	0	0
S406	S406	NA	sRNA	-0.0210766	-1.01472	0.973397	0.983758	1	-0.0659735	-1.04679	0.926817	0.969832	1	-0.71575	-1.64234	0.2269	0.307066	1	0.732605	1.66164	0.177945	0.403047	1					3.16826	4.31465	5.34967	4.27753	4.77896	2.97444	4.1975	3.98363	11.5216	7.46982	9.4957	2.31605	9.77038	4.81243	5.63295
S407	S407	NA	sRNA	-1.75986	-3.38665	0.551449	#N/A	1	2.8616	7.26823	0.372936	#N/A	1	-1.90463	-3.74413	0.505825	#N/A	1	-2.41084	-5.31783	0.437927	#N/A	1					0	0	0.924035	0.308012	0	0	0	0	0	0	0	0.571492	0	0	0.190497
S408	S408	NA	sRNA	1.66181	3.16413	0.186471	0.347306	1	2.25324	4.76754	0.154449	#N/A	1	0.282877	1.21662	0.798767	0.844924	1	-0.906856	-1.87495	0.569466	#N/A	1					0.456038	0	0.616023	0.357354	1.37576	0	2.07149	1.14908	0.427976	0	0.213988	0.380995	1.77643	0.615732	0.924386
S409	S409	NA	sRNA	#N/A	#N/A	#N/A	#N/A	#N/A	#N/A	#N/A	#N/A	#N/A	#N/A	#N/A	#N/A	#N/A	#N/A	#N/A	#N/A	#N/A	#N/A	#N/A	#N/A					0	0	0	0	0	0	0	0	0	0	0	0	0	0	0
S41	S41	NA	sRNA	-0.201961	-1.15026	0.709485	0.825049	1	1.46886	2.76803	0.0110594	0.105452	1	-1.41277	-2.66247	0.000992877	0.00242502	1	-0.337967	-1.26397	0.535364	0.737872	1					8.62696	9.28277	5.82672	7.91215	4.33759	9.89902	6.53114	6.92258	11.6944	5.16566	8.43003	18.0184	14.3133	12.295	14.8756
S410	S410	NA	sRNA	-0.909487	-1.87838	0.0606488	0.157472	1	0.964874	1.95189	0.0864787	0.330635	1	-0.76026	-1.6938	0.0633443	0.104265	1	-0.981468	-1.97447	0.0215169	0.107749	1					6.52822	9.35827	7.6581	7.84819	5.4418	1.93542	4.42202	3.93308	6.28774	4.62905	5.45839	8.89858	4.9075	3.24735	5.68448
S411	S411	NA	sRNA	-1.10122	-2.14536	0.000649327	0.00481242	1	0.274495	1.20957	0.551594	0.801916	1	-0.596228	-1.51176	0.0112136	0.0221344	1	-0.856307	-1.8104	0.0106681	0.0680011	1					308.696	323.15	295.952	309.266	168.847	125.809	123.192	139.283	259.758	225.32	242.539	208.14	177.8	144.316	176.752
S412	S412	NA	sRNA	1.20644	2.30768	0.184566	0.344876	1	-1.39391	-2.6279	0.273373	#N/A	1	1.90197	3.73724	0.064304	0.105694	1	0.383226	1.30425	0.675154	0.827804	1					1.92939	1.16778	0	1.03239	1.45513	2.71704	3.65167	2.60795	2.716	1.29969	2.00785	0.805951	0	0.651255	0.485735
S413	S413	NA	sRNA	0.0545258	1.03852	0.987685	#N/A	1	-1.78402	-3.44385	0.566858	#N/A	1	#N/A	#N/A	#N/A	#N/A	#N/A	1.77539	3.42331	0.511172	#N/A	1					0	0	0	0	0	0	0	0	0.530948	0	0.265474	0	0	0	0
S414	S414	NA	sRNA	#N/A	#N/A	#N/A	#N/A	#N/A	#N/A	#N/A	#N/A	#N/A	#N/A	#N/A	#N/A	#N/A	#N/A	#N/A	#N/A	#N/A	#N/A	#N/A	#N/A					0	0	0	0	0	0	0	0	0	0	0	0	0	0	0
S415	S415	NA	sRNA	0.0545258	1.03852	0.987685	#N/A	1	-1.78402	-3.44385	0.566858	#N/A	1	#N/A	#N/A	#N/A	#N/A	#N/A	1.77539	3.42331	0.511172	#N/A	1					0	0	0	0	0	0	0	0	0.659964	0	0.329982	0	0	0	0
S416	S416	NA	sRNA	-1.79442	-3.46877	0.556942	0.70773	1	-1.83593	-3.57002	0.224898	#N/A	1	-4.17722	-18.0913	0.135804	0.199462	1	2.20089	4.59763	0.111197	#N/A	1					0	0	0.503187	0.167729	0	0	0	0	1.04875	1.50559	1.27717	0	0.483682	2.0118	0.831827
S417	S417	NA	sRNA	#N/A	#N/A	#N/A	#N/A	#N/A	#N/A	#N/A	#N/A	#N/A	#N/A	#N/A	#N/A	#N/A	#N/A	#N/A	#N/A	#N/A	#N/A	#N/A	#N/A					0	0	0	0	0	0	0	0	0	0	0	0	0	0	0
S418	S418	NA	sRNA	-1.10581	-2.15219	0.242332	0.41027	1	-0.719404	-1.6465	0.487818	#N/A	1	-0.101232	-1.07269	0.916971	0.937181	1	-0.471012	-1.38608	0.535306	0.737872	1					1.90229	1.53518	1.14207	1.52651	0	0.396871	1.60017	0.66568	0.59508	2.84764	1.72136	0.706339	0.548898	0.570763	0.608666
S419	S419	NA	sRNA	-1.31654	-2.49067	0.00477094	0.0226491	1	1.23123	2.34767	0.0254825	0.170041	1	-2.37839	-5.19957	6.09871e-12	4.0173e-11	2.19981e-08	-0.031854	-1.02233	0.942523	0.974187	1					38.9765	29.4886	35.1	34.5217	13.0648	13.2138	13.9341	13.4042	69.6001	25.5264	47.5632	89.0953	59.044	30.698	59.6124
S42	S42	NA	sRNA	-2.55714	-5.88539	1.78174e-12	6.95474e-10	6.55682e-09	1.47145	2.773	0.0052404	0.0693856	1	-2.86598	-7.2903	4.73266e-73	4.70292e-71	1.70707e-69	-1.15504	-2.22691	0.0058814	0.0474868	1					334.816	303.563	256.09	298.156	49.275	49.2792	48.3905	48.9816	215.503	164.259	189.881	369.623	321.674	213.297	301.531
S420	S420	NA	sRNA	0.269526	1.20541	0.437172	0.599214	1	-1.7918	-3.46246	0.000290431	0.0149405	1	2.01379	4.03843	1.63669e-19	2.19785e-18	5.90356e-16	-0.103862	-1.07465	0.757642	0.879478	1					239.234	278.707	197.211	238.384	342.968	251.858	235.914	276.913	193.043	439.664	316.353	69.3556	50.9759	51.3501	57.2272
S421	S421	NA	sRNA	-0.318243	-1.24681	0.645508	0.776866	1	-0.368531	-1.29104	0.566296	0.811456	1	-1.50279	-2.83391	0.0158794	0.0303787	1	1.30877	2.47731	0.0254596	0.12136	1					2.28019	6.21049	3.85014	4.11361	4.29925	3.21104	1.72624	3.07885	14.9792	13.056	14.0176	8.57239	5.18126	8.46632	7.40665
S422	S422	NA	sRNA	-1.32878	-2.51191	0.00474026	0.0225339	1	0.919695	1.89172	0.0716686	0.301572	1	-1.39345	-2.62706	0.000204684	0.00056544	0.738293	-0.715303	-1.64183	0.0760667	0.247254	1					40.5172	40.1293	54.0205	44.889	22.2238	23.7123	6.37382	17.4367	32.5921	46.08	39.336	49.6759	45.094	22.7347	39.1682
S423	S423	NA	sRNA	-0.376162	-1.29788	0.81155	#N/A	1	#N/A	#N/A	#N/A	#N/A	#N/A	1.88674	3.69799	0.452596	#N/A	1	-3.20199	-9.20229	0.286296	#N/A	1					0	0.387605	0.432527	0.273377	0	0	0.484817	0.161606	0	0	0	0	0	0	0
S424	S424	NA	sRNA	0.516918	1.4309	0.318906	0.490722	1	0.646848	1.56574	0.297632	0.614348	1	-0.186615	-1.13809	0.659418	0.728544	1	0.0406715	1.02859	0.938845	0.971742	1					4.72025	3.36115	4.12576	4.06905	5.44467	6.2562	5.46537	5.72208	7.29613	4.1149	5.70551	6.95913	5.04743	3.74892	5.25183
S425	S425	NA	sRNA	#N/A	#N/A	#N/A	#N/A	#N/A	#N/A	#N/A	#N/A	#N/A	#N/A	#N/A	#N/A	#N/A	#N/A	#N/A	#N/A	#N/A	#N/A	#N/A	#N/A					0	0	0	0	0	0	0	0	0	0	0	0	0	0	0
S426	S426	NA	sRNA	-1.75964	-3.38613	0.551505	#N/A	1	#N/A	#N/A	#N/A	#N/A	#N/A	#N/A	#N/A	#N/A	#N/A	#N/A	-2.41061	-5.31701	0.437975	#N/A	1					0.83607	0	0	0.27869	0	0	0	0	0	0	0	0	0	0	0
S427	S427	NA	sRNA	#N/A	#N/A	#N/A	#N/A	#N/A	#N/A	#N/A	#N/A	#N/A	#N/A	#N/A	#N/A	#N/A	#N/A	#N/A	#N/A	#N/A	#N/A	#N/A	#N/A					0	0	0	0	0	0	0	0	0	0	0	0	0	0	0
S428	S428	NA	sRNA	#N/A	#N/A	#N/A	#N/A	#N/A	#N/A	#N/A	#N/A	#N/A	#N/A	#N/A	#N/A	#N/A	#N/A	#N/A	#N/A	#N/A	#N/A	#N/A	#N/A					0	0	0	0	0	0	0	0	0	0	0	0	0	0	0
S429	S429	NA	sRNA	#N/A	#N/A	#N/A	#N/A	#N/A	#N/A	#N/A	#N/A	#N/A	#N/A	#N/A	#N/A	#N/A	#N/A	#N/A	#N/A	#N/A	#N/A	#N/A	#N/A					0	0	0	0	0	0	0	0	0	0	0	0	0	0	0
S43	S43	NA	sRNA	-1.7921	-3.46318	0.227415	0.39735	1	1.24834	2.37568	0.259123	#N/A	1	-2.93051	-7.6238	0.0460404	0.0783819	1	-0.573018	-1.48763	0.560826	#N/A	1					0.983612	1.19068	1.32868	1.16766	0.741832	0	0	0.247277	1.38463	0.662589	1.02361	2.05438	1.27717	3.32012	2.21723
S430	S430	NA	sRNA	0.592797	1.50817	0.0872973	0.202828	1	0.0994222	1.07134	0.837398	0.934138	1	0.210987	1.15748	0.414559	0.506085	1	0.200893	1.14941	0.575942	0.764572	1					7.80807	6.73281	7.22415	7.25501	7.82483	10.3429	13.8467	10.6715	11.6941	12.0326	11.8633	9.42739	6.87468	6.57087	7.62431
S432	S432	NA	sRNA	-1.03256	-2.04566	0.177405	0.335067	1	0.473354	1.38833	0.48907	0.758079	1	-1.78544	-3.44724	0.0131497	0.0255929	1	0.361257	1.28455	0.551684	0.745336	1					8.3607	4.217	3.76459	5.44743	4.20372	1.3082	2.10985	2.54059	8.50009	13.1413	10.8207	9.31321	9.95131	3.76281	7.67578
S433	S433	NA	sRNA	-1.25115	-2.38031	0.412814	0.578084	1	-0.992786	-1.99002	0.435658	#N/A	1	-0.580331	-1.49519	0.718486	0.780271	1	0.52644	1.44037	0.608896	#N/A	1					1.39345	0.843399	0.941146	1.05933	0	0	1.05493	0.351642	3.26926	0.938668	2.10397	1.16415	0	0	0.38805
S434	S434	NA	sRNA	-0.481688	-1.39638	0.381514	0.555901	1	-1.28658	-2.43948	0.0359642	0.205566	1	0.680252	1.60242	0.208726	0.28637	1	0.348524	1.27326	0.441613	0.664802	1					11.8033	10.2696	8.96857	10.3472	11.1275	6.2332	3.90943	7.09004	12.1155	26.3379	19.2267	4.93052	5.26834	0.996037	3.73163
S435	S435	NA	sRNA	#N/A	#N/A	#N/A	#N/A	#N/A	#N/A	#N/A	#N/A	#N/A	#N/A	#N/A	#N/A	#N/A	#N/A	#N/A	#N/A	#N/A	#N/A	#N/A	#N/A					0	0	0	0	0	0	0	0	0	0	0	0	0	0	0
S436	S436	NA	sRNA	-1.54698	-2.92205	0.309784	0.482644	1	-2.0501	-4.14135	0.185693	#N/A	1	0.179757	1.13269	0.917876	#N/A	1	0.442659	1.35911	0.644014	0.809448	1					0.317495	0.768668	0.857754	0.647972	0.478904	0	0	0.159635	1.78775	0.427747	1.10775	0.26525	0	0	0.0884165
S437	S437	NA	sRNA	2.26483	4.80599	0.417302	0.580319	1	2.8616	7.26823	0.372936	#N/A	1	0.179843	1.13276	0.917836	#N/A	1	#N/A	#N/A	#N/A	#N/A	#N/A					0	0	0	0	0	1.07852	0	0.359506	0	0	0	0.479879	0	0	0.15996
S438	S438	NA	sRNA	#N/A	#N/A	#N/A	#N/A	#N/A	#N/A	#N/A	#N/A	#N/A	#N/A	#N/A	#N/A	#N/A	#N/A	#N/A	#N/A	#N/A	#N/A	#N/A	#N/A					0	0	0	0	0	0	0	0	0	0	0	0	0	0	0
S439	S439	NA	sRNA	#N/A	#N/A	#N/A	#N/A	#N/A	#N/A	#N/A	#N/A	#N/A	#N/A	#N/A	#N/A	#N/A	#N/A	#N/A	#N/A	#N/A	#N/A	#N/A	#N/A					0	0	0	0	0	0	0	0	0	0	0	0	0	0	0
S44	S44	NA	sRNA	0.597949	1.51356	0.23228	0.400649	1	0.0790329	1.05631	0.89689	0.957258	1	0.639901	1.55822	0.0108662	0.0215219	1	-0.355221	-1.27918	0.51571	0.723764	1					34.6442	34.4582	9.8365	26.313	31.6203	38.1182	45.1051	38.2812	10.7684	46.9719	28.8702	25.4406	14.8991	20.2596	20.1998
S441	S441	NA	sRNA	0.438769	1.35545	0.506251	0.665342	1	-2.45573	-5.48591	0.00219339	0.0404874	1	2.72816	6.62612	0.000582599	0.00149189	1	0.475743	1.39063	0.355096	0.594249	1					3.34428	1.84014	2.87477	2.6864	5.73234	0.285426	4.37315	3.46364	3.13849	7.78241	5.46045	0.507993	0.789525	0	0.432506
S442	S442	NA	sRNA	-0.0144344	-1.01006	0.968044	0.980322	1	-1.21933	-2.32839	0.00976014	0.0993703	1	1.24488	2.36999	9.33332e-07	3.5711e-06	0.00336653	-0.0544123	-1.03844	0.878828	0.944076	1					26.2586	22.5582	20.0236	22.9468	22.3594	20.1458	23.5132	22.0061	24.6428	38.8006	31.7217	9.31758	8.43222	5.33712	7.69564
S443	S443	NA	sRNA	-0.0151477	-1.01055	0.965576	0.979235	1	-0.318722	-1.24723	0.490929	0.759258	1	0.419861	1.3378	0.0832027	0.131896	1	-0.10751	-1.07737	0.7593	0.879854	1					9.98678	10.3404	9.24806	9.85843	8.62148	9.19892	10.4612	9.4272	13.8521	11.7623	12.8072	7.66124	5.7089	3.8162	5.72878
S444	S444	NA	sRNA	-0.37573	-1.2975	0.813112	0.892861	1	3.70498	13.041	0.231385	#N/A	1	-0.580583	-1.49545	0.715616	0.779002	1	-3.20162	-9.19989	0.286359	#N/A	1					1.90497	0	0	0.63499	1.43671	0	0	0.478904	0	0	0	0.795749	1.23676	0	0.677502
S446	S446	NA	sRNA	#N/A	#N/A	#N/A	#N/A	#N/A	#N/A	#N/A	#N/A	#N/A	#N/A	#N/A	#N/A	#N/A	#N/A	#N/A	#N/A	#N/A	#N/A	#N/A	#N/A					0	0	0	0	0	0	0	0	0	0	0	0	0	0	0
S447	S447	NA	sRNA	#N/A	#N/A	#N/A	#N/A	#N/A	#N/A	#N/A	#N/A	#N/A	#N/A	#N/A	#N/A	#N/A	#N/A	#N/A	#N/A	#N/A	#N/A	#N/A	#N/A					0	0	0	0	0	0	0	0	0	0	0	0	0	0	0
S448	S448	NA	sRNA	#N/A	#N/A	#N/A	#N/A	#N/A	#N/A	#N/A	#N/A	#N/A	#N/A	#N/A	#N/A	#N/A	#N/A	#N/A	#N/A	#N/A	#N/A	#N/A	#N/A					0	0	0	0	0	0	0	0	0	0	0	0	0	0	0
S449	S449	NA	sRNA	-1.75964	-3.38613	0.554277	0.70637	1	-4.32911	-20.0998	0.136629	#N/A	1	#N/A	#N/A	#N/A	#N/A	#N/A	2.41469	5.33204	0.0805151	#N/A	1					0.515385	0	0	0.171795	0	0	0	0	2.41836	1.38871	1.90354	0	0	0	0
S45	S45	NA	sRNA	-2.53829	-5.80898	0.385285	0.558545	1	-3.49046	-11.2391	0.245035	#N/A	1	#N/A	#N/A	#N/A	#N/A	#N/A	0.832879	1.78124	0.542733	#N/A	1					0.88525	0	0	0.295083	0	0	0	0	1.66156	0	0.830778	0	0	0	0
S450	S450	NA	sRNA	0.228817	1.17187	0.531956	0.688315	1	-0.350479	-1.27498	0.491579	0.759541	1	0.380378	1.30168	0.14148	0.206664	1	0.208939	1.15584	0.574938	0.764558	1					43.1782	34.5398	29.3334	35.6838	37.3256	54.5231	30.2035	40.6841	44.5498	73.4807	59.0152	31.2211	29.18	18.0691	26.1567
S451	S451	NA	sRNA	#N/A	#N/A	#N/A	#N/A	#N/A	#N/A	#N/A	#N/A	#N/A	#N/A	#N/A	#N/A	#N/A	#N/A	#N/A	#N/A	#N/A	#N/A	#N/A	#N/A					0	0	0	0	0	0	0	0	0	0	0	0	0	0	0
S452	S452	NA	sRNA	5.22384	37.3709	0.0301012	0.0926848	1	2.86199	7.27015	0.372862	#N/A	1	3.15503	8.90753	0.0306543	0.0543125	1	#N/A	#N/A	#N/A	#N/A	#N/A					0	0	0	0	2.87343	1.78843	0.480726	1.71419	0	0	0	0	0.412252	0	0.137417
S453	S453	NA	sRNA	1.50542	2.83908	0.0376049	0.109565	1	0.310537	1.24017	0.763469	#N/A	1	2.17026	4.50104	0.00456165	0.00979952	1	-0.62594	-1.54322	0.44212	0.664991	1					3.22484	3.90373	1.45205	2.86021	10.5393	10.0919	4.069	8.23339	3.53081	1.44823	2.48952	3.14321	0.697884	0	1.28036
S454	S454	NA	sRNA	0.361797	1.28503	0.56236	0.710069	1	-0.248601	-1.18805	0.763377	0.907746	1	1.60718	3.04656	0.0098194	0.0196614	1	-0.848444	-1.80056	0.104995	0.297631	1					4.91299	4.06919	5.93795	4.97338	4.68043	10.6814	3.52367	6.29517	3.64001	4.18046	3.91023	0.864112	3.69327	0.698253	1.75188
S455	S455	NA	sRNA	-0.63072	-1.54834	0.194061	0.355997	1	-0.110836	-1.07985	0.849695	0.939402	1	0.447187	1.36338	0.217327	0.295837	1	-0.944902	-1.92506	0.0185249	0.0976298	1					19.0214	25.0574	23.8051	22.628	12.2361	12.6054	17.7886	14.2101	12.6006	21.4812	17.0409	7.24457	13.4388	6.04287	8.90875
S456	S456	NA	sRNA	1.25393	2.3849	0.0879009	0.20396	1	0.105822	1.07611	0.899086	0.957788	1	0.935041	1.91195	0.189118	0.264095	1	-0.0028806	-1.002	0.996986	0.998561	1					2.95912	2.0469	1.14207	2.04936	1.91293	3.96871	8.96095	4.94753	2.77704	3.41717	3.09711	1.05951	3.84228	1.71229	2.20469
S457	S457	NA	sRNA	-1.15527	-2.22726	0.0323334	0.0975835	1	-0.320077	-1.2484	0.525458	0.780762	1	-1.7856	-3.44763	6.45731e-07	2.51777e-06	0.00232915	0.892608	1.85653	0.0322298	0.139828	1					5.37473	3.70703	1.77286	3.61821	1.88539	0.82143	1.89256	1.53313	8.38713	10.6933	9.54023	5.95225	3.81402	3.7128	4.49303
S458	S458	NA	sRNA	-0.302482	-1.23326	0.518025	0.675008	1	0.162488	1.11922	0.758193	0.907057	1	-0.332495	-1.25919	0.351522	0.441689	1	-0.0718762	-1.05108	0.868047	0.937808	1					12.1159	14.6666	8.61388	11.7988	8.6568	10.776	8.68973	9.37419	11.6696	21.0484	16.359	12.2532	11.178	5.16589	9.53235
S459	S459	NA	sRNA	-0.966489	-1.95408	0.2405	0.408746	1	0.474875	1.3898	0.522323	0.778646	1	-1.09184	-2.13146	0.159045	0.228578	1	-0.405465	-1.32452	0.582818	0.769094	1					1.47542	4.16739	6.64339	4.0954	2.96733	2.77031	0	1.91255	5.07698	3.31294	4.19496	4.10877	3.83152	1.99207	3.31079
S46	S46	NA	sRNA	0.404432	1.32357	0.531119	0.687734	1	0.392182	1.31238	0.604534	0.830948	1	3.17647	9.04092	7.01744e-12	4.59636e-11	2.53119e-08	-2.85752	-7.24768	7.32569e-07	5.32334e-05	0.00263285					40.4734	39.3331	11.5504	30.4523	40.413	35.3215	39.7036	38.4794	4.27976	7.68001	5.97989	5.23868	4.44108	0	3.22659
S460	S460	NA	sRNA	0.0447313	1.03149	0.926184	0.960697	1	0.0621862	1.04405	0.904084	0.959452	1	-0.634769	-1.55269	0.0799841	0.127608	1	0.716233	1.64289	0.0902874	0.272137	1					5.74972	4.84184	3.8834	4.82499	3.95931	4.92858	5.67768	4.85519	10.6745	12.4615	11.568	10.7558	4.86896	3.37528	6.33335
S461	S461	NA	sRNA	-0.483908	-1.39853	0.541649	0.696279	1	-1.90074	-3.73405	0.0319074	0.191811	1	1.37497	2.59363	0.142271	0.207645	1	0.295289	1.22713	0.670084	0.824937	1					1.44012	6.53735	1.459	3.14549	1.62919	3.38005	1.63539	2.21488	4.39239	6.79074	5.59157	0.902356	0.934964	0	0.61244
S462	S462	NA	sRNA	0.193496	1.14353	0.712883	0.826521	1	-0.52388	-1.43782	0.365639	0.67204	1	0.282962	1.21669	0.545822	0.629432	1	0.552368	1.46649	0.260827	0.505575	1					11.3064	6.60736	4.73987	7.55122	8.82127	5.85641	10.6258	8.43449	16.4649	16.2832	16.3741	9.44591	4.55613	2.63202	5.54469
S463	S463	NA	sRNA	#N/A	#N/A	#N/A	#N/A	#N/A	#N/A	#N/A	#N/A	#N/A	#N/A	#N/A	#N/A	#N/A	#N/A	#N/A	#N/A	#N/A	#N/A	#N/A	#N/A					0	0	0	0	0	0	0	0	0	0	0	0	0	0	0
S464	S464	NA	sRNA	0.67181	1.59307	0.416013	0.58021	1	0.619275	1.5361	0.468016	0.744813	1	0.283945	1.21752	0.725852	0.786207	1	0.1878	1.13903	0.798914	0.902089	1					1.79693	0.543804	1.21366	1.1848	2.03284	2.95224	0.680191	1.88843	1.47556	2.72354	2.09955	3.37778	0.583306	0	1.32036
S465	S465	NA	sRNA	-2.53174	-5.78267	0.0158537	0.0569738	1	0.958645	1.94348	0.38031	#N/A	1	-1.23689	-2.35689	0.273871	0.360123	1	-2.11673	-4.3371	0.0121213	0.0736897	1					3.00985	8.74437	7.31835	6.35752	0.908003	1.13029	0.911456	0.983249	2.25972	1.62202	1.94087	1.00583	4.68978	0.812766	2.16946
S466	S466	NA	sRNA	0.0545258	1.03852	0.987685	#N/A	1	1.33809	2.52817	0.407159	#N/A	1	-2.66497	-6.34214	0.333791	#N/A	1	1.77539	3.42331	0.511172	#N/A	1					0	0	0	0	0	0	0	0	0.641965	0	0.320982	0.571492	0.888216	0	0.486569
S467	S467	NA	sRNA	-1.18048	-2.26653	0.0126245	0.0483641	1	-0.495861	-1.41016	0.3359	0.642712	1	-1.14725	-2.21491	0.00068154	0.00171644	1	0.657619	1.57748	0.0702104	0.234035	1					52.4706	32.1073	31.1552	38.5777	17.3947	16.2398	15.2782	16.3042	80.3563	93.6078	86.982	50.0986	29.9475	13.624	31.2234
S468	S468	NA	sRNA	-1.22286	-2.33409	0.00332593	0.01686	1	-0.252977	-1.19166	0.56964	0.813232	1	-1.67494	-3.19306	1.26384e-08	5.94003e-08	4.55865e-05	0.894365	1.85879	0.00760696	0.0552073	1					15.8029	13.023	12.726	13.8506	4.30898	6.96159	6.07392	5.7815	37.2474	36.1122	36.6798	23.866	16.2577	7.54993	15.8912
S469	S469	NA	sRNA	0.223265	1.16737	0.69902	0.818007	1	0.745915	1.67704	0.200435	0.50846	1	-1.34395	-2.53845	0.00289746	0.00650571	1	0.662154	1.58244	0.213197	0.450997	1					3.67055	1.66623	3.0989	2.81189	1.38415	3.87675	4.5156	3.25883	8.39643	4.01796	6.20719	6.32475	8.04269	6.81435	7.0606
S47	S47	NA	sRNA	#N/A	#N/A	#N/A	#N/A	#N/A	#N/A	#N/A	#N/A	#N/A	#N/A	#N/A	#N/A	#N/A	#N/A	#N/A	#N/A	#N/A	#N/A	#N/A	#N/A					0	0	0	0	0	0	0	0	0	0	0	0	0	0	0
S470	S470	NA	sRNA	0.0545258	1.03852	0.987685	#N/A	1	1.33809	2.52817	0.407159	#N/A	1	-2.66497	-6.34214	0.333791	#N/A	1	1.77539	3.42331	0.511172	#N/A	1					0	0	0	0	0	0	0	0	0.692315	0	0.346157	0.616315	0.95788	0	0.524732
S472	S472	NA	sRNA	0.837138	1.7865	0.0579546	0.152163	1	1.18901	2.27996	0.0104793	0.103588	1	0.174619	1.12867	0.525213	0.611752	1	-0.316044	-1.24491	0.421922	0.647922	1					17.5833	25.0411	17.1153	19.9132	35.1032	37.3849	31.3215	34.6032	23.5387	21.599	22.5689	38.453	28.2031	11.8703	26.1755
S473	S473	NA	sRNA	0.894751	1.85929	0.346222	0.520222	1	-2.4023	-5.28645	0.110688	#N/A	1	1.59058	3.01171	0.161129	0.231001	1	0.548325	1.46239	0.536041	0.738243	1					2.38877	1.44583	0	1.2782	0.900796	4.48527	2.71267	2.69958	3.36267	2.41372	2.88819	0.498922	0	1.61263	0.703851
S474	S474	NA	sRNA	-0.783799	-1.72166	0.174478	0.330937	1	0.0141586	1.00986	0.979266	0.989993	1	-0.791591	-1.73098	0.156083	0.224879	1	0.375426	1.29722	0.382821	0.616966	1					9.45305	11.4431	9.19391	10.03	3.42212	4.25988	9.16036	5.61412	20.2267	15.7923	18.0095	15.795	7.36461	2.04213	8.40058
S475	S475	NA	sRNA	2.21716	4.64976	0.39724	#N/A	1	#N/A	#N/A	#N/A	#N/A	#N/A	1.88687	3.69832	0.45256	#N/A	1	#N/A	#N/A	#N/A	#N/A	#N/A					0	0	0	0	0	1.723	0	0.574333	0	0	0	0	0	0	0
S476	S476	NA	sRNA	-0.675895	-1.59759	0.161613	0.313673	1	-1.27653	-2.42255	0.0268383	0.174005	1	0.673532	1.59497	0.112958	0.171184	1	-0.254636	-1.19303	0.54021	0.739425	1					32.0197	20.6723	24.5099	25.7339	18.5142	16.0324	12.1204	15.5557	32.5535	28.7592	30.6564	7.13352	10.394	7.92591	8.48448
S477	S477	NA	sRNA	#N/A	#N/A	#N/A	#N/A	#N/A	#N/A	#N/A	#N/A	#N/A	#N/A	#N/A	#N/A	#N/A	#N/A	#N/A	#N/A	#N/A	#N/A	#N/A	#N/A					0	0	0	0	0	0	0	0	0	0	0	0	0	0	0
S478	S478	NA	sRNA	-3.04131	-8.23236	0.277835	0.448339	1	-2.6371	-6.22079	0.378198	#N/A	1	#N/A	#N/A	#N/A	#N/A	#N/A	-0.569566	-1.48408	0.64747	#N/A	1					0.869899	0.526515	0	0.465471	0	0	0	0	0.408186	0.585989	0.497087	0	0	0	0
S479	S479	NA	sRNA	-1.69087	-3.22852	0.0204095	0.0686766	1	0.159744	1.11709	0.838093	0.934138	1	-0.832532	-1.78081	0.254429	0.338231	1	-1.32141	-2.4991	0.0323923	0.139849	1					3.38787	1.51092	2.89035	2.59638	0.806874	0.669602	0.809943	0.76214	1.50603	1.44137	1.4737	0.744836	1.62068	1.44449	1.27
S48	S48	NA	sRNA	-0.680297	-1.60247	0.314887	0.487956	1	0.217184	1.16246	0.797219	0.921009	1	-0.0886584	-1.06338	0.903404	0.929322	1	-0.566028	-1.48044	0.335637	0.577345	1					6.79307	8.22314	4.94102	6.65241	2.36459	7.84922	2.37358	4.1958	3.92312	9.85601	6.88956	3.0559	7.46348	0.705526	3.74164
S480	S480	NA	sRNA	0.23391	1.17602	0.533114	0.688794	1	-0.304652	-1.23512	0.549603	0.800735	1	0.767422	1.70223	0.00487207	0.0103767	1	-0.358712	-1.28228	0.341867	0.582546	1					41.8505	41.4498	37.1171	40.1391	42.722	42.862	51.2054	45.5965	36.8949	54.1052	45.5001	25.4282	21.9559	19.9767	22.4536
S481	S481	NA	sRNA	0.144444	1.1053	0.718334	0.829555	1	-0.250084	-1.18928	0.606393	0.832494	1	0.319685	1.24806	0.211132	0.289101	1	0.0331897	1.02327	0.936663	0.971341	1					61.8692	43.5194	32.7519	46.0468	52.3363	44.7406	50.6365	49.2378	48.6467	85.6065	67.1266	39.814	33.6535	24.8345	32.7673
S482	S482	NA	sRNA	-0.338881	-1.26478	0.508504	0.667305	1	-2.12854	-4.37275	0.00458342	0.0647872	1	1.59649	3.02407	0.00337731	0.00747219	1	-0.618979	-1.53579	0.138083	0.348404	1					22.6933	18.3138	13.4449	18.1507	10.209	14.9509	16.8788	14.0129	11.5825	23.0644	17.3235	0.665229	4.65256	5.91298	3.74359
S483	S483	NA	sRNA	-1.02999	-2.042	0.0115559	0.0454603	1	-2.8424	-7.17212	2.57735e-07	0.000140686	0.000926558	0.987825	1.98319	0.00337379	0.00746915	1	0.165849	1.12183	0.699144	0.845175	1					332.74	293.317	158.527	261.528	117.665	129.62	121.249	122.845	323.279	504.09	413.685	25.3764	50.1964	70.8374	48.8034
S484	S484	NA	sRNA	-1.9665	-3.90819	8.56819e-05	0.000952533	0.315309	-2.87348	-7.32833	1.65781e-06	0.00052022	0.00595982	0.237975	1.17934	0.575857	0.655258	1	-0.201163	-1.14962	0.648732	0.812157	1					317.523	261.25	259.694	279.489	56.4384	67.9259	84.823	69.7291	243.47	448.116	345.793	13.1255	47.2414	73.6849	44.6839
S485	S485	NA	sRNA	-1.8194	-3.52935	2.21433e-05	0.000335299	0.0814872	-2.41884	-5.3474	7.90996e-06	0.00177296	0.0284363	0.234319	1.17635	0.532778	0.61839	1	-0.402448	-1.32175	0.249434	0.492461	1					262.69	230.158	257.286	250.045	63.8439	68.12	75.2765	69.0802	189.781	351.196	270.488	19.6451	45.7986	70.3007	45.2481
S486	S486	NA	sRNA	#N/A	#N/A	#N/A	#N/A	#N/A	#N/A	#N/A	#N/A	#N/A	#N/A	#N/A	#N/A	#N/A	#N/A	#N/A	#N/A	#N/A	#N/A	#N/A	#N/A					0	0	0	0	0	0	0	0	0	0	0	0	0	0	0
S487	S487	NA	sRNA	-3.95412	-15.4992	0.158478	0.309297	1	0.476922	1.39177	0.631818	#N/A	1	-4.89426	-29.7385	0.0699052	0.113665	1	0.383566	1.30456	0.67985	0.830938	1					3.54935	0	0.958904	1.50275	0	0	0	0	3.33095	2.86913	3.10004	1.77917	4.60867	2.87535	3.08773
S488	S488	NA	sRNA	-0.0846486	-1.06043	0.932339	0.963609	1	-0.181029	-1.13369	0.883203	#N/A	1	0.363414	1.28647	0.722171	0.783196	1	-1.44155	-2.71612	0.0955376	0.281062	1					5.06465	4.37919	1.95469	3.79951	6.5481	1.35852	2.191	3.36587	1.358	2.92431	2.14116	0	2.81838	3.90753	2.24197
S49	S49	NA	sRNA	-3.28851	-9.77101	8.99503e-10	1.17035e-07	3.31017e-06	0.239889	1.1809	0.658521	0.854961	1	-3.99259	-15.918	2.22245e-85	4.54686e-83	8.01636e-82	0.449453	1.36552	0.280664	0.525861	1					236.368	230.169	273.937	246.824	27.2299	22.8085	23.7571	24.5985	674.178	291.854	483.016	398.046	348.973	243.511	330.177
S490	S490	NA	sRNA	3.9524	15.4807	0.105284	0.231538	1	-0.0476584	-1.03359	0.970136	#N/A	1	0.643284	1.56188	0.601961	0.677409	1	3.14978	8.87519	0.20893	#N/A	1					0	0	0	0	1.06075	0	3.19436	1.41837	1.31993	0.94744	1.13368	1.17503	0	0.949494	0.708175
S491	S491	NA	sRNA	2.21703	4.64934	0.397273	#N/A	1	-1.78429	-3.44448	0.566794	#N/A	1	1.88674	3.69799	0.452596	#N/A	1	1.77565	3.42392	0.511102	#N/A	1					0	0	0	0	0	0	1.46067	0.486889	0	1.29969	0.649847	0	0	0	0
S492	S492	NA	sRNA	1.82308	3.53836	1.80949e-07	7.06303e-06	0.000665892	-0.285624	-1.21894	0.559179	0.807248	1	1.44109	2.71527	2.5669e-11	1.58292e-10	9.2588e-08	0.56573	1.48014	0.0944403	0.279475	1					44.4423	35.2963	29.5402	36.4263	142.585	108.614	121.409	124.202	63.7752	90.6049	77.19	43.2191	39.3868	32.3837	38.3299
S493	S493	NA	sRNA	0.737637	1.66744	0.464463	0.624439	1	1.34993	2.54899	0.129078	0.420173	1	-0.575689	-1.49039	0.491016	0.580277	1	-0.0108019	-1.00752	0.990123	0.996523	1					1.7705	0.535807	1.79371	1.36667	0.667649	0	6.0317	2.23311	2.07694	1.78899	1.93297	4.80726	1.14946	2.39049	2.7824
S494	S494	NA	sRNA	1.12562	2.18195	0.191736	0.353764	1	0.00324237	1.00225	0.997545	#N/A	1	1.07989	2.11387	0.171781	0.24366	1	0.19067	1.14129	0.825824	0.915095	1					2.80421	1.13152	0.631328	1.52235	4.22983	2.63266	3.53826	3.46692	1.31583	4.40766	2.86174	0.780921	3.03428	0.63103	1.48208
S495	S495	NA	sRNA	#N/A	#N/A	#N/A	#N/A	#N/A	#N/A	#N/A	#N/A	#N/A	#N/A	#N/A	#N/A	#N/A	#N/A	#N/A	#N/A	#N/A	#N/A	#N/A	#N/A					0	0	0	0	0	0	0	0	0	0	0	0	0	0	0
S496	S496	NA	sRNA	-1.75986	-3.38665	0.551449	#N/A	1	#N/A	#N/A	#N/A	#N/A	#N/A	#N/A	#N/A	#N/A	#N/A	#N/A	-2.41084	-5.31783	0.437927	#N/A	1					0	0	1.05879	0.35293	0	0	0	0	0	0	0	0	0	0	0
S497	S497	NA	sRNA	-1.54653	-2.92114	0.300232	0.471065	1	0.173568	1.12784	0.873845	#N/A	1	-1.44353	-2.71986	0.340185	0.430398	1	-0.0216447	-1.01512	0.982654	#N/A	1					1.54616	1.24777	0	0.931309	0.7774	0	0	0.259133	1.45102	1.38871	1.41986	1.29173	0.669204	0	0.653644
S498	S498	NA	sRNA	1.56615	2.96113	0.00323294	0.0164599	1	-0.142873	-1.1041	0.807981	0.925058	1	1.349	2.54735	8.4106e-05	0.000247479	0.30337	0.152293	1.11133	0.769249	0.886344	1					6.61991	4.27388	4.17306	5.02228	15.6437	14.9158	12.6962	14.4186	4.76296	11.5943	8.17865	5.71492	3.72478	4.46902	4.63624
S499	S499	NA	sRNA	#N/A	#N/A	#N/A	#N/A	#N/A	#N/A	#N/A	#N/A	#N/A	#N/A	#N/A	#N/A	#N/A	#N/A	#N/A	#N/A	#N/A	#N/A	#N/A	#N/A					0	0	0	0	0	0	0	0	0	0	0	0	0	0	0
S5	S5	NA	sRNA	#N/A	#N/A	#N/A	#N/A	#N/A	#N/A	#N/A	#N/A	#N/A	#N/A	#N/A	#N/A	#N/A	#N/A	#N/A	#N/A	#N/A	#N/A	#N/A	#N/A					0	0	0	0	0	0	0	0	0	0	0	0	0	0	0
S50	S50	NA	sRNA	1.27456	2.41926	0.104026	0.229838	1	1.1245	2.18026	0.284618	#N/A	1	2.00037	4.00103	9.08266e-05	0.000266129	0.327612	-2.31664	-4.98169	0.00192497	0.0224137	1					7.16631	9.39788	8.87367	8.47929	18.0159	23.5477	18.9887	20.1841	1.12089	4.02286	2.57188	5.98706	0.775427	4.8379	3.8668
S500	S500	NA	sRNA	2.21716	4.64976	0.39724	#N/A	1	#N/A	#N/A	#N/A	#N/A	#N/A	1.88687	3.69832	0.45256	#N/A	1	#N/A	#N/A	#N/A	#N/A	#N/A					0	0	0	0	0	1.70224	0	0.567414	0	0	0	0	0	0	0
S501	S501	NA	sRNA	#N/A	#N/A	#N/A	#N/A	#N/A	#N/A	#N/A	#N/A	#N/A	#N/A	#N/A	#N/A	#N/A	#N/A	#N/A	#N/A	#N/A	#N/A	#N/A	#N/A					0	0	0	0	0	0	0	0	0	0	0	0	0	0	0
S502	S502	NA	sRNA	#N/A	#N/A	#N/A	#N/A	#N/A	#N/A	#N/A	#N/A	#N/A	#N/A	#N/A	#N/A	#N/A	#N/A	#N/A	#N/A	#N/A	#N/A	#N/A	#N/A					0	0	0	0	0	0	0	0	0	0	0	0	0	0	0
S503	S503	NA	sRNA	-1.75979	-3.38649	0.552312	0.705553	1	0.867493	1.82449	0.436409	#N/A	1	-4.06503	-16.7377	0.132207	0.195251	1	1.2586	2.39263	0.39235	#N/A	1					0	0.679755	0	0.226585	0	0	0	0	1.05397	0.756538	0.905255	0.938271	1.45827	1.51636	1.3043
S504	S504	NA	sRNA	0.744801	1.67574	0.412274	0.57771	1	-1.65867	-3.15726	0.0712027	0.301253	1	-0.00686758	-1.00477	0.993492	0.994636	1	1.65674	3.15304	0.0347649	0.144633	1					3.39822	1.17532	0.655767	1.7431	5.12582	3.64609	0	2.92397	12.3009	3.92424	8.11255	2.02788	1.26069	3.93274	2.4071
S505	S505	NA	sRNA	-0.29204	-1.22437	0.606239	0.747269	1	0.422748	1.34048	0.455269	0.733702	1	-0.995577	-1.99388	0.0190747	0.0357446	1	0.347389	1.27226	0.517628	0.725212	1					4.18035	3.28926	8.18797	5.21919	5.04446	5.49445	1.89887	4.14593	14.1232	4.7872	9.45521	9.255	7.59918	3.66874	6.84097
S506	S506	NA	sRNA	#N/A	#N/A	#N/A	#N/A	#N/A	#N/A	#N/A	#N/A	#N/A	#N/A	#N/A	#N/A	#N/A	#N/A	#N/A	#N/A	#N/A	#N/A	#N/A	#N/A					0	0	0	0	0	0	0	0	0	0	0	0	0	0	0
S507	S507	NA	sRNA	#N/A	#N/A	#N/A	#N/A	#N/A	#N/A	#N/A	#N/A	#N/A	#N/A	#N/A	#N/A	#N/A	#N/A	#N/A	#N/A	#N/A	#N/A	#N/A	#N/A					0	0	0	0	0	0	0	0	0	0	0	0	0	0	0
S508	S508	NA	sRNA	0.649805	1.56896	0.543059	0.697181	1	-1.23832	-2.35923	0.314787	#N/A	1	1.39701	2.63355	0.184681	0.258793	1	0.272523	1.20792	0.784124	0.89313	1					0.561539	4.07853	0.758536	1.79953	0	5.27186	3.40096	2.89094	5.26986	0.756538	3.0132	0.938271	0.729133	0.758178	0.808527
S509	S509	NA	sRNA	2.21624	4.64681	0.411814	#N/A	1	-3.32485	-10.0203	0.276078	#N/A	1	1.88678	3.6981	0.452584	#N/A	1	3.28559	9.7513	0.207899	#N/A	1					0	0	0	0	1.15817	0	0	0.386056	0	3.10335	1.55167	0	0	0	0
S51	S51	NA	sRNA	2.09238	4.26452	0.00886329	0.037156	1	-0.280524	-1.21464	0.736205	0.894316	1	1.41734	2.67092	0.03919	0.067846	1	0.87609	1.83539	0.292184	0.534842	1					1.27536	0.30877	0.689111	0.757747	3.46272	4.78935	1.93105	3.39438	1.43626	3.09283	2.26455	1.70479	0.331199	0.688785	0.908258
S510	S510	NA	sRNA	1.41775	2.67168	0.00149496	0.00911769	1	-0.642743	-1.56129	0.251345	0.569063	1	2.47007	5.54071	5.16989e-33	1.64962e-31	1.86478e-29	-0.542888	-1.45689	0.148773	0.36305	1					92.2136	103.887	68.7591	88.2865	278.929	199.001	203.29	227.073	48.462	124.235	86.3487	41.4986	31.2907	29.8811	34.2235
S511	S511	NA	sRNA	#N/A	#N/A	#N/A	#N/A	#N/A	#N/A	#N/A	#N/A	#N/A	#N/A	#N/A	#N/A	#N/A	#N/A	#N/A	#N/A	#N/A	#N/A	#N/A	#N/A					0	0	0	0	0	0	0	0	0	0	0	0	0	0	0
S512	S512	NA	sRNA	0.825422	1.77205	0.0649443	0.163783	1	-0.543504	-1.45751	0.307023	0.620373	1	0.603482	1.51938	0.055829	0.0933525	1	0.620827	1.53776	0.160863	0.37789	1					10.2406	7.54568	8.4202	8.7355	14.7752	19.2283	12.1348	15.3794	17.9674	20.9951	19.4812	8.36949	9.25006	7.81506	8.4782
S513	S513	NA	sRNA	-1.17207	-2.25334	0.295264	0.466814	1	0.0998815	1.07169	0.90002	0.957984	1	-2.23516	-4.70814	0.0244126	0.0442915	1	0.969635	1.95835	0.22538	0.466567	1					1.52526	1.23091	3.43391	2.06336	2.30068	0	0	0.766894	8.11131	2.73989	5.4256	4.67234	3.3008	2.05937	3.34417
S514	S514	NA	sRNA	-1.54201	-2.912	8.28633e-06	0.00015321	0.0304937	0.963951	1.95064	0.0398276	0.216454	1	-2.05508	-4.15566	5.44571e-30	1.57835e-28	1.96427e-26	-0.480929	-1.39564	0.150497	0.365874	1					304.747	257.777	311.03	291.185	98.1778	99.6066	93.9939	97.2594	354.493	239.754	297.124	414.589	347.825	249.418	337.277
S515	S515	NA	sRNA	#N/A	#N/A	#N/A	#N/A	#N/A	#N/A	#N/A	#N/A	#N/A	#N/A	#N/A	#N/A	#N/A	#N/A	#N/A	#N/A	#N/A	#N/A	#N/A	#N/A					0	0	0	0	0	0	0	0	0	0	0	0	0	0	0
S516	S516	NA	sRNA	-1.15116	-2.22092	0.00942306	0.0390829	1	-0.210967	-1.15746	0.671844	0.860548	1	-1.08008	-2.11416	0.000820945	0.00203076	1	0.011233	1.00782	0.977694	0.988688	1					52.9129	44.9197	43.1638	46.9988	11.9201	26.4508	23.9309	20.7673	87.3834	46.2905	66.8369	48.5116	27.6604	32.0096	36.0606
S517	S517	NA	sRNA	#N/A	#N/A	#N/A	#N/A	#N/A	#N/A	#N/A	#N/A	#N/A	#N/A	#N/A	#N/A	#N/A	#N/A	#N/A	#N/A	#N/A	#N/A	#N/A	#N/A					0	0	0	0	0	0	0	0	0	0	0	0	0	0	0
S518	S518	NA	sRNA	0.617313	1.53402	0.438889	0.601098	1	-1.54971	-2.92758	0.165446	#N/A	1	2.27035	4.82442	0.0326618	0.0574306	1	0.108798	1.07833	0.885502	0.945847	1					2.5947	3.92617	2.62872	3.04986	5.87071	1.21798	5.89304	4.32724	4.26132	5.24359	4.75245	1.08386	0.842274	0	0.642046
S519	S519	NA	sRNA	0.807681	1.7504	0.0212595	0.0708584	1	-0.123708	-1.08953	0.782537	0.916585	1	1.10696	2.15392	0.00018915	0.000525451	0.682265	-0.228777	-1.17184	0.546456	0.742621	1					111.549	83.8961	88.2696	94.5717	154.321	224.322	101.939	160.194	102.208	131.611	116.909	62.3127	78.8487	46.3419	62.5011
S52	S52	NA	sRNA	#N/A	#N/A	#N/A	#N/A	#N/A	#N/A	#N/A	#N/A	#N/A	#N/A	#N/A	#N/A	#N/A	#N/A	#N/A	#N/A	#N/A	#N/A	#N/A	#N/A					0	0	0	0	0	0	0	0	0	0	0	0	0	0	0
S520	S520	NA	sRNA	0.609842	1.52609	0.0783157	0.188896	1	-1.11298	-2.16292	0.0341914	0.201027	1	1.34302	2.53682	1.37332e-09	7.12896e-09	4.95356e-06	0.194527	1.14435	0.646439	0.811149	1					117.076	91.6529	71.9714	93.5667	157.914	130.755	122.07	136.913	105.486	197.715	151.6	54.6645	37.6251	42.279	44.8562
S521	S521	NA	sRNA	-0.375954	-1.2977	0.811654	#N/A	1	2.86199	7.27015	0.372862	#N/A	1	0.179462	1.13246	0.918007	#N/A	1	-3.20184	-9.20131	0.286322	#N/A	1					0.464483	0	0.627431	0.363971	0.700619	0	0	0.23354	0	0	0	0	0.60311	0	0.201037
S522	S522	NA	sRNA	-0.692963	-1.6166	0.0374309	0.109488	1	0.117584	1.08492	0.833036	0.934138	1	0.0716976	1.05095	0.705424	0.770658	1	-0.974835	-1.96542	0.0159349	0.0883516	1					346.607	307.688	271.317	308.537	159.377	165.39	232.649	185.805	240.391	204.083	222.237	176.878	139.76	123.728	146.789
S523	S523	NA	sRNA	-0.0781878	-1.05569	0.944004	0.968825	1	-4.47808	-22.2862	0.134961	#N/A	1	1.89865	3.72864	0.209994	0.287883	1	0.24796	1.18753	0.805496	0.906333	1					0.723522	1.75168	2.93203	1.80241	0	2.71704	2.191	1.63601	0.679001	5.84862	3.26381	0	0	0.976883	0.325628
S524	S524	NA	sRNA	0.0364067	1.02556	0.96978	0.981495	1	0.076056	1.05413	0.940922	#N/A	1	-0.16812	-1.12359	0.871349	0.902487	1	0.172968	1.12738	0.836611	0.923626	1					2.19697	1.32974	0.741926	1.42288	0.82847	0	3.32648	1.38498	2.57723	2.21991	2.39857	1.83545	1.42633	0.741575	1.33445
S525	S525	NA	sRNA	2.21716	4.64976	0.39724	#N/A	1	#N/A	#N/A	#N/A	#N/A	#N/A	0.17944	1.13244	0.918562	#N/A	1	#N/A	#N/A	#N/A	#N/A	#N/A					0	0	0	0	0	1.33289	0	0.444295	0	0	0	0	0	0.958451	0.319484
S526	S526	NA	sRNA	#N/A	#N/A	#N/A	#N/A	#N/A	#N/A	#N/A	#N/A	#N/A	#N/A	#N/A	#N/A	#N/A	#N/A	#N/A	#N/A	#N/A	#N/A	#N/A	#N/A					0	0	0	0	0	0	0	0	0	0	0	0	0	0	0
S527	S527	NA	sRNA	-0.917427	-1.88874	0.158111	0.309274	1	0.649343	1.56845	0.251065	0.569063	1	-2.84259	-7.17305	3.57223e-10	1.95965e-09	1.2885e-06	1.31855	2.49415	0.00458797	0.0403886	1					8.62916	5.4318	9.32512	7.79536	7.28901	3.8886	0.522624	3.90008	39.1952	15.811	27.5031	34.3158	22.8573	15.8452	24.3394
S528	S528	NA	sRNA	#N/A	#N/A	#N/A	#N/A	#N/A	#N/A	#N/A	#N/A	#N/A	#N/A	#N/A	#N/A	#N/A	#N/A	#N/A	#N/A	#N/A	#N/A	#N/A	#N/A					0	0	0	0	0	0	0	0	0	0	0	0	0	0	0
S529	S529	NA	sRNA	#N/A	#N/A	#N/A	#N/A	#N/A	#N/A	#N/A	#N/A	#N/A	#N/A	#N/A	#N/A	#N/A	#N/A	#N/A	#N/A	#N/A	#N/A	#N/A	#N/A					0	0	0	0	0	0	0	0	0	0	0	0	0	0	0
S53	S53	NA	sRNA	0.891844	1.85555	0.0852308	0.19961	1	2.00467	4.01297	6.41444e-05	0.00672631	0.230599	0.315643	1.24457	0.212246	0.290284	1	-1.70018	-3.24942	0.000149867	0.00352564	0.53862					34.8362	43.2945	37.6459	38.5922	73.565	75.0037	60.4824	69.6837	17.872	15.0187	16.4453	43.4616	45.8363	50.1708	46.4896
S530	S530	NA	sRNA	#N/A	#N/A	#N/A	#N/A	#N/A	#N/A	#N/A	#N/A	#N/A	#N/A	#N/A	#N/A	#N/A	#N/A	#N/A	#N/A	#N/A	#N/A	#N/A	#N/A					0	0	0	0	0	0	0	0	0	0	0	0	0	0	0
S531	S531	NA	sRNA	0.619503	1.53635	0.264157	0.436287	1	-0.920138	-1.8923	0.0924117	0.346048	1	0.672584	1.59393	0.121611	0.181763	1	0.870524	1.82833	0.0501055	0.186399	1					3.32256	4.25862	4.48817	4.02312	3.53767	5.13767	9.46968	6.04834	10.6383	9.74264	10.1905	3.75552	3.29909	2.37497	3.14319
S532	S532	NA	sRNA	0.684591	1.60725	0.476936	0.635613	1	-1.26849	-2.40908	0.221504	#N/A	1	0.68955	1.61278	0.480788	0.571295	1	0.960311	1.94573	0.236224	0.476786	1					0.55738	2.02416	2.25875	1.61343	4.20372	3.13969	0	2.4478	4.70774	3.75467	4.23121	1.39698	0.723732	1.50512	1.20861
S533	S533	NA	sRNA	#N/A	#N/A	#N/A	#N/A	#N/A	#N/A	#N/A	#N/A	#N/A	#N/A	#N/A	#N/A	#N/A	#N/A	#N/A	#N/A	#N/A	#N/A	#N/A	#N/A					0	0	0	0	0	0	0	0	0	0	0	0	0	0	0
S534	S534	NA	sRNA	#N/A	#N/A	#N/A	#N/A	#N/A	#N/A	#N/A	#N/A	#N/A	#N/A	#N/A	#N/A	#N/A	#N/A	#N/A	#N/A	#N/A	#N/A	#N/A	#N/A					0	0	0	0	0	0	0	0	0	0	0	0	0	0	0
S535	S535	NA	sRNA	#N/A	#N/A	#N/A	#N/A	#N/A	#N/A	#N/A	#N/A	#N/A	#N/A	#N/A	#N/A	#N/A	#N/A	#N/A	#N/A	#N/A	#N/A	#N/A	#N/A					0	0	0	0	0	0	0	0	0	0	0	0	0	0	0
S536	S536	NA	sRNA	-1.47819	-2.786	7.26337e-05	0.000824986	0.267292	0.121151	1.0876	0.812204	0.925443	1	-0.509489	-1.42355	0.0454613	0.077507	1	-1.00358	-2.00497	0.00760079	0.0552073	1					284.366	265.997	250.056	266.806	97.4849	105.748	74.7897	92.6742	251.272	126.254	188.763	111.844	155.247	68.5616	111.884
S537	S537	NA	sRNA	-1.42948	-2.6935	0.0824749	0.195766	1	0.65371	1.57321	0.397705	0.693862	1	-1.01459	-2.02033	0.22259	0.301938	1	-0.902482	-1.86928	0.197213	0.431479	1					2.55361	0.824318	2.06967	1.81587	0	1.27861	0.773294	0.683967	1.91718	0.688073	1.30263	1.28004	1.76839	0.229855	1.09276
S538	S538	NA	sRNA	3.04623	8.26052	0.219414	#N/A	1	#N/A	#N/A	#N/A	#N/A	#N/A	2.70579	6.52416	0.262196	#N/A	1	#N/A	#N/A	#N/A	#N/A	#N/A					0	0	0	0	1.50332	0	0	0.501105	0	0	0	0	0	0	0
S539	S539	NA	sRNA	-0.50992	-1.42397	0.423279	0.585886	1	-0.0651656	-1.04621	0.911723	0.963036	1	-0.930495	-1.90593	0.0859013	0.135433	1	0.698377	1.62268	0.152598	0.368253	1					1.82741	1.69162	2.17808	1.89904	1.78358	1.41286	0.65104	1.28249	4.84225	3.62057	4.23141	3.77185	1.39577	1.01596	2.06119
S54	S54	NA	sRNA	-0.42076	-1.33863	0.228369	0.39735	1	1.22631	2.33967	0.0242693	0.165919	1	-2.04728	-4.13326	3.09403e-27	7.27098e-26	1.11602e-23	0.203125	1.15119	0.497023	0.711276	1					169.767	183.072	174.247	175.695	99.5225	135.022	151.535	128.693	364.56	212.241	288.4	455.843	428.838	421.397	435.359
S540	S540	NA	sRNA	0.375698	1.29747	0.57932	0.724768	1	0.522937	1.43688	0.450104	0.727765	1	-0.487255	-1.40177	0.424396	0.515201	1	0.715647	1.64222	0.246484	0.489376	1					3.10935	1.88197	2.52009	2.5038	4.22109	2.33531	2.82476	3.12705	8.46226	2.93237	5.69731	7.27354	3.63361	0.419817	3.77566
S541	S541	NA	sRNA	#N/A	#N/A	#N/A	#N/A	#N/A	#N/A	#N/A	#N/A	#N/A	#N/A	#N/A	#N/A	#N/A	#N/A	#N/A	#N/A	#N/A	#N/A	#N/A	#N/A					0	0	0	0	0	0	0	0	0	0	0	0	0	0	0
S542	S542	NA	sRNA	2.12469	4.36109	0.06325	0.161481	1	-0.292869	-1.22507	0.786577	#N/A	1	1.03812	2.05355	0.304512	0.392934	1	1.62357	3.08136	0.164955	#N/A	1					0	0.450926	0.503187	0.318038	1.68565	1.39887	1.12804	1.40419	1.39834	1.50559	1.45196	0.933626	0.483682	0	0.472436
S545	S545	NA	sRNA	-0.652934	-1.57236	0.481743	0.640077	1	-0.741202	-1.67157	0.541447	#N/A	1	1.90124	3.73533	0.110676	0.168313	1	-1.63002	-3.09518	0.0640664	0.219829	1					1.97367	0.597293	1.99955	1.52351	1.1164	0.463233	1.12064	0.900091	0.694585	0.664761	0.679673	0.412224	0	0	0.137408
S546	S546	NA	sRNA	3.52238	11.4906	0.0176408	0.0614804	1	-2.69791	-6.48862	0.115717	#N/A	1	3.29109	9.78851	0.0178956	0.0337714	1	2.94443	7.69771	0.0530935	0.193336	1					0	0.690054	0	0.230018	2.57955	3.21104	4.31561	3.36873	6.41965	0	3.20982	0.476244	0	0	0.158748
S547	S547	NA	sRNA	#N/A	#N/A	#N/A	#N/A	#N/A	#N/A	#N/A	#N/A	#N/A	#N/A	#N/A	#N/A	#N/A	#N/A	#N/A	#N/A	#N/A	#N/A	#N/A	#N/A					0	0	0	0	0	0	0	0	0	0	0	0	0	0	0
S548	S548	NA	sRNA	-4.16415	-17.9281	0.132082	0.272724	1	0.494719	1.40905	0.786545	#N/A	1	-1.90463	-3.74413	0.505825	#N/A	1	-2.54407	-5.8323	0.0771982	#N/A	1					1.89697	0.765438	2.56245	1.74162	0	0	0	0	0.593413	0	0.296706	0.52827	0	0	0.17609
S549	S549	NA	sRNA	0.0545258	1.03852	0.987685	#N/A	1	-1.78402	-3.44385	0.566858	#N/A	1	#N/A	#N/A	#N/A	#N/A	#N/A	1.77539	3.42331	0.511172	#N/A	1					0	0	0	0	0	0	0	0	0.743328	0	0.371664	0	0	0	0
S55	S55	NA	sRNA	0.876663	1.83612	0.299727	0.470534	1	0.42383	1.34148	0.737708	#N/A	1	2.52185	5.74319	0.00378805	0.00830173	1	-1.81833	-3.52673	0.065259	0.222266	1					5.11879	6.1964	0.691455	4.00222	12.3538	4.80564	3.87524	7.01155	2.88229	0	1.44115	2.56588	0	0	0.855295
S550	S550	NA	sRNA	-0.0555673	-1.03927	0.947994	0.970924	1	0.4364	1.35322	0.632854	0.846977	1	-0.262754	-1.19977	0.727582	0.787591	1	-0.235456	-1.17728	0.782466	0.893044	1					3.31969	8.0371	1.49476	4.28385	0	8.31094	4.18868	4.16654	9.34625	0.745412	5.04583	2.77342	6.46569	2.98811	4.07574
S551	S551	NA	sRNA	-1.75979	-3.38649	0.556103	0.70731	1	-0.890384	-1.85367	0.578106	#N/A	1	-1.90463	-3.74413	0.505825	#N/A	1	1.25834	2.39221	0.424135	#N/A	1					0	1.01208	0	0.33736	0	0	0	0	2.35387	0	1.17694	0.698491	0	0	0.23283
S552	S552	NA	sRNA	-0.628382	-1.54583	0.0612757	0.158164	1	-0.950797	-1.93294	0.0680613	0.294182	1	1.39254	2.6254	5.6276e-10	3.02516e-09	2.02988e-06	-1.05276	-2.0745	0.00426832	0.0392316	1					125.836	103.181	83.5547	104.19	70.2163	61.4634	63.081	64.9202	57.4504	85.6256	71.538	27.5253	20.7	12.9147	20.38
S553	S553	NA	sRNA	#N/A	#N/A	#N/A	#N/A	#N/A	#N/A	#N/A	#N/A	#N/A	#N/A	#N/A	#N/A	#N/A	#N/A	#N/A	#N/A	#N/A	#N/A	#N/A	#N/A					0	0	0	0	0	0	0	0	0	0	0	0	0	0	0
S554	S554	NA	sRNA	-0.708846	-1.6345	0.138433	0.281509	1	-0.277086	-1.21174	0.618027	0.839681	1	-0.50637	-1.42047	0.195662	0.271012	1	-0.0473754	-1.03338	0.909347	0.957304	1					16.0006	11.5168	20.4456	15.9877	10.4368	7.30789	9.82173	9.18881	23.5387	19.2265	21.3826	13.3677	9.54577	9.92603	10.9465
S555	S555	NA	sRNA	-2.23695	-4.714	7.01553e-07	1.97165e-05	0.00258172	0.156087	1.11426	0.785707	0.917392	1	-2.49879	-5.6521	1.23246e-20	1.83183e-19	4.44548e-17	0.238077	1.17942	0.523701	0.730264	1					106.725	93.7252	87.3335	95.9279	16.2535	16.0268	27.406	19.8954	190.487	130.818	160.653	142.974	93.3806	53.0456	96.4668
S556	S556	NA	sRNA	0.110976	1.07996	0.928865	0.961717	1	-0.293022	-1.2252	0.79355	#N/A	1	-0.642512	-1.56104	0.562246	0.643678	1	0.894918	1.8595	0.415978	#N/A	1					1.98017	0	0	0.660055	0.746713	0	1.49911	0.748606	0.929159	3.33474	2.13195	0.82716	1.28558	1.33679	1.14984
S557	S557	NA	sRNA	#N/A	#N/A	#N/A	#N/A	#N/A	#N/A	#N/A	#N/A	#N/A	#N/A	#N/A	#N/A	#N/A	#N/A	#N/A	#N/A	#N/A	#N/A	#N/A	#N/A					0	0	0	0	0	0	0	0	0	0	0	0	0	0	0
S558	S558	NA	sRNA	0.390113	1.3105	0.588297	0.732088	1	-0.180737	-1.13346	0.73095	0.891704	1	-1.53546	-2.89882	0.00983163	0.0196746	1	2.43677	5.41427	7.28906e-06	0.000345438	0.0261969					3.83421	3.48104	3.23706	3.51744	2.89173	1.79982	8.70818	4.46658	28.3364	26.474	27.4052	16.8172	14.9356	2.58843	11.4471
S559	S559	NA	sRNA	-0.402068	-1.3214	0.454802	0.615218	1	0.03552	1.02493	0.956803	0.980969	1	0.249705	1.18896	0.62576	0.699805	1	-0.73557	-1.66506	0.138579	0.349354	1					11.6579	12.8292	10.737	11.7414	11.9895	3.97989	8.82572	8.26503	10.4432	9.28091	9.86207	5.31246	8.94471	4.29278	6.18332
S56	S56	NA	sRNA	#N/A	#N/A	#N/A	#N/A	#N/A	#N/A	#N/A	#N/A	#N/A	#N/A	#N/A	#N/A	#N/A	#N/A	#N/A	#N/A	#N/A	#N/A	#N/A	#N/A					0	0	0	0	0	0	0	0	0	0	0	0	0	0	0
S560	S560	NA	sRNA	#N/A	#N/A	#N/A	#N/A	#N/A	#N/A	#N/A	#N/A	#N/A	#N/A	#N/A	#N/A	#N/A	#N/A	#N/A	#N/A	#N/A	#N/A	#N/A	#N/A					0	0	0	0	0	0	0	0	0	0	0	0	0	0	0
S562	S562	NA	sRNA	#N/A	#N/A	#N/A	#N/A	#N/A	#N/A	#N/A	#N/A	#N/A	#N/A	#N/A	#N/A	#N/A	#N/A	#N/A	#N/A	#N/A	#N/A	#N/A	#N/A					0	0	0	0	0	0	0	0	0	0	0	0	0	0	0
S563	S563	NA	sRNA	-2.91005	-7.51644	1.64309e-07	6.48558e-06	0.000604657	-0.30357	-1.2342	0.576563	0.818108	1	-2.96718	-7.82008	9.44708e-19	1.1948e-17	3.40756e-15	0.302566	1.23334	0.406846	0.635733	1					87.3488	91.7241	79.6091	86.2274	10.3182	11.8562	11.1542	11.1095	208.392	93.5779	150.985	88.3615	72.4238	54.7054	71.8302
S564	S564	NA	sRNA	-2.01547	-4.04311	0.0169033	0.05956	1	-1.24429	-2.36903	0.0372446	0.210205	1	-2.15245	-4.44582	0.00471144	0.0100777	1	1.27767	2.42447	0.00727475	0.0540932	1					6.0861	6.69758	6.72643	6.50337	0.834561	2.07773	1.67547	1.52926	24.9233	18.6353	21.7793	6.47131	5.74728	5.2292	5.81593
S565	S565	NA	sRNA	-0.804694	-1.74677	0.297849	0.468792	1	0.065906	1.04674	0.913897	0.963871	1	-2.13048	-4.37862	0.000759337	0.00189589	1	1.38648	2.6144	0.0198053	0.101803	1					2.31132	1.86527	2.77526	2.31728	1.54949	1.92882	0.388847	1.28905	13.2556	3.80593	8.53076	6.22205	5.66882	1.73372	4.54153
S566	S566	NA	sRNA	#N/A	#N/A	#N/A	#N/A	#N/A	#N/A	#N/A	#N/A	#N/A	#N/A	#N/A	#N/A	#N/A	#N/A	#N/A	#N/A	#N/A	#N/A	#N/A	#N/A					0	0	0	0	0	0	0	0	0	0	0	0	0	0	0
S567	S567	NA	sRNA	#N/A	#N/A	#N/A	#N/A	#N/A	#N/A	#N/A	#N/A	#N/A	#N/A	#N/A	#N/A	#N/A	#N/A	#N/A	#N/A	#N/A	#N/A	#N/A	#N/A					0	0	0	0	0	0	0	0	0	0	0	0	0	0	0
S568	S568	NA	sRNA	-0.753624	-1.68602	0.165187	0.318322	1	-0.674654	-1.59621	0.213986	0.520988	1	-1.09635	-2.13812	0.00592088	0.0124353	1	1.16493	2.24223	0.00583591	0.0472362	1					19.4834	18.2988	15.8818	17.888	11.1474	14.507	5.08625	10.2469	81.9651	31.68	56.8226	18.5225	27.9154	9.52461	18.6541
S569	S569	NA	sRNA	-1.75986	-3.38665	0.551449	#N/A	1	-1.78429	-3.44448	0.566794	#N/A	1	#N/A	#N/A	#N/A	#N/A	#N/A	-0.115597	-1.08342	0.948338	#N/A	1					0	0	0.500708	0.166903	0	0	0	0	0	0.49939	0.249695	0	0	0	0
S57	S57	NA	sRNA	2.12194	4.35278	0.00111879	0.00731437	1	0.259108	1.19674	0.766171	0.909684	1	2.10299	4.29598	8.08624e-07	3.12141e-06	0.00291671	-0.372337	-1.29445	0.576319	0.764572	1					4.35636	4.31465	4.81471	4.49524	14.3369	18.5903	25.185	19.3707	1.85832	8.53693	5.19763	3.30864	4.62807	3.743	3.89324
S570	S570	NA	sRNA	-0.962871	-1.94918	0.417074	0.580319	1	-0.89027	-1.85352	0.570889	#N/A	1	0.23811	1.17945	0.864985	0.897231	1	-0.959321	-1.94439	0.361014	#N/A	1					1.04509	1.2651	1.41172	1.24064	0.788197	0.981153	0	0.589783	0.980779	0.704001	0.84239	0	0.678498	0.705526	0.461342
S571	S571	NA	sRNA	#N/A	#N/A	#N/A	#N/A	#N/A	#N/A	#N/A	#N/A	#N/A	#N/A	#N/A	#N/A	#N/A	#N/A	#N/A	#N/A	#N/A	#N/A	#N/A	#N/A					0	0	0	0	0	0	0	0	0	0	0	0	0	0	0
S572	S572	NA	sRNA	#N/A	#N/A	#N/A	#N/A	#N/A	#N/A	#N/A	#N/A	#N/A	#N/A	#N/A	#N/A	#N/A	#N/A	#N/A	#N/A	#N/A	#N/A	#N/A	#N/A					0	0	0	0	0	0	0	0	0	0	0	0	0	0	0
S573	S573	NA	sRNA	#N/A	#N/A	#N/A	#N/A	#N/A	#N/A	#N/A	#N/A	#N/A	#N/A	#N/A	#N/A	#N/A	#N/A	#N/A	#N/A	#N/A	#N/A	#N/A	#N/A					0	0	0	0	0	0	0	0	0	0	0	0	0	0	0
S574	S574	NA	sRNA	#N/A	#N/A	#N/A	#N/A	#N/A	#N/A	#N/A	#N/A	#N/A	#N/A	#N/A	#N/A	#N/A	#N/A	#N/A	#N/A	#N/A	#N/A	#N/A	#N/A					0	0	0	0	0	0	0	0	0	0	0	0	0	0	0
S575	S575	NA	sRNA	-0.0255571	-1.01787	0.942194	0.968099	1	0.496877	1.41116	0.402235	0.698127	1	-0.195255	-1.14493	0.336123	0.426034	1	-0.422002	-1.33979	0.188886	0.42046	1					56.1994	54.6255	55.4965	55.4404	48.2731	51.3578	59.7745	53.1351	64.9523	52.6648	58.8086	61.4302	47.7375	42.6119	50.5932
S576	S576	NA	sRNA	-0.0181944	-1.01269	0.965284	0.979235	1	0.390716	1.31104	0.375923	0.680885	1	-0.751994	-1.68412	0.00764598	0.0156797	1	0.361515	1.28477	0.371897	0.607272	1					22.9198	18.8456	29.7922	23.8525	20.8736	21.1117	25.5365	22.5073	38.9606	48.3576	43.6591	35.4063	39.8676	20.4359	31.9033
S577	S577	NA	sRNA	-0.931691	-1.90751	0.27162	0.443196	1	-0.402761	-1.32204	0.666612	0.859774	1	-0.921203	-1.89369	0.25788	0.342331	1	0.387117	1.30778	0.600043	0.778363	1					2.5187	3.04894	1.70115	2.42293	0.949794	2.36462	0.476703	1.26371	7.97755	0.848336	4.41294	3.15636	1.22641	0.850174	1.74431
S578	S578	NA	sRNA	#N/A	#N/A	#N/A	#N/A	#N/A	#N/A	#N/A	#N/A	#N/A	#N/A	#N/A	#N/A	#N/A	#N/A	#N/A	#N/A	#N/A	#N/A	#N/A	#N/A					0	0	0	0	0	0	0	0	0	0	0	0	0	0	0
S579	S579	NA	sRNA	#N/A	#N/A	#N/A	#N/A	#N/A	#N/A	#N/A	#N/A	#N/A	#N/A	#N/A	#N/A	#N/A	#N/A	#N/A	#N/A	#N/A	#N/A	#N/A	#N/A					0	0	0	0	0	0	0	0	0	0	0	0	0	0	0
RsaG	S58	NA	sRNA	0.144465	1.10532	0.82656	0.899258	1	1.5453	2.91864	0.058298	0.266675	1	0.641529	1.55998	0.220003	0.298894	1	-1.83711	-3.57293	0.00566977	0.0464471	1					6.9192	3.66443	11.6832	7.42227	7.17531	9.74386	7.2026	8.04059	2.43504	3.49573	2.96538	3.97417	7.86122	1.16777	4.33439
S580	S580	NA	sRNA	#N/A	#N/A	#N/A	#N/A	#N/A	#N/A	#N/A	#N/A	#N/A	#N/A	#N/A	#N/A	#N/A	#N/A	#N/A	#N/A	#N/A	#N/A	#N/A	#N/A					0	0	0	0	0	0	0	0	0	0	0	0	0	0	0
S581	S581	NA	sRNA	4.27211	19.3212	0.0934365	0.21356	1	#N/A	#N/A	#N/A	#N/A	#N/A	3.91217	15.055	0.099869	0.15417	1	#N/A	#N/A	#N/A	#N/A	#N/A					0	0	0	0	3.41354	1.0623	0	1.49195	0	0	0	0	0	0	0
S582	S582	NA	sRNA	#N/A	#N/A	#N/A	#N/A	#N/A	#N/A	#N/A	#N/A	#N/A	#N/A	#N/A	#N/A	#N/A	#N/A	#N/A	#N/A	#N/A	#N/A	#N/A	#N/A					0	0	0	0	0	0	0	0	0	0	0	0	0	0	0
S583	S583	NA	sRNA	0.433474	1.35048	0.228297	0.39735	1	0.924406	1.8979	0.0714253	0.301253	1	-0.072291	-1.05138	0.716219	0.779415	1	-0.41049	-1.32914	0.229982	0.471499	1					87.114	88.0305	86.636	87.2602	129.878	110.943	101.698	114.173	119.194	67.3573	93.2758	121.931	110.818	70.9125	101.221
S584	S584	NA	sRNA	-3.43756	-10.8345	0.000752942	0.00542026	1	-0.0503886	-1.03554	0.935924	0.972815	1	-3.55313	-11.7381	6.01042e-05	0.000180209	0.216796	0.0966083	1.06926	0.848654	0.927811	1					6.68856	5.66764	7.228	6.52807	1.51334	0	0	0.504446	13.8094	5.40673	9.60805	6.42611	6.07935	4.96691	5.82412
S585	S585	NA	sRNA	#N/A	#N/A	#N/A	#N/A	#N/A	#N/A	#N/A	#N/A	#N/A	#N/A	#N/A	#N/A	#N/A	#N/A	#N/A	#N/A	#N/A	#N/A	#N/A	#N/A					0	0	0	0	0	0	0	0	0	0	0	0	0	0	0
S586	S586	NA	sRNA	-0.755755	-1.68851	0.179533	0.337814	1	-0.13107	-1.09511	0.814727	0.925549	1	-0.839309	-1.78919	0.0518937	0.0873602	1	0.222944	1.16711	0.660729	0.819916	1					18.8116	10.7161	5.48079	11.6695	8.34561	7.61836	3.90943	6.62447	10.3847	28.3257	19.3552	12.3263	10.5367	5.97622	9.61307
S587	S587	NA	sRNA	-2.53844	-5.8096	0.378702	0.553668	1	-1.27872	-2.42623	0.425736	#N/A	1	-1.90492	-3.74489	0.505751	#N/A	1	0.854415	1.80803	0.496206	#N/A	1					0.745013	0.901853	0	0.548955	0	0	0	0	0.699169	3.01117	1.85517	0	0.967364	0	0.322455
S588	S588	NA	sRNA	0.453266	1.36914	0.747663	0.847271	1	2.8616	7.26823	0.372936	#N/A	1	0.998767	1.99829	0.544827	0.628504	1	-3.20177	-9.20087	0.286333	#N/A	1					0.616773	0.746616	0	0.454463	1.86066	0	0	0.62022	0	0	0	0.51528	0	0	0.17176
S589	S589	NA	sRNA	#N/A	#N/A	#N/A	#N/A	#N/A	#N/A	#N/A	#N/A	#N/A	#N/A	#N/A	#N/A	#N/A	#N/A	#N/A	#N/A	#N/A	#N/A	#N/A	#N/A					0	0	0	0	0	0	0	0	0	0	0	0	0	0	0
S59	S59	NA	sRNA	#N/A	#N/A	#N/A	#N/A	#N/A	#N/A	#N/A	#N/A	#N/A	#N/A	#N/A	#N/A	#N/A	#N/A	#N/A	#N/A	#N/A	#N/A	#N/A	#N/A					0	0	0	0	0	0	0	0	0	0	0	0	0	0	0
S590	S590	NA	sRNA	-1.12451	-2.18027	0.0754939	0.183156	1	1.20244	2.30129	0.0709763	0.300978	1	-1.75241	-3.36921	0.0016507	0.00389494	1	-0.564937	-1.47932	0.308814	0.546885	1					10.1684	4.43127	4.39541	6.3317	3.68109	2.29112	2.4634	2.81187	7.25247	4.93181	6.09214	12.9126	5.28128	5.49167	7.8952
S591	S591	NA	sRNA	0.476981	1.39183	0.271165	0.442804	1	-0.287508	-1.22053	0.559714	0.807532	1	1.76594	3.40095	3.96812e-13	2.98725e-12	1.4313e-09	-1.07592	-2.10807	0.00274907	0.0294802	1					239.366	247.441	161.67	216.159	348.544	259.21	259.263	289.006	114.543	178.007	146.275	80.1889	76.1628	57.5976	71.3164
S592	S592	NA	sRNA	-1.26871	-2.40946	0.0029699	0.0153883	1	1.04889	2.06893	0.0432435	0.226585	1	-1.51812	-2.86418	1.74989e-06	6.46772e-06	0.00631186	-0.569754	-1.48427	0.151431	0.366799	1					26.2604	26.8982	31.8348	28.3311	12.6958	10.1144	11.4697	11.4266	35.861	18.3702	27.1156	46.1285	28.1964	11.5915	28.6388
S593	S593	NA	sRNA	#N/A	#N/A	#N/A	#N/A	#N/A	#N/A	#N/A	#N/A	#N/A	#N/A	#N/A	#N/A	#N/A	#N/A	#N/A	#N/A	#N/A	#N/A	#N/A	#N/A					0	0	0	0	0	0	0	0	0	0	0	0	0	0	0
S594	S594	NA	sRNA	-0.56117	-1.47546	0.153018	0.302506	1	1.44986	2.73181	0.00388385	0.0585939	1	-1.86364	-3.63926	4.24562e-16	4.18308e-15	1.5314e-12	-0.111932	-1.08067	0.753364	0.877941	1					79.0509	67.5478	66.2398	70.9461	41.4468	42.862	55.6859	46.6649	100.37	84.2902	92.3302	189.652	142.164	97.0297	142.949
S595	S595	NA	sRNA	0.225887	1.1695	0.708225	0.824832	1	0.739376	1.66945	0.184348	0.492328	1	-1.82056	-3.53218	8.71771e-05	0.000255867	0.314448	1.2188	2.32753	0.0182019	0.0967811	1					4.0362	2.44295	2.33664	2.9386	6.08814	1.62398	2.18261	3.29824	9.19903	11.264	10.2315	13.2472	7.86122	8.95289	10.0204
S596	S596	NA	sRNA	0.925828	1.89977	0.0655427	0.16469	1	-1.41185	-2.66078	0.0394198	0.216454	1	3.1696	8.99795	9.02921e-33	2.82915e-31	3.25684e-29	-1.15621	-2.22871	0.022686	0.112229	1					435.998	389.332	389.731	405.021	569.447	885.661	798.175	751.095	61.7387	456.482	259.11	45.9806	80.3962	75.4712	67.2827
S597	S597	NA	sRNA	-0.0364896	-1.02562	0.96243	0.978063	1	-0.177204	-1.13069	0.802663	0.922876	1	-0.66922	-1.59021	0.303789	0.392641	1	0.893927	1.85823	0.155442	0.3719	1					0.418035	0.63255	0.988204	0.679596	0.315279	0.981153	0.632956	0.643129	1.96156	1.408	1.68478	0.960425	1.0856	0.423316	0.823113
S598	S598	NA	sRNA	1.26052	2.39582	0.354736	0.529167	1	-0.174163	-1.12831	0.875618	#N/A	1	0.350476	1.27498	0.781631	0.830587	1	1.30173	2.46525	0.224793	#N/A	1					0	0.962188	0	0.320729	0	0	2.40701	0.802338	1.24324	1.07087	1.15706	0.221353	1.37611	0	0.532487
S599	S599	NA	sRNA	#N/A	#N/A	#N/A	#N/A	#N/A	#N/A	#N/A	#N/A	#N/A	#N/A	#N/A	#N/A	#N/A	#N/A	#N/A	#N/A	#N/A	#N/A	#N/A	#N/A					0	0	0	0	0	0	0	0	0	0	0	0	0	0	0
S6	S6	NA	sRNA	#N/A	#N/A	#N/A	#N/A	#N/A	#N/A	#N/A	#N/A	#N/A	#N/A	#N/A	#N/A	#N/A	#N/A	#N/A	#N/A	#N/A	#N/A	#N/A	#N/A					0	0	0	0	0	0	0	0	0	0	0	0	0	0	0
S60	S60	NA	sRNA	1.7552	3.37572	0.26533	0.437403	1	0.494452	1.40879	0.786648	#N/A	1	1.51814	2.86422	0.32075	0.409534	1	-0.115597	-1.08342	0.948338	#N/A	1					0	0	0.986833	0.328944	1.10194	2.74342	0	1.28179	0	0.984234	0.492117	0.610332	0	0	0.203444
S600	S600	NA	sRNA	0.103752	1.07456	0.829038	0.900327	1	0.381581	1.30277	0.546954	0.798671	1	-0.867849	-1.82494	0.0204982	0.0380228	1	0.550812	1.46491	0.174063	0.398504	1					11.3437	10.9854	9.19391	10.5077	14.8292	5.67984	11.4505	10.6532	19.8719	24.962	22.4169	23.3766	13.2563	12.7633	16.4654
S601	S601	NA	sRNA	0.0742472	1.05281	0.876399	0.930148	1	-0.500157	-1.41437	0.371082	0.677671	1	-0.496426	-1.41071	0.170325	0.24189	1	0.894984	1.85959	0.0525319	0.191718	1					4.01909	8.37894	9.04841	7.14881	7.07272	8.80417	5.74731	7.20807	17.1826	20.7565	18.9695	10.0732	6.66821	8.13972	8.29371
S602	S602	NA	sRNA	#N/A	#N/A	#N/A	#N/A	#N/A	#N/A	#N/A	#N/A	#N/A	#N/A	#N/A	#N/A	#N/A	#N/A	#N/A	#N/A	#N/A	#N/A	#N/A	#N/A					0	0	0	0	0	0	0	0	0	0	0	0	0	0	0
S603	S603	NA	sRNA	0.559251	1.4735	0.127528	0.26597	1	1.36064	2.56799	0.00494389	0.0674473	1	-1.20894	-2.31167	2.13285e-09	1.0861e-08	7.69318e-06	0.47397	1.38893	0.224214	0.465215	1					29.7248	34.5432	42.2177	35.4953	40.7371	54.537	59.4093	51.5611	97.396	44.1661	70.7811	149.143	91.3078	63.526	101.326
S604	S604	NA	sRNA	#N/A	#N/A	#N/A	#N/A	#N/A	#N/A	#N/A	#N/A	#N/A	#N/A	#N/A	#N/A	#N/A	#N/A	#N/A	#N/A	#N/A	#N/A	#N/A	#N/A					0	0	0	0	0	0	0	0	0	0	0	0	0	0	0
S605	S605	NA	sRNA	-0.141339	-1.10293	0.818771	0.896407	1	-0.383921	-1.30488	0.579591	0.821109	1	-0.264828	-1.20149	0.620641	0.694527	1	0.610492	1.52678	0.272085	0.516978	1					8.19992	5.83892	3.25781	5.76555	5.09296	2.71704	7.30334	5.03778	17.654	7.14831	12.4012	6.04463	6.88937	2.60502	5.17967
S606	S606	NA	sRNA	#N/A	#N/A	#N/A	#N/A	#N/A	#N/A	#N/A	#N/A	#N/A	#N/A	#N/A	#N/A	#N/A	#N/A	#N/A	#N/A	#N/A	#N/A	#N/A	#N/A					0	0	0	0	0	0	0	0	0	0	0	0	0	0	0
S607	S607	NA	sRNA	0.634031	1.55189	0.50431	0.66304	1	-0.0997254	-1.07157	0.902609	0.958831	1	0.154157	1.11277	0.861307	0.896357	1	0.712435	1.63857	0.383015	0.616974	1					1.76358	0.711618	3.97046	2.14855	0	4.41519	5.34056	3.25192	3.86182	6.33601	5.09891	4.42014	0.763311	1.58743	2.25696
S608	S608	NA	sRNA	#N/A	#N/A	#N/A	#N/A	#N/A	#N/A	#N/A	#N/A	#N/A	#N/A	#N/A	#N/A	#N/A	#N/A	#N/A	#N/A	#N/A	#N/A	#N/A	#N/A					0	0	0	0	0	0	0	0	0	0	0	0	0	0	0
S609	S609	NA	sRNA	#N/A	#N/A	#N/A	#N/A	#N/A	#N/A	#N/A	#N/A	#N/A	#N/A	#N/A	#N/A	#N/A	#N/A	#N/A	#N/A	#N/A	#N/A	#N/A	#N/A					0	0	0	0	0	0	0	0	0	0	0	0	0	0	0
S61	S61	NA	sRNA	0.774293	1.71035	0.171888	0.327772	1	2.06753	4.19169	0.00027519	0.0146364	0.989308	0.239601	1.18067	0.449535	0.539504	1	-1.70663	-3.26397	0.00156605	0.0194715	1					2.20849	2.48246	3.62253	2.77116	4.28303	3.99866	5.73243	4.67137	1.55444	0.74385	1.14915	3.62424	3.07245	3.40783	3.36817
S610	S610	NA	sRNA	0.16515	1.12128	0.729335	0.836712	1	-0.722732	-1.6503	0.190057	0.498829	1	1.17364	2.2558	0.00389108	0.00851142	1	-0.63639	-1.55443	0.0993872	0.288373	1					24.6496	19.8926	14.0198	19.5207	18.2644	30.8556	15.06	21.3933	18.6686	17.4786	18.0736	6.50319	8.42274	8.75826	7.89473
S611	S611	NA	sRNA	2.52048	5.73773	6.14831e-05	0.00073217	0.226258	0.929907	1.90515	0.196735	0.503819	1	0.919075	1.8909	0.0629343	0.103688	1	0.192804	1.14298	0.742955	0.872026	1					21033.3	22135.3	19886.5	21018.4	115805	116307	120070	117394	8948.47	59656.7	34302.6	38406.6	47110.5	62212.1	49243.1
S612	S612	NA	sRNA	#N/A	#N/A	#N/A	#N/A	#N/A	#N/A	#N/A	#N/A	#N/A	#N/A	#N/A	#N/A	#N/A	#N/A	#N/A	#N/A	#N/A	#N/A	#N/A	#N/A					0	0	0	0	0	0	0	0	0	0	0	0	0	0	0
S614	S614	NA	sRNA	0.736173	1.66575	0.0985339	0.221465	1	-0.828685	-1.77607	0.124661	0.410116	1	2.11721	4.33854	1.74084e-11	1.09685e-10	6.2792e-08	-0.662991	-1.58336	0.136817	0.346547	1					24.455	20.8741	17.7877	21.0389	37.8334	27.6685	36.0785	33.8601	12.9463	25.7664	19.3564	7.85802	6.10649	5.50311	6.4892
S615	S615	NA	sRNA	0.579993	1.49484	0.203144	0.368618	1	-1.30197	-2.46565	0.0398695	0.216454	1	1.66803	3.1778	4.59028e-06	1.59331e-05	0.0165572	0.226199	1.16975	0.607782	0.782242	1					31.2246	22.9267	19.3607	24.504	30.8844	28.8339	47.2779	35.6654	50.9205	29.6542	40.2873	8.1253	13.9577	6.91128	9.66475
S616	S616	NA	sRNA	0.402696	1.32198	0.819385	#N/A	1	#N/A	#N/A	#N/A	#N/A	#N/A	1.88678	3.6981	0.452584	#N/A	1	-2.41084	-5.31783	0.437927	#N/A	1					0	0	0.932512	0.310837	1.04129	0	0	0.347096	0	0	0	0	0	0	0
S617	S617	NA	sRNA	1.58503	3.00013	0.142706	0.287293	1	-0.798557	-1.73936	0.55584	#N/A	1	2.28693	4.88016	0.078	0.124843	1	0.275882	1.21073	0.803326	#N/A	1					0.60197	1.45739	0.813151	0.957505	5.44802	0	2.73437	2.72746	0.564929	3.24404	1.90448	1.00583	0	0	0.335276
S618	S618	NA	sRNA	-1.22705	-2.34088	0.213687	0.382027	1	-0.212589	-1.15877	0.852323	#N/A	1	0.275489	1.2104	0.814523	0.858979	1	-1.4423	-2.71753	0.106754	0.301715	1					1.86561	5.2695	3.36013	3.49841	0	3.50296	0.941587	1.48151	1.16721	2.51346	1.84033	1.03908	0.807469	0.839635	0.895394
S619	S619	NA	sRNA	-1.57993	-2.98956	0.106786	0.233733	1	-3.5573	-11.7721	0.226258	#N/A	1	3.60595	12.1758	0.126304	0.188051	1	-2.10045	-4.28843	0.0267368	0.124964	1					5.30583	1.75168	2.60625	3.22125	2.1827	0	0.730334	0.971011	1.358	0.649847	1.00392	0	0	0	0
S62	S62	NA	sRNA	0.953864	1.93705	0.0174472	0.0610479	1	-0.426979	-1.34442	0.3951	0.692252	1	1.01764	2.0246	0.000147165	0.000415793	0.530826	0.0416773	1.02931	0.912146	0.957689	1					36.8996	32.8439	31.7637	33.8357	54.5675	72.0015	65.1823	63.9171	34.9686	65.3096	50.1391	22.3651	26.3049	29.7949	26.155
S620	S620	NA	sRNA	-1.18114	-2.26756	0.0201218	0.0680363	1	-0.421715	-1.33952	0.566518	0.811456	1	0.888296	1.85099	0.0879641	0.138362	1	-1.8368	-3.57216	0.000237125	0.00500258	0.852228					12.2494	13.1335	18.9105	14.7645	3.16745	7.88573	7.94875	6.33398	6.24049	5.18668	5.71359	2.63152	3.18105	2.83523	2.8826
S622	S622	NA	sRNA	0.0268795	1.01881	0.952242	0.972449	1	0.101492	1.07288	0.86839	0.944871	1	-0.122919	-1.08894	0.709784	0.77403	1	0.0671771	1.04766	0.882193	0.945487	1					43.8937	17.4584	20.3288	27.2269	29.3209	22.3703	29.4324	27.0412	42.9581	38.016	40.4871	27.765	30.9395	16.086	24.9302
S623	S623	NA	sRNA	-0.829579	-1.77717	0.0250606	0.0809172	1	0.533453	1.44739	0.258137	0.57459	1	-0.766403	-1.70102	0.008161	0.0166573	1	-0.612135	-1.52852	0.100732	0.290472	1					31.1831	39.389	30.2184	33.5969	19.9392	19.0927	15.9094	18.3138	34.0357	27.3989	30.7173	36.8123	21.1251	19.2208	25.7194
S624	S624	NA	sRNA	-0.709093	-1.63478	0.0633003	0.161492	1	-0.732913	-1.66199	0.158396	0.466615	1	-0.275588	-1.21049	0.239744	0.32269	1	-0.113811	-1.08208	0.793163	0.897394	1					1561	1404.29	1721.27	1562.19	1017.12	876.628	896.94	930.229	1692.33	2442.81	2067.57	716.749	904.231	1082.25	901.077
S625	S625	NA	sRNA	#N/A	#N/A	#N/A	#N/A	#N/A	#N/A	#N/A	#N/A	#N/A	#N/A	#N/A	#N/A	#N/A	#N/A	#N/A	#N/A	#N/A	#N/A	#N/A	#N/A					0	0	0	0	0	0	0	0	0	0	0	0	0	0	0
S626	S626	NA	sRNA	-0.25565	-1.19387	0.543376	0.697181	1	0.0188647	1.01316	0.972729	0.986562	1	0.106351	1.0765	0.738901	0.79662	1	-0.678495	-1.60047	0.0623288	0.217287	1					46.0212	28.8714	39.4777	38.1234	26.855	32.7985	33.5693	31.0743	25.5353	42.9943	34.2648	15.9967	29.2239	25.8525	23.691
S627	S627	NA	sRNA	0.316508	1.24531	0.515173	0.67204	1	-0.0324796	-1.02277	0.958677	0.98151	1	0.693315	1.617	0.00548759	0.0115742	1	-0.80942	-1.75251	0.0955974	0.281062	1					927.155	975.411	1098.67	1000.41	905.151	1347.54	1431.31	1228	412.696	1226.7	819.699	392.98	646.612	754.055	597.883
S628	S628	NA	sRNA	3.04625	8.26063	0.222858	0.39322	1	-3.16939	-8.99667	0.28172	#N/A	1	0.998407	1.99779	0.532463	0.618333	1	3.14978	8.87519	0.20893	#N/A	1					0	0	0	0	0	0.954635	0.769811	0.574815	0.954272	0.684974	0.819623	0	0	0.686458	0.228819
S629	S629	NA	sRNA	0.0545258	1.03852	0.987732	0.992379	1	-3.8632	-14.5526	0.190238	#N/A	1	#N/A	#N/A	#N/A	#N/A	#N/A	3.84096	14.33	0.12306	#N/A	1					0	0	0	0	0	0	0	0	0.821118	1.76819	1.29465	0	0	0	0
S63	S63	NA	sRNA	0.484464	1.39907	0.67017	0.797259	1	2.86199	7.27015	0.372862	#N/A	1	1.90824	3.75352	0.21784	0.296283	1	-4.08493	-16.9701	0.164018	#N/A	1					0.60197	1.45739	0.813151	0.957505	0.908003	3.39086	0	1.43296	0	0	0	0	0.78163	0	0.260543
S630	S630	NA	sRNA	#N/A	#N/A	#N/A	#N/A	#N/A	#N/A	#N/A	#N/A	#N/A	#N/A	#N/A	#N/A	#N/A	#N/A	#N/A	#N/A	#N/A	#N/A	#N/A	#N/A					0	0	0	0	0	0	0	0	0	0	0	0	0	0	0
S631	S631	NA	sRNA	#N/A	#N/A	#N/A	#N/A	#N/A	#N/A	#N/A	#N/A	#N/A	#N/A	#N/A	#N/A	#N/A	#N/A	#N/A	#N/A	#N/A	#N/A	#N/A	#N/A					0	0	0	0	0	0	0	0	0	0	0	0	0	0	0
S632	S632	NA	sRNA	#N/A	#N/A	#N/A	#N/A	#N/A	#N/A	#N/A	#N/A	#N/A	#N/A	#N/A	#N/A	#N/A	#N/A	#N/A	#N/A	#N/A	#N/A	#N/A	#N/A					0	0	0	0	0	0	0	0	0	0	0	0	0	0	0
S633	S633	NA	sRNA	0.649428	1.56855	0.0536681	0.143047	1	1.46658	2.76366	0.00103257	0.0274595	1	-1.15793	-2.23137	5.68205e-11	3.43093e-10	2.04952e-07	0.33573	1.26202	0.390672	0.623751	1					42.2776	39.6746	33.7939	38.582	61.4306	56.0774	58.4342	58.6474	58.9681	80.7351	69.8516	133.829	117.849	77.2442	109.641
S634	S634	NA	sRNA	0.03665	1.02573	0.925432	0.960426	1	0.740813	1.67112	0.179836	0.490222	1	0.198546	1.14754	0.382295	0.473174	1	-0.758881	-1.69218	0.0843221	0.263639	1					752.463	695.26	490.85	646.191	762.176	574.98	569.66	635.606	572.527	508.164	540.345	702.248	487.282	252.703	480.745
S635	S635	NA	sRNA	-0.189653	-1.14049	0.607281	0.747911	1	0.562363	1.47669	0.26512	0.578143	1	-0.202843	-1.15096	0.304206	0.392736	1	-0.41469	-1.33301	0.316791	0.554851	1					285.898	298.229	226.764	270.297	241.692	215.873	230.756	229.441	303.613	272.48	288.047	294.057	265.834	121.451	227.114
S636	S636	NA	sRNA	-2.1766	-4.52087	1.07055e-06	2.73728e-05	0.00393963	0.59286	1.50823	0.18265	0.490222	1	-2.76574	-6.80095	2.96387e-22	4.97988e-21	1.06907e-18	0.126096	1.09134	0.757357	0.879478	1					85.8214	66.9614	65.3817	72.7215	11.0433	15.656	20.323	15.6741	137.415	87.1286	112.272	130.316	92.9506	50.2487	91.1717
S637	S637	NA	sRNA	#N/A	#N/A	#N/A	#N/A	#N/A	#N/A	#N/A	#N/A	#N/A	#N/A	#N/A	#N/A	#N/A	#N/A	#N/A	#N/A	#N/A	#N/A	#N/A	#N/A					0	0	0	0	0	0	0	0	0	0	0	0	0	0	0
S638	S638	NA	sRNA	-0.879097	-1.83922	0.56592	0.71236	1	-1.27845	-2.42578	0.404869	#N/A	1	0.179419	1.13243	0.918027	#N/A	1	0.345949	1.27099	0.751732	#N/A	1					0.570048	0	1.54006	0.703368	0	0	0.863121	0.287707	1.06994	1.536	1.30297	0	0.74018	0	0.246727
S639	S639	NA	sRNA	0.0545258	1.03852	0.987685	#N/A	1	2.86199	7.27015	0.372862	#N/A	1	-1.90492	-3.74489	0.505751	#N/A	1	#N/A	#N/A	#N/A	#N/A	#N/A					0	0	0	0	0	0	0	0	0	0	0	0	1.11027	0	0.37009
S64	S64	NA	sRNA	1.82393	3.54045	0.0834737	0.197205	1	2.8616	7.26823	0.372936	#N/A	1	3.05818	8.32923	0.000600258	0.00152945	1	-5.58622	-48.0419	0.0541119	0.195243	1					2.03368	1.47709	2.1977	1.90283	7.9757	2.29112	9.85358	6.7068	0	0	0	0.339806	0	1.6475	0.662435
S640	S640	NA	sRNA	0.976411	1.96756	0.467897	0.627627	1	-0.679293	-1.60135	0.571452	#N/A	1	0.262482	1.19954	0.833107	0.874314	1	1.6243	3.08293	0.188308	#N/A	1					0.470289	0.569295	0	0.346528	1.41875	0	0.712075	0.710276	0.882701	3.168	2.02535	0.785802	0.610649	0	0.465484
S641	S641	NA	sRNA	-0.971736	-1.9612	0.0676303	0.16874	1	0.319325	1.24775	0.617152	0.839681	1	-0.399324	-1.31889	0.39614	0.486973	1	-1.15988	-2.23439	0.0275937	0.126908	1					16.3121	26.7529	9.95114	17.672	6.34967	6.9161	12.7476	8.67113	12.3455	9.92493	11.1352	9.2318	9.5654	11.3674	10.0549
S642	S642	NA	sRNA	-0.0500009	-1.03527	0.908428	0.951209	1	-0.171452	-1.12619	0.746634	0.8994	1	-0.0643479	-1.04561	0.854689	0.890843	1	0.105021	1.07551	0.787755	0.895871	1					13.9905	13.7317	15.834	14.5187	10.2664	14.9096	15.4581	13.5447	22.7107	20.8865	21.7986	12.3201	13.7473	9.7001	11.9225
S643	S643	NA	sRNA	1.19058	2.28245	0.130246	0.270103	1	-0.304275	-1.2348	0.738531	#N/A	1	1.19704	2.29269	0.102905	0.157737	1	0.213004	1.1591	0.783454	0.89313	1					2.57693	2.49554	2.08857	2.38701	2.3322	9.67712	4.68214	5.56382	5.32039	2.08307	3.70173	1.29173	3.34602	1.39172	2.00982
S644	S644	NA	sRNA	#N/A	#N/A	#N/A	#N/A	#N/A	#N/A	#N/A	#N/A	#N/A	#N/A	#N/A	#N/A	#N/A	#N/A	#N/A	#N/A	#N/A	#N/A	#N/A	#N/A					0	0	0	0	0	0	0	0	0	0	0	0	0	0	0
S645	S645	NA	sRNA	-0.457865	-1.37351	0.388979	0.560926	1	0.307534	1.23759	0.674406	0.86168	1	0.0579657	1.041	0.896071	0.923145	1	-0.907216	-1.87542	0.112	0.309969	1					8.23864	9.30818	8.16118	8.56933	7.87046	4.64078	5.40553	5.97226	10.8244	1.84993	6.33715	4.35919	6.06191	4.82024	5.08045
S646	S646	S646	sRNA	-0.43081	-1.34799	0.443933	0.605102	1	1.10036	2.14408	0.121839	0.405352	1	0.392735	1.31288	0.394398	0.485391	1	-1.88912	-3.7041	0.000912123	0.0134728	1					11.5378	13.3594	18.2959	14.3977	9.8367	12.2448	9.11456	10.3987	7.53239	2.70336	5.11787	8.80098	6.51358	3.38653	6.2337
S647	S647	NA	sRNA	0.153914	1.11258	0.872103	0.928728	1	-0.623036	-1.54011	0.542105	#N/A	1	0.292985	1.22517	0.755108	0.809327	1	0.273625	1.20884	0.729514	0.862129	1					0.83607	0.25302	1.12938	0.739488	0	1.17738	1.26591	0.814431	1.17694	1.408	1.29247	0.523868	0.542799	0.564421	0.543696
S648	S648	NA	sRNA	1.91171	3.76254	0.125764	0.262981	1	1.12913	2.18727	0.275481	#N/A	1	-0.100467	-1.07212	0.918479	0.93762	1	1.15823	2.23184	0.332559	#N/A	1					0	0	0.739228	0.246409	0	1.5413	1.24289	0.928065	0.770358	0.737281	0.753819	1.14298	1.06586	0	0.736281
S649	S649	NA	sRNA	0.824876	1.77138	0.49621	0.655333	1	-1.78402	-3.44385	0.566858	#N/A	1	2.141	4.41068	0.165792	0.236419	1	-1.71464	-3.28215	0.292941	#N/A	1					2.2976	0	0	0.765865	0.866415	0	3.47884	1.44842	0.539054	0	0.269527	0	0	0.775541	0.258514
S65	S65	NA	sRNA	0.527112	1.44104	0.601449	0.742929	1	-3.16912	-8.99501	0.285961	#N/A	1	5.54078	46.5523	0.0169378	0.0321559	1	-2.40629	-5.30109	0.0171178	0.0925211	1					6.77894	3.28242	2.74713	4.2695	11.2478	5.09139	1.02641	5.78853	1.90854	0	0.954272	0	0	0	0
S650	S650	NA	sRNA	-2.79819	-6.95567	0.0222611	0.0737767	1	0.027548	1.01928	0.969517	0.985094	1	-4.08252	-16.9419	0.00013938	0.000395724	0.502742	1.42294	2.68132	0.0287118	0.130219	1					3.62633	2.19487	6.12312	3.98144	0.683737	0.85112	0	0.511619	25.5239	4.8856	15.2047	15.9054	4.70862	3.67214	8.09538
S651	S651	NA	sRNA	0.465496	1.38079	0.684031	0.806376	1	0.864691	1.82095	0.336613	0.642905	1	-1.1696	-2.24949	0.264943	0.351171	1	0.942307	1.9216	0.278701	0.524369	1					1.40647	1.70256	0.949942	1.35299	0	0	5.32393	1.77464	4.61975	2.84232	3.73103	7.6377	0.913119	1.89899	3.48327
S652	S652	NA	sRNA	0.966505	1.9541	0.0819484	0.19478	1	-0.204973	-1.15266	0.782806	0.916585	1	0.89577	1.8606	0.0915546	0.14292	1	0.105555	1.07591	0.850019	0.927811	1					7.52463	7.0067	3.1275	5.88628	13.0962	15.2154	7.0112	11.7743	9.23442	9.35779	9.2961	3.38499	8.26724	4.68904	5.44709
S653	S653	NA	sRNA	-2.58701	-6.00853	0.0950867	0.215927	1	0.991348	1.98804	0.217239	0.526001	1	-3.64218	-12.4855	0.0127541	0.0248926	1	0.522186	1.43613	0.515692	0.723764	1					3.73122	2.25836	1.68006	2.55655	0.938019	0	0	0.312673	7.58686	2.51346	5.05016	8.31262	5.65228	0	4.65497
S654	S654	NA	sRNA	2.20003	4.59489	0.423277	0.585886	1	0.735046	1.66445	0.56498	#N/A	1	-1.55761	-2.94365	0.336665	0.426565	1	3.47897	11.15	0.175875	#N/A	1					0	0	0	0	0	0	1.10614	0.368712	2.74237	0	1.37119	3.05166	0	0	1.01722
S655	S655	NA	sRNA	#N/A	#N/A	#N/A	#N/A	#N/A	#N/A	#N/A	#N/A	#N/A	#N/A	#N/A	#N/A	#N/A	#N/A	#N/A	#N/A	#N/A	#N/A	#N/A	#N/A					0	0	0	0	0	0	0	0	0	0	0	0	0	0	0
S656	S656	NA	sRNA	0.131022	1.09507	0.716285	0.828551	1	0.842991	1.79377	0.0745737	0.310361	1	-0.0927536	-1.0664	0.670545	0.73965	1	-0.552199	-1.46632	0.122249	0.324476	1					285.801	319.418	248.412	284.544	323.705	319.953	261.073	301.577	325.214	226.391	275.803	278.801	365.403	174.034	272.746
S657	S657	NA	sRNA	-0.376009	-1.29775	0.82436	0.897977	1	4.80271	27.91	0.12164	#N/A	1	-1.97969	-3.94409	0.207431	0.285044	1	-3.20184	-9.20131	0.286322	#N/A	1					0.643131	0	0.868751	0.50396	0	0	0.973778	0.324593	0	0	0	2.6865	0	0.86834	1.18495
S658	S658	NA	sRNA	3.0984	8.56471	0.00238472	0.0129283	1	0.12434	1.09001	0.899264	#N/A	1	1.27837	2.42565	0.0685766	0.111871	1	1.46691	2.7643	0.13444	0.343331	1					0.461634	0.558817	0.623582	0.548011	4.87425	1.73357	7.68866	4.76549	2.16614	2.48776	2.32695	1.92835	1.19882	1.86986	1.66568
S659	S659	NA	sRNA	#N/A	#N/A	#N/A	#N/A	#N/A	#N/A	#N/A	#N/A	#N/A	#N/A	#N/A	#N/A	#N/A	#N/A	#N/A	#N/A	#N/A	#N/A	#N/A	#N/A					0	0	0	0	0	0	0	0	0	0	0	0	0	0	0
S66	S66	NA	sRNA	0.0545258	1.03852	0.987685	#N/A	1	#N/A	#N/A	#N/A	#N/A	#N/A	#N/A	#N/A	#N/A	#N/A	#N/A	#N/A	#N/A	#N/A	#N/A	#N/A					0	0	0	0	0	0	0	0	0	0	0	0	0	0	0
S661	S661	NA	sRNA	#N/A	#N/A	#N/A	#N/A	#N/A	#N/A	#N/A	#N/A	#N/A	#N/A	#N/A	#N/A	#N/A	#N/A	#N/A	#N/A	#N/A	#N/A	#N/A	#N/A					0	0	0	0	0	0	0	0	0	0	0	0	0	0	0
S662	S662	NA	sRNA	#N/A	#N/A	#N/A	#N/A	#N/A	#N/A	#N/A	#N/A	#N/A	#N/A	#N/A	#N/A	#N/A	#N/A	#N/A	#N/A	#N/A	#N/A	#N/A	#N/A					0	0	0	0	0	0	0	0	0	0	0	0	0	0	0
S663	S663	NA	sRNA	#N/A	#N/A	#N/A	#N/A	#N/A	#N/A	#N/A	#N/A	#N/A	#N/A	#N/A	#N/A	#N/A	#N/A	#N/A	#N/A	#N/A	#N/A	#N/A	#N/A					0	0	0	0	0	0	0	0	0	0	0	0	0	0	0
S664	S664	NA	sRNA	-2.53844	-5.8096	0.372725	#N/A	1	2.8616	7.26823	0.372936	#N/A	1	-1.90463	-3.74413	0.505825	#N/A	1	-3.20177	-9.20087	0.286333	#N/A	1					0.88525	1.07161	0	0.652288	0	0	0	0	0	0	0	0.739578	0	0	0.246526
S665	S665	NA	sRNA	-0.585766	-1.50084	0.125092	0.261888	1	0.223891	1.16788	0.609356	0.834275	1	-0.682839	-1.6053	0.0127935	0.0249417	1	-0.483957	-1.39857	0.21663	0.45438	1					55.5215	50.4074	70.0652	58.6647	31.9564	33.6069	48.67	38.0778	62.389	56.5935	59.4912	50.0472	40.789	58.1957	49.6773
S666	S666	NA	sRNA	0.776153	1.71256	0.207461	0.373981	1	-1.07941	-2.11318	0.184709	0.492541	1	1.9532	3.87233	0.00267804	0.00606	1	-0.0299853	-1.021	0.963261	0.981878	1					11.1234	3.96031	2.65158	5.91175	9.86959	8.60002	11.8886	10.1194	10.4389	6.17072	8.30481	2.18658	3.39839	0.883442	2.15614
S667	S667	NA	sRNA	-0.250998	-1.19003	0.56845	0.714335	1	-0.00182594	-1.00127	0.997038	0.998629	1	-0.834444	-1.78317	0.00659678	0.0136977	1	0.629418	1.54694	0.124162	0.327956	1					16.1884	18.1448	14.5784	16.3039	10.8526	11.8207	17.2487	13.3073	45.5769	25.445	35.511	23.2923	23.7447	12.5477	19.8616
S668	S668	NA	sRNA	-0.522249	-1.43619	0.253567	0.423375	1	0.135978	1.09884	0.775668	0.914024	1	-0.758388	-1.6916	0.0178676	0.033737	1	0.0223017	1.01558	0.958829	0.98103	1					18.1914	24.5235	25.6902	22.8017	13.7198	18.6311	13.772	15.3743	36.0841	28.4076	32.2458	27.2872	18.7892	16.7466	20.941
S669	S669	NA	sRNA	-0.136033	-1.09888	0.792737	0.879345	1	-0.0538221	-1.03801	0.91483	0.963982	1	-0.368779	-1.29126	0.352736	0.442385	1	0.383761	1.30474	0.38601	0.619358	1					15.4013	7.9901	11.8882	11.7599	9.95617	9.9148	11.3266	10.3992	23.5387	20.1567	21.8477	13.6022	14.8555	4.75302	11.0703
S67	S67	NA	sRNA	-0.716842	-1.64358	0.275082	0.446151	1	0.372148	1.29428	0.627111	0.842632	1	-0.418667	-1.33669	0.542258	0.626569	1	-0.506624	-1.42072	0.380267	0.614972	1					13.1681	6.07248	6.77625	8.67228	0.945836	9.41906	5.6966	5.35383	11.7694	5.0688	8.41908	4.71481	10.5846	2.5399	5.94643
S670	S670	NA	sRNA	0.0545258	1.03852	0.987685	#N/A	1	-1.78402	-3.44385	0.566858	#N/A	1	#N/A	#N/A	#N/A	#N/A	#N/A	1.77539	3.42331	0.511172	#N/A	1					0	0	0	0	0	0	0	0	0.383783	0	0.191892	0	0	0	0
S671	S671	NA	sRNA	#N/A	#N/A	#N/A	#N/A	#N/A	#N/A	#N/A	#N/A	#N/A	#N/A	#N/A	#N/A	#N/A	#N/A	#N/A	#N/A	#N/A	#N/A	#N/A	#N/A					0	0	0	0	0	0	0	0	0	0	0	0	0	0	0
S672	S672	NA	sRNA	#N/A	#N/A	#N/A	#N/A	#N/A	#N/A	#N/A	#N/A	#N/A	#N/A	#N/A	#N/A	#N/A	#N/A	#N/A	#N/A	#N/A	#N/A	#N/A	#N/A					0	0	0	0	0	0	0	0	0	0	0	0	0	0	0
S673	S673	NA	sRNA	-3.04743	-8.26738	0.00206148	0.0115687	1	0.441622	1.35813	0.624441	0.842069	1	-3.04095	-8.23034	0.000158699	0.000446565	0.572426	-0.0984508	-1.07062	0.90043	0.952266	1					15.4351	12.4564	20.85	16.2472	0	4.83029	0.973778	1.93469	43.4561	0	21.728	22.0293	16.7015	2.60502	13.7786
S674	S674	NA	sRNA	#N/A	#N/A	#N/A	#N/A	#N/A	#N/A	#N/A	#N/A	#N/A	#N/A	#N/A	#N/A	#N/A	#N/A	#N/A	#N/A	#N/A	#N/A	#N/A	#N/A					0	0	0	0	0	0	0	0	0	0	0	0	0	0	0
S675	S675	NA	sRNA	#N/A	#N/A	#N/A	#N/A	#N/A	#N/A	#N/A	#N/A	#N/A	#N/A	#N/A	#N/A	#N/A	#N/A	#N/A	#N/A	#N/A	#N/A	#N/A	#N/A					0	0	0	0	0	0	0	0	0	0	0	0	0	0	0
S676	S676	NA	sRNA	-0.312524	-1.24188	0.65537	0.785237	1	-0.223055	-1.1672	0.728213	0.891238	1	-0.720936	-1.64825	0.27959	0.366429	1	0.696364	1.62042	0.216178	0.453724	1					2.5947	4.18791	5.8416	4.20807	6.52301	0.811988	1.96435	3.09978	8.52263	10.4872	9.50491	6.86448	2.80758	3.5033	4.39179
S677	S677	NA	sRNA	-0.273419	-1.20867	0.769536	0.862873	1	0.825883	1.77262	0.230125	0.541167	1	-2.23964	-4.72279	0.00466614	0.00999988	1	1.29191	2.44852	0.0959498	0.281648	1					0.587862	2.13485	4.76455	2.49576	0	0	5.34056	1.78019	9.3787	6.33601	7.85735	11.787	6.10649	4.7623	7.55194
S678	S678	NA	sRNA	-0.277827	-1.21237	0.512402	0.669917	1	0.906651	1.87469	0.0462911	0.233539	1	-1.35843	-2.56406	3.25763e-06	1.15495e-05	0.0117503	0.0755288	1.05375	0.842422	0.924742	1					31.1228	33.8596	26.0762	30.3529	20.2042	34.7667	19.0881	24.6863	49.9119	39.2766	44.5943	67.8011	41.9461	46.2766	52.008
S679	S679	NA	sRNA	-0.945072	-1.92528	0.0634508	0.161641	1	1.43856	2.71051	0.00933536	0.0976479	1	-3.25056	-9.51735	3.61454e-19	4.70838e-18	1.30376e-15	1.02726	2.03816	0.00890863	0.0604382	1					12.9193	8.03088	10.8483	10.5995	3.42344	3.93372	8.72333	5.36016	41.616	19.5225	30.5693	71.7614	38.3108	22.6292	44.2338
S68	S68	NA	sRNA	-3.04168	-8.23451	0.277771	#N/A	1	#N/A	#N/A	#N/A	#N/A	#N/A	#N/A	#N/A	#N/A	#N/A	#N/A	-3.71006	-13.087	0.21162	#N/A	1					0	1.48109	0.826372	0.769155	0	0	0	0	0	0	0	0	0	0	0
S680	S680	NA	sRNA	-1.75979	-3.38649	0.551466	#N/A	1	#N/A	#N/A	#N/A	#N/A	#N/A	#N/A	#N/A	#N/A	#N/A	#N/A	-2.41077	-5.31757	0.437942	#N/A	1					0	0.929461	0	0.30982	0	0	0	0	0	0	0	0	0	0	0
S681	S681	NA	sRNA	-0.412127	-1.33065	0.405809	0.57466	1	2.03087	4.08651	0.000113536	0.0086631	0.408161	-3.9244	-15.1832	3.29697e-52	2.01173e-50	1.18922e-48	1.62939	3.09382	0.00014432	0.00341976	0.518687					4.83726	4.42423	5.15479	4.80543	3.7293	2.82572	3.98762	3.51421	33.0383	9.41349	21.2259	72.8326	41.9428	24.6007	46.4587
S683	S683	NA	sRNA	#N/A	#N/A	#N/A	#N/A	#N/A	#N/A	#N/A	#N/A	#N/A	#N/A	#N/A	#N/A	#N/A	#N/A	#N/A	#N/A	#N/A	#N/A	#N/A	#N/A					0	0	0	0	0	0	0	0	0	0	0	0	0	0	0
S684	S684	NA	sRNA	#N/A	#N/A	#N/A	#N/A	#N/A	#N/A	#N/A	#N/A	#N/A	#N/A	#N/A	#N/A	#N/A	#N/A	#N/A	#N/A	#N/A	#N/A	#N/A	#N/A					0	0	0	0	0	0	0	0	0	0	0	0	0	0	0
6S RNA	S685	NA	sRNA	0.350239	1.27477	0.517719	0.67486	1	-0.277453	-1.21205	0.684702	0.869172	1	0.928116	1.90279	0.0360497	0.0629422	1	-0.584499	-1.49952	0.264162	0.508423	1					11739.9	11735.3	12930.6	12135.3	13334.5	17993.5	14005.2	15111.1	4586.74	18603.7	11595.2	4361.2	8025.07	6814.46	6400.24
S686	S686	NA	sRNA	0.0545258	1.03852	0.987685	#N/A	1	#N/A	#N/A	#N/A	#N/A	#N/A	#N/A	#N/A	#N/A	#N/A	#N/A	#N/A	#N/A	#N/A	#N/A	#N/A					0	0	0	0	0	0	0	0	0	0	0	0	0	0	0
S687	S687	NA	sRNA	0.134941	1.09805	0.774108	0.86547	1	-0.490958	-1.40538	0.338122	0.643225	1	0.0238018	1.01664	0.944787	0.957729	1	0.75618	1.68901	0.0696864	0.232952	1					13.6111	14.6112	10.7541	12.9922	12.0086	14.9483	14.7762	13.911	20.9679	42.2112	31.5896	12.6587	16.673	5.20115	11.5109
S688	S688	NA	sRNA	0.722492	1.65003	0.532951	0.688794	1	-0.938758	-1.91688	0.303715	0.618067	1	-0.08	-1.05702	0.940933	0.954936	1	1.69407	3.23568	0.0661849	0.22474	1					1.09053	1.98016	0	1.02356	0	1.02381	4.12797	1.71726	3.58198	7.34609	5.46404	0.455537	3.53999	0.736201	1.57724
S689	S689	NA	sRNA	#N/A	#N/A	#N/A	#N/A	#N/A	#N/A	#N/A	#N/A	#N/A	#N/A	#N/A	#N/A	#N/A	#N/A	#N/A	#N/A	#N/A	#N/A	#N/A	#N/A					0	0	0	0	0	0	0	0	0	0	0	0	0	0	0
S69	S69	NA	sRNA	1.09322	2.1335	0.00580216	0.0265059	1	0.0706982	1.05022	0.872984	0.94626	1	-0.282671	-1.21645	0.363843	0.453863	1	1.04316	2.06073	0.0134784	0.0795563	1					9.52191	7.87173	7.84289	8.41217	14.713	12.646	24.6149	17.3246	24.8464	24.7182	24.7823	15.134	20.2042	17.2462	17.5281
S690	S690	NA	sRNA	#N/A	#N/A	#N/A	#N/A	#N/A	#N/A	#N/A	#N/A	#N/A	#N/A	#N/A	#N/A	#N/A	#N/A	#N/A	#N/A	#N/A	#N/A	#N/A	#N/A					0	0	0	0	0	0	0	0	0	0	0	0	0	0	0
S692	S692	NA	sRNA	-3.05531	-8.31266	0.294662	0.466493	1	0.115511	1.08336	0.934173	#N/A	1	-4.65178	-25.1376	0.0968104	0.150048	1	-0.0407981	-1.02868	0.972321	#N/A	1					0.533662	0.646008	0.720878	0.633516	0	0	0	0	1.50247	0	0.751235	0	1.38587	3.60269	1.66285
S693	S693	NA	sRNA	0.14837	1.10832	0.702571	0.820795	1	0.626636	1.54396	0.225406	0.53748	1	-0.591905	-1.50724	0.0377596	0.0656968	1	0.201374	1.14979	0.623929	0.795419	1					37.2457	35.9474	24.1362	32.4431	39.4784	39.2198	25.1489	34.6157	69.6714	35.6003	52.6359	66.6486	40.8461	26.5033	44.666
S694	S694	NA	sRNA	0.804516	1.74656	0.0322609	0.0974483	1	0.443963	1.36034	0.396613	0.693641	1	0.506314	1.42042	0.0395185	0.0683127	1	-0.476815	-1.39167	0.219073	0.456868	1					117.402	126.205	99.1946	114.267	181.874	202.567	197.665	194.035	109.753	125.804	117.778	84.4501	124.778	123.017	110.748
S696	S696	NA	sRNA	#N/A	#N/A	#N/A	#N/A	#N/A	#N/A	#N/A	#N/A	#N/A	#N/A	#N/A	#N/A	#N/A	#N/A	#N/A	#N/A	#N/A	#N/A	#N/A	#N/A					0	0	0	0	0	0	0	0	0	0	0	0	0	0	0
S697	S697	NA	sRNA	0.455096	1.37087	0.237218	0.405672	1	-0.828851	-1.77627	0.172647	0.486054	1	0.590084	1.50533	0.023727	0.0431604	1	0.191697	1.14211	0.683033	0.833022	1					744.217	656.95	559.737	653.635	889.345	827.394	881.803	866.181	533.49	1585.91	1059.7	311.307	464.427	589.395	455.043
S698	S698	NA	sRNA	0.147555	1.10769	0.716823	0.828628	1	-0.169135	-1.12438	0.759117	0.907193	1	0.069939	1.04967	0.783665	0.831986	1	-0.150553	-1.11	0.722175	0.859357	1					94.0579	92.6398	92.981	93.2262	73.5173	118.809	111.343	101.223	72.6223	168.192	120.407	62.507	77.1638	92.3598	77.3435
S699	S699	NA	sRNA	-1.12574	-2.18213	0.00313834	0.0160938	1	0.440709	1.35727	0.382376	0.683376	1	-1.6137	-3.06035	3.47314e-12	2.35055e-11	1.25276e-08	-0.11187	-1.08063	0.754502	0.878379	1					31.4305	29.8438	32.3556	31.2099	11.2795	12.9439	17.6913	13.9716	48.7953	33.0574	40.9264	36.8009	36.4113	33.4446	35.5523
S7	S7	NA	sRNA	-2.31683	-4.98236	2.44318e-05	0.000360625	0.089909	-0.644612	-1.56332	0.320736	0.632219	1	-0.0275526	-1.01928	0.953482	0.964015	1	-1.29112	-2.44717	0.0113269	0.0705501	1					45.7104	40.0102	44.6473	43.456	4.95017	6.60215	14.1971	8.58315	43.1176	7.26371	25.1907	12.3378	8.82682	1.58249	7.58238
S70	S70	NA	sRNA	3.90167	14.9458	0.120508	0.254874	1	-1.78402	-3.44385	0.566858	#N/A	1	3.52088	11.4786	0.148867	0.216002	1	1.77539	3.42331	0.511172	#N/A	1					0	0	0	0	0	0	3.2552	1.08507	0.504401	0	0.2522	0	0	0	0
S700	S700	NA	sRNA	-0.406257	-1.32524	0.277114	0.447999	1	0.242314	1.18289	0.62533	0.842245	1	-0.669891	-1.59095	0.00614355	0.0128641	1	-0.173393	-1.12771	0.652692	0.81504	1					68.8695	59.1809	58.5744	62.2083	51.2996	42.306	42.4831	45.3629	90.5642	64.1476	77.3559	64.9952	56.3039	60.2687	60.5226
S701	S701	NA	sRNA	3.53706	11.6081	0.0137621	0.0516519	1	-0.890384	-1.85367	0.577736	#N/A	1	3.32297	10.0072	0.0228665	0.0417698	1	1.25827	2.39209	0.425363	#N/A	1					0	0	0.594408	0.198136	0.663745	4.9574	2.66508	2.76207	1.23888	0	0.61944	0.367627	0	0	0.122542
S702	S702	NA	sRNA	#N/A	#N/A	#N/A	#N/A	#N/A	#N/A	#N/A	#N/A	#N/A	#N/A	#N/A	#N/A	#N/A	#N/A	#N/A	#N/A	#N/A	#N/A	#N/A	#N/A					0	0	0	0	0	0	0	0	0	0	0	0	0	0	0
S703	S703	NA	sRNA	0.232441	1.17482	0.565026	0.711752	1	-0.475359	-1.39026	0.372057	0.677671	1	-0.0425902	-1.02996	0.86222	0.896771	1	0.756485	1.68937	0.0647207	0.221146	1					100.328	81.9784	69.7954	84.0341	96.8536	92.3068	97.222	95.4608	262.221	139.223	200.722	111.898	78.163	54.8617	81.641
S704	S704	NA	sRNA	#N/A	#N/A	#N/A	#N/A	#N/A	#N/A	#N/A	#N/A	#N/A	#N/A	#N/A	#N/A	#N/A	#N/A	#N/A	#N/A	#N/A	#N/A	#N/A	#N/A					0	0	0	0	0	0	0	0	0	0	0	0	0	0	0
S705	S705	NA	sRNA	-1.70576	-3.262	0.00774022	0.0335696	1	0.749191	1.68085	0.175584	0.487951	1	-2.36427	-5.1489	5.2787e-06	1.82317e-05	0.0190403	-0.0107124	-1.00745	0.982685	0.991784	1					15.4524	20.332	20.8733	18.8859	6.08037	10.0919	1.01725	5.72983	37.8301	14.4823	26.1562	37.6062	20.9365	14.5137	24.3521
S706	S706	NA	sRNA	1.60015	3.03175	0.00118702	0.00765135	1	-0.272796	-1.20815	0.673329	0.861356	1	1.0684	2.0971	0.000751194	0.00187691	1	0.743625	1.67438	0.0799858	0.254182	1					10.7962	5.54443	12.374	9.57156	32.0762	22.7286	29.226	28.0103	18.7286	27.3275	23.028	16.6727	7.64638	8.3927	10.9039
S707	S707	NA	sRNA	#N/A	#N/A	#N/A	#N/A	#N/A	#N/A	#N/A	#N/A	#N/A	#N/A	#N/A	#N/A	#N/A	#N/A	#N/A	#N/A	#N/A	#N/A	#N/A	#N/A					0	0	0	0	0	0	0	0	0	0	0	0	0	0	0
S708	S708	NA	sRNA	0.114669	1.08273	0.852762	0.914157	1	-0.127924	-1.09272	0.832579	0.934138	1	-0.8171	-1.76186	0.10497	0.160548	1	1.0976	2.13998	0.0473964	0.179382	1					3.44264	7.14409	3.98603	4.85759	5.93466	3.69375	5.21258	4.947	18.0002	10.6014	14.3008	8.21754	10.2174	3.98415	7.47302
S709	S709	NA	sRNA	#N/A	#N/A	#N/A	#N/A	#N/A	#N/A	#N/A	#N/A	#N/A	#N/A	#N/A	#N/A	#N/A	#N/A	#N/A	#N/A	#N/A	#N/A	#N/A	#N/A					0	0	0	0	0	0	0	0	0	0	0	0	0	0	0
S71	S71	NA	sRNA	1.68224	3.20925	0.0314198	0.095731	1	0.261943	1.19909	0.804871	#N/A	1	1.82312	3.53846	0.00276985	0.00625149	1	-1.16392	-2.24066	0.173392	0.39786	1					0.761602	0.368774	0.205757	0.445378	1.03391	1.28702	1.96037	1.4271	0.214421	0.41043	0.312425	0.318138	0.0988905	0.616979	0.344669
S710	S710	NA	sRNA	-1.2772	-2.42368	0.0143026	0.0528025	1	-0.795336	-1.73548	0.135806	0.43003	1	-0.67799	-1.59991	0.150714	0.21841	1	0.0224164	1.01566	0.954822	0.979996	1					9.31387	8.90102	7.61501	8.60997	4.4365	1.84086	3.71114	3.3295	12.8811	11.8878	12.3844	4.30015	5.41031	4.63303	4.78116
S711	S711	NA	sRNA	-1.3509	-2.55072	0.0404312	0.115664	1	-0.753957	-1.68641	0.480536	#N/A	1	1.35742	2.56227	0.0839893	0.13291	1	-2.15316	-4.44801	0.00168079	0.0206292	1					3.28177	8.79658	4.74971	5.60935	3.53584	0.880286	1.77464	2.06359	3.07983	0.315813	1.69782	0.979193	0.304373	0.632996	0.638854
S712	S712	NA	sRNA	0.141336	1.10293	0.777405	0.867542	1	-0.760299	-1.69384	0.288317	0.604773	1	1.50698	2.84215	0.0025382	0.00576607	1	-0.950414	-1.93243	0.0423354	0.165793	1					6.60469	6.85295	7.00992	6.82252	9.25081	7.52935	5.00015	7.2601	4.64871	5.40249	5.0256	1.37946	2.75653	2.54786	2.22795
S713	S713	NA	sRNA	-1.40792	-2.65354	0.00542897	0.0251278	1	0.195044	1.14476	0.702455	0.877224	1	-1.16554	-2.24316	0.00432457	0.00933634	1	-0.523569	-1.43751	0.204985	0.444203	1					10.4632	13.7439	10.5252	11.5775	6.0444	3.34405	3.03369	4.14071	10.864	11.9972	11.4306	10.2294	6.07035	6.91332	7.73768
S714	S714	NA	sRNA	#N/A	#N/A	#N/A	#N/A	#N/A	#N/A	#N/A	#N/A	#N/A	#N/A	#N/A	#N/A	#N/A	#N/A	#N/A	#N/A	#N/A	#N/A	#N/A	#N/A					0	0	0	0	0	0	0	0	0	0	0	0	0	0	0
S715	S715	NA	sRNA	#N/A	#N/A	#N/A	#N/A	#N/A	#N/A	#N/A	#N/A	#N/A	#N/A	#N/A	#N/A	#N/A	#N/A	#N/A	#N/A	#N/A	#N/A	#N/A	#N/A					0	0	0	0	0	0	0	0	0	0	0	0	0	0	0
S716	S716	NA	sRNA	-0.467123	-1.38235	0.731261	0.837874	1	-1.83658	-3.57162	0.233432	#N/A	1	-0.257274	-1.19522	0.854727	0.890843	1	0.526833	1.44076	0.618514	#N/A	1					0	1.71863	1.91781	1.21214	0	0	2.14966	0.716554	1.33238	3.82551	2.57895	0.593058	0	1.9169	0.836653
S717	S717	NA	sRNA	-0.327707	-1.25502	0.389197	0.560926	1	-0.0821413	-1.05859	0.866541	0.944324	1	-0.419596	-1.33755	0.0824601	0.130838	1	0.154206	1.11281	0.697705	0.844055	1					91.9246	83.5748	62.8725	79.4573	62.6007	58.9905	62.2515	61.2809	154.7	95.1054	124.903	82.3067	73.026	48.7031	68.0119
S718	S718	NA	sRNA	-2.13982	-4.40708	0.101422	0.225789	1	0.702259	1.62705	0.495526	#N/A	1	-1.81072	-3.50817	0.166823	0.237694	1	-0.72257	-1.65012	0.376171	0.61198	1					1.24816	1.51092	0.240862	0.999982	0	0.669602	0	0.223201	1.00402	0.720683	0.862352	1.78761	0	0.240748	0.676118
S719	S719	NA	sRNA	-0.0628168	-1.0445	0.911522	0.953313	1	0.248172	1.1877	0.705677	0.878387	1	0.0104426	1.00726	0.984488	0.988182	1	-0.297796	-1.22926	0.569107	0.760515	1					5.78818	3.15302	5.08219	4.67446	1.74616	5.43408	6.1348	4.43835	5.70361	5.0688	5.38621	3.14321	6.01254	1.95377	3.70317
S72	S72	NA	sRNA	0.720421	1.64766	0.219168	0.388857	1	-0.274029	-1.20918	0.732004	0.891704	1	1.87529	3.66875	0.000531773	0.00137204	1	-0.70323	-1.62815	0.207061	0.446629	1					3.20817	2.11831	2.16683	2.49777	5.05912	3.55953	3.31198	3.97688	1.36853	3.33991	2.35422	0.852808	1.70414	0.196891	0.917945
S720	S720	NA	sRNA	-0.391121	-1.31141	0.439551	0.601536	1	-1.05511	-2.07788	0.0686285	0.295413	1	-0.044983	-1.03167	0.915765	0.936519	1	0.553128	1.46726	0.137689	0.347946	1					20.3368	15.3863	16.4828	17.402	16.8717	10.501	10.7774	12.7167	35.7852	37.6736	36.7294	14.8665	6.60161	10.9833	10.8172
S721	S721	NA	sRNA	2.21716	4.64976	0.39724	#N/A	1	#N/A	#N/A	#N/A	#N/A	#N/A	1.88687	3.69832	0.45256	#N/A	1	#N/A	#N/A	#N/A	#N/A	#N/A					0	0	0	0	0	1.53572	0	0.511906	0	0	0	0	0	0	0
S722	S722	NA	sRNA	-0.375785	-1.29755	0.818858	0.896407	1	0.494833	1.40916	0.786474	#N/A	1	0.179419	1.13243	0.918027	#N/A	1	-0.906375	-1.87433	0.575371	#N/A	1					1.23355	0	0	0.411182	0	0	0.933869	0.31129	0	0.830952	0.415476	0	0.800851	0	0.26695
S723	S723	NA	sRNA	#N/A	#N/A	#N/A	#N/A	#N/A	#N/A	#N/A	#N/A	#N/A	#N/A	#N/A	#N/A	#N/A	#N/A	#N/A	#N/A	#N/A	#N/A	#N/A	#N/A					0	0	0	0	0	0	0	0	0	0	0	0	0	0	0
S724	S724	NA	sRNA	1.28494	2.43673	0.00190446	0.0109499	1	-0.522678	-1.43662	0.373768	0.679284	1	1.98698	3.96405	1.12871e-10	6.52101e-10	4.07125e-07	-0.293297	-1.22544	0.518084	0.725539	1					24.455	21.4055	16.263	20.7078	42.5626	56.5144	48.4211	49.166	17.3009	31.9335	24.6172	8.80098	13.6785	9.6516	10.7104
S725	S725	NA	sRNA	-2.4775	-5.56932	0.404947	0.574084	1	-1.39516	-2.63017	0.387627	#N/A	1	-1.90492	-3.74489	0.505751	#N/A	1	1.11637	2.16801	0.413225	#N/A	1					1.32011	0	0	0.440037	0	0	0	0	3.0972	0	1.5486	0	0.857051	0	0.285684
S726	S726	NA	sRNA	-0.601295	-1.51708	0.229436	0.397823	1	-0.0403167	-1.02834	0.943349	0.976385	1	-0.922791	-1.89578	0.0214427	0.0395638	1	0.220977	1.16552	0.587192	0.770822	1					21.9221	21.5166	17.6076	20.3488	10.7244	21.1373	8.07392	13.3119	42.8145	23.1489	32.9817	24.7497	17.6944	17.5993	20.0144
S727	S727	NA	sRNA	#N/A	#N/A	#N/A	#N/A	#N/A	#N/A	#N/A	#N/A	#N/A	#N/A	#N/A	#N/A	#N/A	#N/A	#N/A	#N/A	#N/A	#N/A	#N/A	#N/A					0	0	0	0	0	0	0	0	0	0	0	0	0	0	0
S728	S728	NA	sRNA	0.940809	1.9196	0.075028	0.182404	1	-0.220543	-1.16517	0.735771	0.894316	1	0.802717	1.74438	0.0727373	0.117501	1	0.337956	1.26396	0.536894	0.738243	1					7.88872	2.20372	3.27883	4.45709	9.61092	10.8243	5.51284	8.64936	6.26433	10.2194	8.24185	5.06969	3.5457	3.27728	3.96423
S729	S729	NA	sRNA	#N/A	#N/A	#N/A	#N/A	#N/A	#N/A	#N/A	#N/A	#N/A	#N/A	#N/A	#N/A	#N/A	#N/A	#N/A	#N/A	#N/A	#N/A	#N/A	#N/A					0	0	0	0	0	0	0	0	0	0	0	0	0	0	0
S73	S73	NA	sRNA	-1.49624	-2.82106	0.00530554	0.0246213	1	-1.32548	-2.50617	0.0773515	0.316054	1	0.625781	1.54305	0.273679	0.360006	1	-0.799825	-1.74089	0.0854401	0.264323	1					12.03	6.56741	9.24035	9.27924	3.558	3.10032	2.85723	3.17185	9.96152	4.7669	7.36421	0.985332	3.06281	1.59241	1.88019
S730	S730	NA	sRNA	0.997103	1.99599	0.270488	0.442788	1	-1.06154	-2.08716	0.270629	#N/A	1	0.607179	1.52328	0.460945	0.55016	1	1.05843	2.08266	0.213562	0.450997	1					0.845464	0.767588	0	0.537684	1.27528	1.58748	0.640068	1.16761	2.18196	1.13906	1.66051	0.529754	0.548898	0.856144	0.644932
S731	S731	NA	sRNA	#N/A	#N/A	#N/A	#N/A	#N/A	#N/A	#N/A	#N/A	#N/A	#N/A	#N/A	#N/A	#N/A	#N/A	#N/A	#N/A	#N/A	#N/A	#N/A	#N/A					0	0	0	0	0	0	0	0	0	0	0	0	0	0	0
S732	S732	NA	sRNA	-1.90576	-3.74705	0.00696113	0.0307217	1	1.10156	2.14586	0.0510445	0.246427	1	-2.96219	-7.79309	1.99809e-07	8.27304e-07	0.000720711	-0.0461467	-1.0325	0.924029	0.964111	1					6.90786	5.97293	2.66607	5.18228	0.744264	0.926465	2.24129	1.30401	8.33502	5.98285	7.15893	12.5728	7.36782	5.99582	8.64549
S733	S733	NA	sRNA	#N/A	#N/A	#N/A	#N/A	#N/A	#N/A	#N/A	#N/A	#N/A	#N/A	#N/A	#N/A	#N/A	#N/A	#N/A	#N/A	#N/A	#N/A	#N/A	#N/A					0	0	0	0	0	0	0	0	0	0	0	0	0	0	0
S734	S734	NA	sRNA	#N/A	#N/A	#N/A	#N/A	#N/A	#N/A	#N/A	#N/A	#N/A	#N/A	#N/A	#N/A	#N/A	#N/A	#N/A	#N/A	#N/A	#N/A	#N/A	#N/A					0	0	0	0	0	0	0	0	0	0	0	0	0	0	0
S735	S735	NA	sRNA	0.534581	1.44852	0.565954	0.71236	1	-1.02469	-2.03452	0.331004	0.639854	1	0.701798	1.62653	0.40737	0.499588	1	0.452982	1.36887	0.592771	0.772458	1					1.33179	3.22432	4.49751	3.01788	5.02214	1.25032	6.04949	4.10732	9.37382	1.79427	5.58404	3.33792	0	2.69723	2.01172
S736	S736	NA	sRNA	0.411487	1.33006	0.245053	0.413085	1	-0.395774	-1.31565	0.447964	0.727236	1	0.56267	1.477	0.006884	0.014243	1	0.235691	1.17747	0.583296	0.769414	1					203.251	186.153	135.525	174.976	252.571	197.476	222.364	224.137	256.653	327.899	292.276	163.158	128.475	92.4872	128.04
S737	S737	NA	sRNA	-1.12059	-2.17436	0.00229411	0.0126518	1	0.746111	1.67727	0.193952	0.502577	1	-1.4652	-2.76103	5.3336e-15	4.84341e-14	1.92383e-11	-0.56829	-1.48277	0.185943	0.416462	1					650.635	541.449	483.084	558.389	283.134	251.666	205.263	246.688	430.413	637.871	534.142	632.571	545.203	519.022	565.599
S738	S738	NA	sRNA	3.95272	15.4841	0.107681	0.234814	1	1.33745	2.52703	0.408048	#N/A	1	1.13909	2.20242	0.396336	0.486973	1	1.77565	3.42392	0.511102	#N/A	1					0	0	0	0	1.11275	1.38516	0	0.832635	0	0.496942	0.248471	0.616315	0	0	0.205438
S739	S739	NA	sRNA	#N/A	#N/A	#N/A	#N/A	#N/A	#N/A	#N/A	#N/A	#N/A	#N/A	#N/A	#N/A	#N/A	#N/A	#N/A	#N/A	#N/A	#N/A	#N/A	#N/A					0	0	0	0	0	0	0	0	0	0	0	0	0	0	0
S74	S74	NA	sRNA	-2.13681	-4.39789	0.0114243	0.0452466	1	-1.5933	-3.01739	0.0704483	0.300362	1	-0.350631	-1.27512	0.717868	0.780233	1	-0.337839	-1.26386	0.542449	0.741582	1					6.48675	4.18791	5.8416	5.50542	1.9569	0.811988	0.654782	1.14122	7.71096	4.07835	5.89465	0.722577	2.24606	1.16777	1.3788
S740	S740	NA	sRNA	-0.235081	-1.17697	0.54551	0.699407	1	0.43844	1.35514	0.322734	0.633359	1	-0.139144	-1.10125	0.566135	0.646851	1	-0.629237	-1.54675	0.0945446	0.279531	1					41.4819	46.3221	53.8625	47.2222	42.6839	39.8499	33.5953	38.7097	42.5507	44.1896	43.3702	38.417	39.2485	29.9577	35.8744
S741	S741	NA	sRNA	#N/A	#N/A	#N/A	#N/A	#N/A	#N/A	#N/A	#N/A	#N/A	#N/A	#N/A	#N/A	#N/A	#N/A	#N/A	#N/A	#N/A	#N/A	#N/A	#N/A					0	0	0	0	0	0	0	0	0	0	0	0	0	0	0
S742	S742	NA	sRNA	-3.41349	-10.6553	0.228969	0.397415	1	0.173835	1.12805	0.876139	#N/A	1	-3.52792	-11.5348	0.194659	0.270268	1	0.275419	1.21035	0.797984	#N/A	1					0.817894	0	0.368275	0.39539	0	0	0	0	1.02342	0.367305	0.695363	0.683306	0.353999	0	0.345768
S743	S743	NA	sRNA	-2.44983	-5.4635	2.38838e-06	5.41315e-05	0.00878924	-1.35201	-2.55267	0.0060115	0.0766833	1	-1.6533	-3.14553	1.41255e-05	4.61733e-05	0.0509506	0.440159	1.35675	0.283386	0.527324	1					19.6926	22.3327	22.9609	21.662	4.06475	4.67061	2.82476	3.85337	56.8041	26.8102	41.8072	10.2176	11.3046	9.23598	10.2527
S744	S744	NA	sRNA	-1.60454	-3.04099	0.000108084	0.00114138	0.397748	-0.548899	-1.46297	0.196937	0.503819	1	-1.96037	-3.89162	1.87207e-16	1.90382e-15	6.75256e-13	0.740925	1.67125	0.0433545	0.168473	1					32.8689	34.2465	31.0799	32.7317	10.2699	11.682	9.42028	10.4574	90.7764	64.5264	77.6514	38.0519	31.7042	31.3822	33.7128
S745	S745	NA	sRNA	1.90704	3.7504	0.0035385	0.0176573	1	-1.22113	-2.33129	0.197096	0.503819	1	2.4045	5.29451	7.20564e-05	0.000212925	0.259908	0.603472	1.51937	0.415702	0.643085	1					1.72583	2.50699	2.33128	2.18803	6.76837	5.83291	11.4977	8.033	7.77425	1.39508	4.58467	2.01857	0.448182	0.932072	1.13294
S746	S746	NA	sRNA	#N/A	#N/A	#N/A	#N/A	#N/A	#N/A	#N/A	#N/A	#N/A	#N/A	#N/A	#N/A	#N/A	#N/A	#N/A	#N/A	#N/A	#N/A	#N/A	#N/A					0	0	0	0	0	0	0	0	0	0	0	0	0	0	0
S747	S747	NA	sRNA	#N/A	#N/A	#N/A	#N/A	#N/A	#N/A	#N/A	#N/A	#N/A	#N/A	#N/A	#N/A	#N/A	#N/A	#N/A	#N/A	#N/A	#N/A	#N/A	#N/A					0	0	0	0	0	0	0	0	0	0	0	0	0	0	0
S748	S748	NA	sRNA	-0.470451	-1.38554	0.443001	0.604609	1	-1.48538	-2.7999	0.0411328	0.220123	1	0.306122	1.23638	0.629472	0.702376	1	0.745728	1.67682	0.167085	0.387496	1					4.01801	3.53736	4.44075	3.99871	3.30583	3.42927	1.6592	2.7981	6.51314	13.2872	9.90015	2.13616	2.37145	0.986367	1.83133
S749	S749	NA	sRNA	#N/A	#N/A	#N/A	#N/A	#N/A	#N/A	#N/A	#N/A	#N/A	#N/A	#N/A	#N/A	#N/A	#N/A	#N/A	#N/A	#N/A	#N/A	#N/A	#N/A					0	0	0	0	0	0	0	0	0	0	0	0	0	0	0
S75	S75	NA	sRNA	-1.7734	-3.41859	3.37884e-05	0.000465486	0.124341	-0.258598	-1.19632	0.622889	0.841326	1	0.0491875	1.03468	0.882923	0.91176	1	-1.41625	-2.6689	0.000682423	0.0109927	1					67.3256	57.9282	53.4967	59.5835	16.9255	16.1116	17.4896	16.8422	42.4316	20.0084	31.22	19.8518	14.5699	5.79274	13.4048
S750	S750	NA	sRNA	0.470341	1.38544	0.290818	0.461581	1	-0.551005	-1.46511	0.290849	0.607242	1	-0.476314	-1.39118	0.122382	0.182758	1	1.58028	2.99028	0.000162971	0.00377954	0.585717					4.3065	4.73919	5.60575	4.88381	7.08639	7.20397	5.45356	6.58131	27.1148	14.4522	20.7835	12.1018	6.60848	4.54591	7.75208
S751	S751	NA	sRNA	-1.10971	-2.15803	0.0326673	0.0982573	1	-0.753096	-1.68541	0.165665	0.475624	1	-0.696092	-1.62011	0.165224	0.235995	1	-0.0376516	-1.02644	0.92163	0.962238	1					30.2329	22.7718	21.7808	24.9285	16.2143	13.8763	4.069	11.3865	35.9386	33.4903	34.7144	12.9096	14.83	18.1421	15.2939
S752	S752	NA	sRNA	0.470483	1.38557	0.309947	0.482644	1	-1.17472	-2.25749	0.0190264	0.144903	1	0.0235535	1.01646	0.943719	0.956926	1	1.53336	2.8946	1.80058e-05	0.000718036	0.0647128					45.5312	40.6121	28.4862	38.2098	57.8346	21.5979	74.0195	51.1507	145.28	174.987	160.134	55.6568	35.4721	34.9438	42.0242
S753	S753	NA	sRNA	-1.17191	-2.25309	0.000264795	0.002355	0.974445	-0.0810416	-1.05778	0.850192	0.939402	1	-0.70845	-1.63405	0.000527163	0.00136216	1	-0.485102	-1.39968	0.0826948	0.260764	1					73.897	70.8595	63.6501	69.4689	28.1794	31.1804	30.6438	30.0012	75.5836	64.4612	70.0224	46.5628	40.6987	35.1732	40.8116
S754	S754	NA	sRNA	#N/A	#N/A	#N/A	#N/A	#N/A	#N/A	#N/A	#N/A	#N/A	#N/A	#N/A	#N/A	#N/A	#N/A	#N/A	#N/A	#N/A	#N/A	#N/A	#N/A					0	0	0	0	0	0	0	0	0	0	0	0	0	0	0
S755	S755	NA	sRNA	#N/A	#N/A	#N/A	#N/A	#N/A	#N/A	#N/A	#N/A	#N/A	#N/A	#N/A	#N/A	#N/A	#N/A	#N/A	#N/A	#N/A	#N/A	#N/A	#N/A					0	0	0	0	0	0	0	0	0	0	0	0	0	0	0
S756	S756	NA	sRNA	-0.608059	-1.52421	0.273482	0.4452	1	-0.860959	-1.81624	0.110132	0.383446	1	0.0637769	1.0452	0.897352	0.923916	1	0.47198	1.38701	0.315722	0.554032	1					25.3592	11.5746	6.17725	14.3704	5.64366	11.7088	10.0713	9.14126	18.7269	37.526	28.1264	10.7668	9.1766	1.68391	7.2091
S757	S757	NA	sRNA	#N/A	#N/A	#N/A	#N/A	#N/A	#N/A	#N/A	#N/A	#N/A	#N/A	#N/A	#N/A	#N/A	#N/A	#N/A	#N/A	#N/A	#N/A	#N/A	#N/A					0	0	0	0	0	0	0	0	0	0	0	0	0	0	0
S758	S758	NA	sRNA	1.5426	2.91319	0.00238209	0.0129283	1	-0.264996	-1.20163	0.668081	0.860346	1	1.55282	2.93391	5.09612e-05	0.000154258	0.183817	0.28132	1.21531	0.55656	0.749301	1					6.27052	7.08456	8.47032	7.27513	17.025	26.6873	18.3557	20.6894	9.41548	16.3328	12.8741	6.98491	6.51358	3.38653	5.62834
S759	S759	NA	sRNA	0.615453	1.53204	0.252906	0.422673	1	1.30608	2.47268	0.0621258	0.277937	1	0.884637	1.8463	0.0189513	0.0355515	1	-1.73098	-3.31953	0.00108361	0.0152733	1					7.54822	4.85417	4.77949	5.72729	8.89501	8.41515	8.21454	8.50823	2.21367	2.86014	2.53691	3.54719	4.9005	3.5033	3.98367
S76	S76	NA	sRNA	-1.75986	-3.38665	0.551449	#N/A	1	#N/A	#N/A	#N/A	#N/A	#N/A	#N/A	#N/A	#N/A	#N/A	#N/A	-2.41084	-5.31783	0.437927	#N/A	1					0	0	0.710796	0.236932	0	0	0	0	0	0	0	0	0	0	0
S760	S760	NA	sRNA	#N/A	#N/A	#N/A	#N/A	#N/A	#N/A	#N/A	#N/A	#N/A	#N/A	#N/A	#N/A	#N/A	#N/A	#N/A	#N/A	#N/A	#N/A	#N/A	#N/A					0	0	0	0	0	0	0	0	0	0	0	0	0	0	0
S761	S761	NA	sRNA	0.402771	1.32204	0.81935	#N/A	1	#N/A	#N/A	#N/A	#N/A	#N/A	1.88687	3.69832	0.45256	#N/A	1	-2.41084	-5.31783	0.437927	#N/A	1					0	0	1.27055	0.423516	0	1.76607	0	0.588692	0	0	0	0	0	0	0
S762	S762	NA	sRNA	0.620931	1.53787	0.320898	0.492922	1	-0.0809441	-1.05771	0.896585	0.957258	1	0.160334	1.11755	0.75227	0.807779	1	0.708659	1.63428	0.231883	0.473599	1					9.06107	4.29206	0.532167	4.62843	5.34818	11.0958	5.36852	7.27082	11.4613	10.0845	10.7729	8.55743	4.0923	2.65958	5.1031
S763	S763	NA	sRNA	1.44058	2.7143	0.0843971	0.198585	1	0.0455125	1.03205	0.954371	0.979979	1	-0.204782	-1.15251	0.743213	0.800277	1	1.75833	3.38307	0.0335224	0.1421	1					1.11752	0.901853	1.50956	1.17631	3.3713	1.39887	4.51216	3.09411	2.44709	9.53538	5.99123	3.11209	4.83682	1.50885	3.15259
S764	S764	NA	sRNA	1.88701	3.69867	0.000162909	0.00159414	0.599504	0.684112	1.60671	0.296389	0.613532	1	1.32316	2.50214	1.20951e-06	4.55761e-06	0.0043627	-0.46343	-1.37882	0.389615	0.622699	1					83.0549	84.2126	105	90.7558	282.68	371.209	335.347	329.745	26.9807	162.584	94.7825	74.1323	123.512	120.286	105.977
S765	S765	NA	sRNA	0.486227	1.40078	0.289042	0.460259	1	0.362959	1.28606	0.481625	0.753034	1	-1.64066	-3.11808	1.51391e-08	7.07714e-08	5.46068e-05	1.84233	3.58588	3.58793e-05	0.0011972	0.12895					8.60374	6.17839	8.86429	7.88214	9.45836	8.76192	14.1311	10.7838	57.0677	23.3794	40.2235	43.8587	24.6153	17.5233	28.6658
S766	S766	NA	sRNA	0.915348	1.88602	0.00824186	0.0351806	1	0.0216962	1.01515	0.965419	0.983279	1	-0.0268511	-1.01879	0.904134	0.92958	1	0.936702	1.91415	0.00595489	0.0476788	1					26.9037	26.2914	24.2279	25.8077	42.6947	50.2525	49.222	47.3898	79.9527	59.844	69.8983	52.2112	41.1193	27.0544	40.1283
S767	S767	NA	sRNA	1.41883	2.67369	0.179075	0.337486	1	1.11047	2.15916	0.292824	#N/A	1	-0.167372	-1.12301	0.813559	0.858222	1	0.310866	1.24045	0.770466	0.887434	1					0.627052	2.27718	0.847032	1.25042	4.72918	1.17738	3.79773	3.23477	4.11927	0	2.05964	3.66708	3.25679	2.5399	3.15459
S768	S768	NA	sRNA	0.0545258	1.03852	0.987685	#N/A	1	0.494719	1.40905	0.786545	#N/A	1	-1.90463	-3.74413	0.505825	#N/A	1	1.77539	3.42331	0.511172	#N/A	1					0	0	0	0	0	0	0	0	0.569485	0	0.284742	0.506969	0	0	0.16899
S769	S769	NA	sRNA	-0.717601	-1.64444	0.559795	0.708301	1	-0.435839	-1.3527	0.737921	#N/A	1	-0.624945	-1.54215	0.637998	0.709471	1	-0.326306	-1.2538	0.751304	#N/A	1					1.10656	0.669758	1.49476	1.09036	0.834561	1.03887	0	0.624476	1.03847	1.49082	1.26465	0.924473	0	1.49406	0.806176
S77	S77	NA	sRNA	#N/A	#N/A	#N/A	#N/A	#N/A	#N/A	#N/A	#N/A	#N/A	#N/A	#N/A	#N/A	#N/A	#N/A	#N/A	#N/A	#N/A	#N/A	#N/A	#N/A					0	0	0	0	0	0	0	0	0	0	0	0	0	0	0
S770	S770	NA	sRNA	-2.53844	-5.8096	0.38337	0.557211	1	-2.63683	-6.21964	0.37825	#N/A	1	-2.85842	-7.2522	0.311058	#N/A	1	-0.0619076	-1.04385	0.963936	#N/A	1					0.60197	0.728697	0	0.443556	0	0	0	0	1.12986	0	0.564929	0	0	1.62553	0.541844
SprC	S771	SprC	sRNA	0.162127	1.11894	0.706391	0.823813	1	1.20924	2.31216	0.0342092	0.201027	1	-1.79002	-3.4582	2.74779e-10	1.534e-09	9.91129e-07	0.678965	1.60099	0.0992866	0.288337	1					50.3372	31.4094	48.3684	43.3717	40.7036	63.3351	37.7154	47.2514	123.213	73.4103	98.3116	199.431	102.42	108.602	136.818
S772	S772	NA	sRNA	-2.06136	-4.17379	0.000294968	0.00255857	1	1.17158	2.25257	0.0386788	0.214442	1	-4.5372	-23.2185	8.82681e-87	1.91873e-84	3.18383e-83	1.36186	2.57016	0.00330967	0.0331693	1					66.9403	70.126	72.1681	69.7448	18.3682	13.0845	17.3722	16.275	402.426	110.67	256.548	483.684	279.859	210.129	324.557
S773	S773	NA	sRNA	-0.567874	-1.48234	0.29015	0.461011	1	0.389004	1.30949	0.60069	0.829285	1	1.31911	2.49511	0.0110563	0.0218488	1	-2.41893	-5.34773	1.88567e-05	0.000740464	0.067771					12.8469	24.438	28.0967	21.7939	18.4553	5.74333	17.5993	13.9326	5.74115	5.76937	5.75526	4.08873	6.35472	4.12991	4.85778
S774	S774	NA	sRNA	#N/A	#N/A	#N/A	#N/A	#N/A	#N/A	#N/A	#N/A	#N/A	#N/A	#N/A	#N/A	#N/A	#N/A	#N/A	#N/A	#N/A	#N/A	#N/A	#N/A					0	0	0	0	0	0	0	0	0	0	0	0	0	0	0
S775	S775	NA	sRNA	-1.43513	-2.70406	0.0127837	0.0487166	1	1.347	2.54382	0.0279699	0.178031	1	-4.33578	-20.1929	3.25083e-35	1.11944e-33	1.17257e-31	1.69772	3.24388	0.000451952	0.00803197	1					12.4718	12.3295	12.9161	12.5724	4.70305	1.56117	7.23878	4.501	93.4396	22.9636	58.2016	126.423	69.6342	44.0623	80.0398
S776	S776	NA	sRNA	#N/A	#N/A	#N/A	#N/A	#N/A	#N/A	#N/A	#N/A	#N/A	#N/A	#N/A	#N/A	#N/A	#N/A	#N/A	#N/A	#N/A	#N/A	#N/A	#N/A					0	0	0	0	0	0	0	0	0	0	0	0	0	0	0
S777	S777	NA	sRNA	1.23214	2.34916	0.437002	0.599214	1	-0.212322	-1.15855	0.849091	#N/A	1	-0.256594	-1.19465	0.842017	0.881028	1	1.94968	3.86289	0.17144	#N/A	1					0.450577	0	0	0.150192	0.679643	0.846024	0	0.508555	1.26855	1.21409	1.24132	0.752864	0.585052	0	0.445972
S778	S778	NA	sRNA	#N/A	#N/A	#N/A	#N/A	#N/A	#N/A	#N/A	#N/A	#N/A	#N/A	#N/A	#N/A	#N/A	#N/A	#N/A	#N/A	#N/A	#N/A	#N/A	#N/A					0	0	0	0	0	0	0	0	0	0	0	0	0	0	0
S779	S779	NA	sRNA	-1.18114	-2.26756	0.00251439	0.0134972	1	-0.133124	-1.09667	0.768619	0.911192	1	-1.77348	-3.41878	3.40057e-14	2.85681e-13	1.22658e-10	0.494029	1.40837	0.143625	0.355259	1					113.048	100.584	88.6373	100.756	43.5712	39.5065	45.8968	42.9915	181.058	225.814	203.436	107.852	134.748	120.856	121.152
S78	S78	NA	sRNA	0.286279	1.21949	0.749631	0.847991	1	-0.463791	-1.37916	0.685106	#N/A	1	1.19327	2.28671	0.283315	0.370579	1	-0.22744	-1.17076	0.787126	0.895582	1					1.15173	1.39419	0.518591	1.0215	1.15817	0.720847	1.74386	1.20762	1.44115	1.03445	1.2378	0.320736	0.996977	0	0.439238
S780	S780	NA	sRNA	#N/A	#N/A	#N/A	#N/A	#N/A	#N/A	#N/A	#N/A	#N/A	#N/A	#N/A	#N/A	#N/A	#N/A	#N/A	#N/A	#N/A	#N/A	#N/A	#N/A					0	0	0	0	0	0	0	0	0	0	0	0	0	0	0
S781	S781	NA	sRNA	1.08573	2.12245	0.348875	0.52242	1	1.29437	2.45269	0.22451	#N/A	1	-0.407828	-1.32669	0.674187	0.742032	1	0.275932	1.21078	0.794012	#N/A	1					2.10971	0	0.949942	1.01988	4.243	2.64086	0	2.29462	1.31993	2.84232	2.08112	2.35006	4.5656	0.949494	2.62172
S782	S782	NA	sRNA	0.0545258	1.03852	0.987685	#N/A	1	2.86199	7.27015	0.372862	#N/A	1	-1.90492	-3.74489	0.505751	#N/A	1	#N/A	#N/A	#N/A	#N/A	#N/A					0	0	0	0	0	0	0	0	0	0	0	0	0.996977	0	0.332326
S783	S783	NA	sRNA	-1.97094	-3.92023	0.00111319	0.00729598	1	-0.146726	-1.10705	0.785835	0.917392	1	-3.34631	-10.1704	3.95758e-20	5.61815e-19	1.4275e-16	1.23787	2.3585	0.00416085	0.0386437	1					11.8742	9.06184	10.2864	10.4075	3.30962	0.969372	3.3222	2.53373	19.7434	50.4272	35.0853	20.164	21.2837	23.6999	21.7158
S784	S784	NA	sRNA	-4.16422	-17.929	0.138889	0.28187	1	1.1172	2.16925	0.181059	0.490222	1	-5.43091	-43.1387	0.0445113	0.0759991	1	0.485235	1.39981	0.57793	0.765734	1					1.51503	1.22265	1.36435	1.36734	0	0	0	0	3.79147	1.36075	2.57611	2.53144	5.90157	0.681851	3.03829
S785	S785	NA	sRNA	0.313024	1.24231	0.570464	0.716496	1	-0.470664	-1.38575	0.390127	0.689701	1	-0.401876	-1.32122	0.306339	0.394552	1	1.3387	2.52923	0.000383252	0.00708041	1					8.58072	7.9901	6.68709	7.75264	10.9518	10.5345	6.49612	9.32746	28.1845	28.0118	28.0982	14.6132	11.5702	4.45596	10.2131
S786	S786	NA	sRNA	0.875776	1.835	0.101791	0.226323	1	0.184877	1.13672	0.757118	0.90643	1	0.508729	1.4228	0.220401	0.299319	1	0.259715	1.19724	0.602684	0.779183	1					4.87511	4.10534	4.29481	4.42509	10.231	9.15374	4.17216	7.8523	5.3708	10.2804	7.8256	7.08329	4.12833	2.57567	4.59576
S787	S787	NA	sRNA	1.32999	2.51401	0.000652909	0.00482878	1	0.463959	1.37932	0.305061	0.618461	1	0.0501496	1.03537	0.858948	0.894706	1	0.761221	1.69492	0.0778747	0.249902	1					3.43481	3.48104	2.48175	3.13253	7.10883	7.34927	8.58723	7.68178	7.19655	8.17896	7.68776	8.60879	4.97854	4.6376	6.07497
S788	S788	NA	sRNA	#N/A	#N/A	#N/A	#N/A	#N/A	#N/A	#N/A	#N/A	#N/A	#N/A	#N/A	#N/A	#N/A	#N/A	#N/A	#N/A	#N/A	#N/A	#N/A	#N/A					0	0	0	0	0	0	0	0	0	0	0	0	0	0	0
S789	S789	NA	sRNA	-1.87605	-3.67069	3.94037e-05	0.000515405	0.145006	0.588736	1.50393	0.186629	0.494212	1	-3.54094	-11.6394	5.72706e-76	6.63957e-74	2.06575e-72	0.821453	1.76718	0.0283542	0.129134	1					143.62	137.993	113.169	131.594	32.3521	30.2597	41.9844	34.8654	315.382	347.552	331.467	349.366	303.112	341.106	331.195
S79	S79	NA	sRNA	#N/A	#N/A	#N/A	#N/A	#N/A	#N/A	#N/A	#N/A	#N/A	#N/A	#N/A	#N/A	#N/A	#N/A	#N/A	#N/A	#N/A	#N/A	#N/A	#N/A					0	0	0	0	0	0	0	0	0	0	0	0	0	0	0
S790	S790	NA	sRNA	-1.20964	-2.3128	0.0102448	0.0417032	1	0.398165	1.31783	0.404375	0.700291	1	-1.98552	-3.96006	1.6475e-12	1.16463e-11	5.94252e-09	0.250307	1.18946	0.534225	0.737872	1					112.146	92.8388	65.4821	90.1556	49.1107	39.397	23.0055	37.1711	114.072	192.03	153.051	130.564	132.464	106.48	123.169
S791	S791	NA	sRNA	#N/A	#N/A	#N/A	#N/A	#N/A	#N/A	#N/A	#N/A	#N/A	#N/A	#N/A	#N/A	#N/A	#N/A	#N/A	#N/A	#N/A	#N/A	#N/A	#N/A					0	0	0	0	0	0	0	0	0	0	0	0	0	0	0
S792	S792	NA	sRNA	-0.331028	-1.25791	0.651109	0.78093	1	1.49268	2.81412	0.0266418	0.173203	1	-3.38225	-10.427	2.90075e-10	1.6065e-09	1.0463e-06	1.68065	3.20571	0.00427297	0.0392316	1					1.71014	2.07016	3.46513	2.41515	0.859851	2.1407	2.58936	1.8633	15.5141	6.14401	10.8291	27.8603	12.9532	9.23598	16.6831
S793	S793	NA	sRNA	1.52615	2.88017	0.0026856	0.0141659	1	-0.371393	-1.2936	0.501368	0.763734	1	1.41294	2.66278	0.000128952	0.000369436	0.46513	0.00928479	1.00646	0.983489	0.992289	1					29.4009	13.271	10.0971	17.5896	69.9042	43.0408	31.6897	48.2115	26.1888	24.1691	25.1789	9.99166	17.4702	17.4933	14.9851
S794	S794	NA	sRNA	0.922799	1.89579	0.456921	0.617846	1	0.867225	1.82415	0.458491	#N/A	1	0.762803	1.69678	0.554961	0.636804	1	-0.414926	-1.33323	0.713108	#N/A	1					1.16963	0.471954	0	0.547195	0	3.66026	0	1.22009	0.365887	1.05053	0.708208	0.651442	1.01247	0	0.554639
S795	S795	NA	sRNA	#N/A	#N/A	#N/A	#N/A	#N/A	#N/A	#N/A	#N/A	#N/A	#N/A	#N/A	#N/A	#N/A	#N/A	#N/A	#N/A	#N/A	#N/A	#N/A	#N/A					0	0	0	0	0	0	0	0	0	0	0	0	0	0	0
S796	S796	perR	sRNA	#N/A	#N/A	#N/A	#N/A	#N/A	#N/A	#N/A	#N/A	#N/A	#N/A	#N/A	#N/A	#N/A	#N/A	#N/A	#N/A	#N/A	#N/A	#N/A	#N/A					0	0	0	0	0	0	0	0	0	0	0	0	0	0	0
S798	S798	NA	sRNA	#N/A	#N/A	#N/A	#N/A	#N/A	#N/A	#N/A	#N/A	#N/A	#N/A	#N/A	#N/A	#N/A	#N/A	#N/A	#N/A	#N/A	#N/A	#N/A	#N/A					0	0	0	0	0	0	0	0	0	0	0	0	0	0	0
S799	S799	NA	sRNA	-2.89772	-7.45248	0.0247501	0.0802834	1	-1.13813	-2.20096	0.299733	#N/A	1	-2.25259	-4.76537	0.0835538	0.132392	1	-0.875636	-1.83482	0.259751	0.504685	1					2.61726	7.12856	7.95473	5.90018	0	0	1.98143	0.660476	6.75459	1.76306	4.25882	1.63993	0.849598	6.18409	2.89121
S8	S8	NA	sRNA	0.0553524	1.03911	0.946746	0.970779	1	-1.67315	-3.18911	0.0474085	0.236139	1	-0.747319	-1.67867	0.141379	0.206603	1	2.50104	5.66092	0.000212931	0.00467304	0.765273					2.86108	2.07803	3.86478	2.93463	3.88404	3.22325	1.73281	2.9467	44.0344	3.8546	23.9445	4.54152	5.20096	2.70407	4.14885
S80	S80	NA	sRNA	-0.155538	-1.11384	0.76379	0.858034	1	-1.70076	-3.25071	0.0436871	0.227724	1	3.19524	9.15933	6.7739e-06	2.3075e-05	0.0244334	-1.6523	-3.14335	0.000873372	0.0132219	1					23.2009	21.2537	20.3288	21.5945	18.9167	5.88692	30.3819	18.3952	9.41548	10.1376	9.77655	1.5716	2.44259	0.846632	1.62028
S800	S800	NA	sRNA	-0.33907	-1.26494	0.523789	0.6805	1	-1.04298	-2.06047	0.0737285	0.30766	1	0.197279	1.14653	0.687009	0.753759	1	-0.0126339	-1.0088	0.977804	0.988688	1					14.7033	13.6107	7.59408	11.9694	11.0891	4.87193	11.1313	9.03078	17.8569	16.3134	17.0852	5.78061	5.05364	9.34214	6.72547
S801	S801	NA	sRNA	0.156254	1.11439	0.695857	0.815967	1	-0.428129	-1.34549	0.362527	0.668789	1	0.162608	1.11931	0.587754	0.665432	1	0.400021	1.31953	0.284246	0.527588	1					32.6263	32.0228	25.0139	29.8877	25.2716	33.1139	39.1641	32.5165	61.7891	49.104	55.4466	36.8345	17.1745	18.2555	24.0882
S802	S802	NA	sRNA	#N/A	#N/A	#N/A	#N/A	#N/A	#N/A	#N/A	#N/A	#N/A	#N/A	#N/A	#N/A	#N/A	#N/A	#N/A	#N/A	#N/A	#N/A	#N/A	#N/A					0	0	0	0	0	0	0	0	0	0	0	0	0	0	0
S803	S803	NA	sRNA	-1.03145	-2.04407	0.0333854	0.0999856	1	0.412694	1.33117	0.415031	0.708579	1	-1.3391	-2.52993	6.45394e-05	0.000192017	0.232794	-0.096489	-1.06917	0.800287	0.902393	1					36.8757	32.5742	31.6375	33.6958	13.5298	12.1637	21.881	15.8582	49.1039	38.9392	44.0215	39.9666	38.8227	22.8759	33.8884
S804	S804	NA	sRNA	-1.48712	-2.80329	0.00301088	0.0155547	1	0.663545	1.58397	0.203144	0.510161	1	-2.86824	-7.30174	3.18531e-20	4.60525e-19	1.14894e-16	0.758296	1.69149	0.0924454	0.275405	1					41.7576	40.5388	21.7808	34.6924	8.73079	14.7496	12.52	12.0001	120.28	45.1179	82.6991	104.313	68.7147	46.8904	73.3061
S805	S805	NA	sRNA	-1.33167	-2.51694	0.0815044	0.194119	1	0.702347	1.62715	0.313121	0.625444	1	-1.99942	-3.99838	0.00068601	0.00172519	1	-0.198325	-1.14737	0.773513	0.888439	1					2.7869	17.7114	8.47032	9.6562	2.10186	2.61641	6.32956	3.68261	18.3079	5.63201	11.9699	16.2981	9.95131	11.2884	12.5126
S806	S806	NA	sRNA	#N/A	#N/A	#N/A	#N/A	#N/A	#N/A	#N/A	#N/A	#N/A	#N/A	#N/A	#N/A	#N/A	#N/A	#N/A	#N/A	#N/A	#N/A	#N/A	#N/A					0	0	0	0	0	0	0	0	0	0	0	0	0	0	0
S807	S807	NA	sRNA	-0.264168	-1.20094	0.520479	0.677201	1	-0.0893407	-1.06388	0.888683	0.95277	1	0.519725	1.43368	0.0906944	0.141769	1	-0.778811	-1.71572	0.0604213	0.212678	1					38.2608	38.5962	32.7328	36.5299	21.8023	27.1397	39.9084	29.6168	19.9481	41.8105	30.8793	20.9547	16.56	13.7757	17.0968
S808	S808	NA	sRNA	0.489467	1.40393	0.161562	0.313673	1	0.489641	1.4041	0.364785	0.672039	1	0.200369	1.14899	0.308376	0.396246	1	-0.445319	-1.36162	0.196245	0.430686	1					2031.06	2181.09	2108.21	2106.79	2779.2	3174.22	2692.37	2881.93	2175.25	2250.15	2212.7	1795.7	2249.1	2083.31	2042.7
S809	S809	NA	sRNA	-0.00506858	-1.00352	0.99255	0.995667	1	-0.172619	-1.1271	0.836715	0.934138	1	1.48261	2.79454	0.00355049	0.00782549	1	-1.42794	-2.69063	0.0107888	0.0685039	1					15.9815	12.0912	17.9901	15.3543	10.0443	18.7548	16.132	14.977	3.74953	13.457	8.60327	4.45056	5.18781	3.59631	4.41156
S81	S81	NA	sRNA	1.58607	3.0023	0.066276	0.166305	1	0.994635	1.99258	0.242753	#N/A	1	-0.168023	-1.12352	0.796149	0.84318	1	0.337484	1.26355	0.710121	0.851276	1					2.76133	0.835662	1.86502	1.82067	3.12386	9.07341	5.22624	5.80784	4.53498	1.86011	3.19755	4.03715	5.37819	7.45657	5.62397
S810	S810	NA	sRNA	1.3278	2.5102	0.0234294	0.076708	1	0.273924	1.20909	0.719889	0.886529	1	0.889922	1.85308	0.0651472	0.106979	1	-0.575382	-1.49007	0.322552	0.562185	1					6.72592	4.5798	6.81411	6.03995	17.7542	18.1541	8.27439	14.7276	3.15603	9.06155	6.10879	5.26795	3.82082	10.2163	6.43503
S811	S811	NA	sRNA	2.44089	5.42975	0.0919454	0.210563	1	-0.435725	-1.35259	0.740002	#N/A	1	1.43982	2.71287	0.239508	0.322496	1	1.64557	3.12871	0.279696	#N/A	1					0.696725	0	0	0.232242	1.05093	2.61641	2.10985	1.92573	0.653853	2.816	1.73493	0.582076	0.904665	0	0.49558
S812	S812	NA	sRNA	0.197424	1.14665	0.734409	0.839836	1	1.46411	2.75893	0.0353947	0.20417	1	-0.809903	-1.75309	0.094557	0.147145	1	-0.464941	-1.38026	0.49177	0.708097	1					8.74957	2.82441	4.72762	5.43386	7.03878	5.4762	6.18236	6.23245	7.11635	3.92931	5.52283	11.6957	9.08872	6.30052	9.0283
S813	S813	NA	sRNA	0.0545258	1.03852	0.987685	#N/A	1	0.495101	1.40942	0.786371	#N/A	1	-1.90492	-3.74489	0.505751	#N/A	1	1.77539	3.42331	0.511172	#N/A	1					0	0	0	0	0	0	0	0	0.850797	0	0.425398	0	1.17715	0	0.392385
S814	S814	NA	sRNA	0.854767	1.80847	0.0184718	0.063744	1	-0.108145	-1.07784	0.835244	0.934138	1	0.476137	1.39101	0.0377553	0.0656968	1	0.294846	1.22675	0.341633	0.58245	1					38.4236	30.0394	31.0879	33.1836	57.3539	70.2672	47.5727	58.3979	55.028	62.2816	58.6548	34.6087	37.1586	32.6944	34.8206
S815	S815	NA	sRNA	-0.503079	-1.41723	0.171513	0.327638	1	0.142231	1.10361	0.736714	0.894316	1	-1.2119	-2.31642	2.96763e-08	1.34045e-07	0.000107043	0.460195	1.37573	0.172931	0.39711	1					14.2177	11.6903	12.6828	12.8636	8.42991	8.81463	9.20663	8.81706	28.9933	21.1426	25.068	20.2077	16.1969	14.4878	16.9641
S816	S816	NA	sRNA	#N/A	#N/A	#N/A	#N/A	#N/A	#N/A	#N/A	#N/A	#N/A	#N/A	#N/A	#N/A	#N/A	#N/A	#N/A	#N/A	#N/A	#N/A	#N/A	#N/A					0	0	0	0	0	0	0	0	0	0	0	0	0	0	0
S817	S817	NA	sRNA	#N/A	#N/A	#N/A	#N/A	#N/A	#N/A	#N/A	#N/A	#N/A	#N/A	#N/A	#N/A	#N/A	#N/A	#N/A	#N/A	#N/A	#N/A	#N/A	#N/A					0	0	0	0	0	0	0	0	0	0	0	0	0	0	0
S818	S818	NA	sRNA	0.91323	1.88326	0.0210668	0.0703496	1	0.600357	1.51609	0.224206	0.535761	1	0.470693	1.38578	0.0148358	0.0286076	1	-0.293433	-1.22555	0.395662	0.627456	1					25.2973	21.8837	17.2049	21.462	46.5688	34.3847	35.4593	38.8043	21.3721	28.6257	24.9989	28.0486	21.4918	20.6045	23.3816
S819	S819	NA	sRNA	-0.0775207	-1.0552	0.856699	0.917835	1	0.436057	1.3529	0.365788	0.67204	1	-0.0952536	-1.06825	0.753213	0.808292	1	-0.250306	-1.18946	0.534871	0.737872	1					65.3081	56.1418	36.4383	52.6294	46.3995	55.9812	42.2767	48.2191	77.278	47.1813	62.2297	48.6308	62.6779	20.447	43.9185
S82	S82	NA	sRNA	#N/A	#N/A	#N/A	#N/A	#N/A	#N/A	#N/A	#N/A	#N/A	#N/A	#N/A	#N/A	#N/A	#N/A	#N/A	#N/A	#N/A	#N/A	#N/A	#N/A					0	0	0	0	0	0	0	0	0	0	0	0	0	0	0
S820	S820	NA	sRNA	-0.962905	-1.94923	0.00285731	0.0149371	1	-0.191638	-1.14206	0.717847	0.886503	1	-0.161515	-1.11846	0.462439	0.551754	1	-0.658687	-1.57865	0.117561	0.317181	1					721.211	628.428	497.153	615.597	295.192	255.796	366.144	305.711	438.503	667.12	552.812	348.795	287.596	222.036	286.142
S821	S821	NA	sRNA	#N/A	#N/A	#N/A	#N/A	#N/A	#N/A	#N/A	#N/A	#N/A	#N/A	#N/A	#N/A	#N/A	#N/A	#N/A	#N/A	#N/A	#N/A	#N/A	#N/A					0	0	0	0	0	0	0	0	0	0	0	0	0	0	0
S822	S822	NA	sRNA	0.61784	1.53458	0.617194	0.755297	1	3.3496	10.1937	0.00100817	0.0271569	1	-2.73861	-6.67428	0.00232731	0.00533577	1	0.289441	1.22217	0.820579	#N/A	1					1.51249	0	0	0.504163	1.14071	1.41996	0	0.853555	1.77427	0	0.887137	10.7406	2.94584	1.5316	5.07268
S823	S823	NA	sRNA	0.0545258	1.03852	0.987685	#N/A	1	#N/A	#N/A	#N/A	#N/A	#N/A	#N/A	#N/A	#N/A	#N/A	#N/A	#N/A	#N/A	#N/A	#N/A	#N/A					0	0	0	0	0	0	0	0	0	0	0	0	0	0	0
S824	S824	NA	sRNA	-0.443919	-1.36029	0.385968	0.558545	1	-0.44902	-1.36511	0.420996	0.710644	1	-0.172199	-1.12677	0.688384	0.754582	1	0.112817	1.08134	0.806118	0.906467	1					18.3637	7.5906	10.8904	12.2816	8.78276	10.9328	7.45984	9.05848	20.5964	17.4994	19.0479	8.98059	9.88669	6.65211	8.50646
S825	S825	NA	sRNA	1.53152	2.89091	0.00134077	0.00835126	1	-0.115276	-1.08318	0.826133	0.930607	1	1.24046	2.36274	1.76705e-06	6.52419e-06	0.00637373	0.330837	1.25774	0.453623	0.677018	1					11.1656	10.5779	4.59037	8.77793	26.3614	19.142	27.9317	24.4784	9.41548	22.0193	15.7174	10.2746	8.61474	7.21002	8.69978
S826	S826	NA	sRNA	0.67406	1.59556	0.527146	0.683492	1	0.867112	1.82401	0.438913	#N/A	1	1.4379	2.70926	0.22488	0.304805	1	-1.3528	-2.55407	0.208915	#N/A	1					1.73379	1.25927	0	0.997685	0	0.651087	4.20026	1.61712	0.65084	0.467171	0.559005	0.86909	0.450248	0	0.439779
S827	S827	NA	sRNA	0.340777	1.26644	0.409482	0.576788	1	0.350707	1.27519	0.514641	0.772331	1	0.44964	1.3657	0.0521029	0.0875853	1	-0.645026	-1.56377	0.0843184	0.263639	1					45.3511	43.0818	31.3173	39.9167	41.1055	52.6958	53.5788	49.1267	27.6739	45.4823	36.5781	33.8107	26.9346	28.8312	29.8588
S828	S828	NA	sRNA	-3.04161	-8.23411	0.290913	0.461581	1	1.17121	2.25201	0.30596	#N/A	1	-4.61664	-24.5328	0.0888448	0.139379	1	-0.0406249	-1.02856	0.975001	#N/A	1					0	2.29631	0	0.765438	0	0	0	0	1.18683	0.8519	1.01936	2.11308	0.82104	3.41499	2.11637
S829	S829	NA	sRNA	-0.792355	-1.7319	0.132599	0.273208	1	0.733313	1.66245	0.155988	0.462464	1	-1.90276	-3.73927	3.18379e-08	1.4288e-07	0.000114839	0.397887	1.31758	0.415388	0.643085	1					9.4971	20.782	17.2696	15.8496	7.16264	10.9737	8.84909	8.99513	38.3932	21.161	29.7771	39.0612	26.5602	17.2614	27.6276
S83	S83	NA	sRNA	0.0937328	1.06713	0.850379	0.912744	1	-0.209165	-1.15602	0.704775	0.878094	1	1.37629	2.596	3.97675e-05	0.000122508	0.143441	-1.30314	-2.46765	0.00299369	0.0310774	1					20.9794	21.3327	17.3815	19.8979	18.5651	23.11	20.3299	20.6683	11.2881	11.6827	11.4854	6.30979	6.90101	7.17591	6.79557
S830	S830	NA	sRNA	#N/A	#N/A	#N/A	#N/A	#N/A	#N/A	#N/A	#N/A	#N/A	#N/A	#N/A	#N/A	#N/A	#N/A	#N/A	#N/A	#N/A	#N/A	#N/A	#N/A					0	0	0	0	0	0	0	0	0	0	0	0	0	0	0
S831	S831	NA	sRNA	-0.908944	-1.87767	0.0198821	0.0674189	1	0.515028	1.42902	0.326918	0.636883	1	-0.519455	-1.43341	0.118331	0.178085	1	-0.796034	-1.73632	0.0297834	0.133663	1					60.9389	63.5044	44.3797	56.2743	35.9684	23.8793	26.4772	28.775	48.7351	42.835	45.785	57.109	28.2102	20.033	35.1174
S832	S832	NA	sRNA	-1.26499	-2.40325	0.00457819	0.0218225	1	0.985107	1.97946	0.0503503	0.244243	1	-1.55925	-2.94701	1.38829e-06	5.1975e-06	0.00500757	-0.887824	-1.85038	0.0240348	0.116085	1					49.5211	51.3825	54.7313	51.8783	19.4018	24.1514	19.4756	21.0096	47.681	29.4597	38.5703	44.0586	58.4552	52.1004	51.5381
S833	S833	NA	sRNA	0.295831	1.22759	0.387	0.559248	1	-0.593771	-1.50919	0.2288	0.539542	1	0.774058	1.71007	2.52335e-06	9.04763e-06	0.00910171	0.0162242	1.01131	0.962956	0.981878	1					140.408	118.789	93.4355	117.544	138.073	127.691	152.692	139.485	128.25	208.675	168.462	74.6377	71.683	59.3515	68.5574
S834	S834	NA	sRNA	-0.981363	-1.97433	0.33132	0.504203	1	0.476539	1.3914	0.640433	#N/A	1	-0.349727	-1.27432	0.718576	0.780271	1	-1.07173	-2.10195	0.213521	0.450997	1					6.96725	1.6868	2.82344	3.82583	1.05093	1.3082	3.16478	1.8413	3.26926	1.87734	2.5733	2.91038	1.80933	0.940702	1.8868
S835	S835	NA	sRNA	-1.75986	-3.38665	0.551449	#N/A	1	#N/A	#N/A	#N/A	#N/A	#N/A	#N/A	#N/A	#N/A	#N/A	#N/A	-2.41084	-5.31783	0.437927	#N/A	1					0	0	0.682173	0.227391	0	0	0	0	0	0	0	0	0	0	0
S836	S836	NA	sRNA	-0.984138	-1.97813	0.00810736	0.0348606	1	-0.284887	-1.21831	0.626941	0.842632	1	-1.41888	-2.67378	9.83292e-12	6.39232e-11	3.54674e-08	0.755276	1.68795	0.0443514	0.170896	1					792.176	671.135	575.982	679.764	359.418	299.252	335.467	331.379	1793.85	1459.39	1626.62	1048.17	712.423	503.746	754.781
S837	S837	NA	sRNA	-0.151999	-1.11111	0.679321	0.803249	1	0.119583	1.08642	0.814399	0.925549	1	-0.0707404	-1.05026	0.790285	0.837991	1	-0.27228	-1.20771	0.487104	0.704168	1					29.2624	23.9525	19.5758	24.2636	22.7001	20.9313	20.2546	21.2953	35.3081	21.0262	28.1671	21.1876	19.5408	15.4275	18.7186
S839	S839	NA	sRNA	-0.189652	-1.14049	0.715903	0.828381	1	1.11866	2.17145	0.101166	0.365316	1	-0.587608	-1.50275	0.214688	0.292997	1	-0.951268	-1.93357	0.0826085	0.260764	1					13.9838	8.86689	8.09553	10.3154	8.03542	8.75223	10.0825	8.95671	8.12398	7.17707	7.65052	13.3517	7.78172	12.5871	11.2402
S84	S84	NA	sRNA	#N/A	#N/A	#N/A	#N/A	#N/A	#N/A	#N/A	#N/A	#N/A	#N/A	#N/A	#N/A	#N/A	#N/A	#N/A	#N/A	#N/A	#N/A	#N/A	#N/A					0	0	0	0	0	0	0	0	0	0	0	0	0	0	0
S840	S840	NA	sRNA	-0.0666514	-1.04728	0.907804	0.951209	1	1.53954	2.90703	0.00916933	0.0972073	1	-0.978642	-1.97061	0.0431217	0.0738184	1	-0.608805	-1.525	0.261036	0.50568	1					4.79511	8.0371	7.47381	6.76867	2.2255	4.15547	12.2868	6.22258	6.92315	4.96942	5.94628	11.0937	12.9314	6.97226	10.3324
S841	S841	NA	sRNA	#N/A	#N/A	#N/A	#N/A	#N/A	#N/A	#N/A	#N/A	#N/A	#N/A	#N/A	#N/A	#N/A	#N/A	#N/A	#N/A	#N/A	#N/A	#N/A	#N/A					0	0	0	0	0	0	0	0	0	0	0	0	0	0	0
S842	S842	NA	sRNA	-1.75964	-3.38613	0.551505	#N/A	1	3.70498	13.041	0.231385	#N/A	1	-2.66497	-6.34214	0.333791	#N/A	1	-2.41061	-5.31701	0.437975	#N/A	1					0.458819	0	0	0.15294	0	0	0	0	0	0	0	0.383318	0.595755	0	0.326358
S843	S843	NA	sRNA	-2.4536	-5.47781	8.08019e-08	3.50441e-06	0.000297351	2.07315	4.20806	0.000340294	0.0154959	1	-3.97615	-15.7377	1.40528e-90	4.07297e-88	5.06885e-87	-0.57065	-1.48519	0.244089	0.486852	1					168.93	153.446	175.268	165.881	27.8113	26.7835	34.2362	29.6104	248.033	71.1647	159.599	467.734	410.793	297.723	392.083
S844	S844	NA	sRNA	#N/A	#N/A	#N/A	#N/A	#N/A	#N/A	#N/A	#N/A	#N/A	#N/A	#N/A	#N/A	#N/A	#N/A	#N/A	#N/A	#N/A	#N/A	#N/A	#N/A					0	0	0	0	0	0	0	0	0	0	0	0	0	0	0
S845	S845	NA	sRNA	1.3138	2.48596	0.0257888	0.08236	1	-0.275195	-1.21016	0.694386	0.87334	1	1.05251	2.07413	0.0319297	0.0562856	1	0.583451	1.49843	0.320613	0.560045	1					2.10479	4.14032	2.84318	3.02943	8.73079	8.39812	4.78036	7.30309	3.70364	9.57047	6.63706	4.8357	2.04973	1.42092	2.76878
S846	S846	NA	sRNA	0.0235539	1.01646	0.958838	0.976348	1	-0.316758	-1.24553	0.584459	0.821977	1	0.846917	1.79865	0.0135299	0.0262155	1	-0.492376	-1.40676	0.287617	0.529863	1					34.8154	32.6282	18.2049	28.5495	25.4105	24.2506	34.8598	28.1736	16.8636	41.6096	29.2366	16.4197	13.8535	8.33995	12.8711
S847	S847	NA	sRNA	#N/A	#N/A	#N/A	#N/A	#N/A	#N/A	#N/A	#N/A	#N/A	#N/A	#N/A	#N/A	#N/A	#N/A	#N/A	#N/A	#N/A	#N/A	#N/A	#N/A					0	0	0	0	0	0	0	0	0	0	0	0	0	0	0
S848	S848	NA	sRNA	0.84553	1.79692	0.0196957	0.0670455	1	0.951944	1.93448	0.0496561	0.243279	1	0.0450986	1.03175	0.859249	0.894751	1	0.0162097	1.0113	0.962152	0.981878	1					132.151	129.23	106.091	122.491	266.016	189.853	179.443	211.771	179.63	172.339	175.985	271.495	175.867	88.8963	178.753
S849	S849	NA	sRNA	#N/A	#N/A	#N/A	#N/A	#N/A	#N/A	#N/A	#N/A	#N/A	#N/A	#N/A	#N/A	#N/A	#N/A	#N/A	#N/A	#N/A	#N/A	#N/A	#N/A					0	0	0	0	0	0	0	0	0	0	0	0	0	0	0
S85	S85	NA	sRNA	-1.29518	-2.45408	0.0575374	0.151521	1	0.963687	1.95029	0.0699177	0.29932	1	-1.44944	-2.73103	0.0228255	0.0417168	1	-0.315971	-1.24485	0.496504	0.71095	1					10.0328	14.1691	12.0467	12.0829	2.52223	4.18625	7.59547	4.76798	15.1694	11.264	13.2167	21.4204	11.5797	1.50512	11.5017
S850	S850	NA	sRNA	0.976455	1.96762	0.469733	0.628739	1	-0.435458	-1.35234	0.731609	#N/A	1	0.757502	1.69056	0.58754	0.665406	1	0.854311	1.8079	0.497371	#N/A	1					1.43326	0	0	0.477754	0	0	3.2552	1.08507	1.34507	1.93097	1.63802	0.598706	0.930512	0	0.509739
S851	S851	NA	sRNA	0.112686	1.08124	0.743148	0.845154	1	-1.07639	-2.10876	0.0202896	0.150846	1	0.314616	1.24368	0.201417	0.278097	1	0.62938	1.5469	0.11928	0.320111	1					88.8392	84.9167	57.7075	77.1544	88.6035	67.4527	85.2653	80.4405	128.476	210.601	169.538	60.8363	44.7546	54.7306	53.4405
S852	S852	NA	sRNA	-0.376232	-1.29795	0.825353	0.898502	1	1.12967	2.18808	0.310886	#N/A	1	-2.67715	-6.39593	0.0623154	0.102766	1	0.90719	1.87539	0.501253	#N/A	1					0	0	1.30313	0.434375	0	0	0.730334	0.243445	2.26334	0	1.13167	2.01488	1.87892	1.30251	1.7321
SprD	S853	sprD	sRNA	4.25508	19.0945	0.082837	0.196493	1	3.70498	13.041	0.231385	#N/A	1	0.939535	1.91791	0.444334	0.534184	1	#N/A	#N/A	#N/A	#N/A	#N/A					0	0	0	0	3.84747	1.19734	0	1.6816	0	0	0	0.532747	0.827998	0.860981	0.740576
S854	S854	NA	sRNA	-0.000338297	-1.00023	0.999368	0.999368	1	-0.360771	-1.28411	0.46482	0.742671	1	0.188354	1.13946	0.524309	0.611108	1	0.117849	1.08512	0.749819	0.876621	1					15.8577	12.0446	14.9106	14.2709	15.7118	11.9684	13.653	13.7778	16.9245	27.648	22.2863	8.96204	13.727	8.18644	10.2918
S855	S855	NA	sRNA	#N/A	#N/A	#N/A	#N/A	#N/A	#N/A	#N/A	#N/A	#N/A	#N/A	#N/A	#N/A	#N/A	#N/A	#N/A	#N/A	#N/A	#N/A	#N/A	#N/A					0	0	0	0	0	0	0	0	0	0	0	0	0	0	0
S856	S856	NA	sRNA	0.0545258	1.03852	0.987685	#N/A	1	-1.78429	-3.44448	0.566794	#N/A	1	-1.90503	-3.74517	0.505725	#N/A	1	1.77565	3.42392	0.511102	#N/A	1					0	0	0	0	0	0	0	0	0	1.13906	0.569529	0	0	1.14153	0.380509
S857	S857	NA	sRNA	1.00076	2.00105	0.157535	0.308828	1	0.199955	1.14866	0.800688	0.922629	1	-0.117404	-1.08478	0.840584	0.880057	1	0.920733	1.89308	0.197478	0.431652	1					0.685095	0.27644	0.616958	0.526165	1.03339	1.28637	0.864431	1.06139	1.07156	1.99983	1.5357	1.33551	0.741303	0.616667	0.897825
S858	S858	NA	sRNA	#N/A	#N/A	#N/A	#N/A	#N/A	#N/A	#N/A	#N/A	#N/A	#N/A	#N/A	#N/A	#N/A	#N/A	#N/A	#N/A	#N/A	#N/A	#N/A	#N/A					0	0	0	0	0	0	0	0	0	0	0	0	0	0	0
S859	S859	NA	sRNA	0.70935	1.63507	0.0538954	0.143544	1	1.03097	2.0434	0.0645886	0.28538	1	-1.21565	-2.32245	4.52068e-11	2.76325e-10	1.63061e-07	0.964246	1.95104	0.0123813	0.0746602	1					70.3366	78.2962	59.5445	69.3924	125.736	100.604	102.781	109.707	158.761	227.341	193.051	290.959	228.253	135.461	218.224
S86	S86	NA	sRNA	-0.221825	-1.16621	0.612577	0.751472	1	-0.143288	-1.10442	0.794682	0.920941	1	-0.253503	-1.1921	0.435143	0.525131	1	0.359348	1.28285	0.379488	0.614624	1					15.8477	12.3012	13.5634	13.9041	14.9631	9.31306	10.0744	11.4502	16.3484	34.7156	25.532	14.1495	16.0222	5.22679	11.7995
S861	S861	NA	sRNA	1.06968	2.09896	0.0012097	0.00769895	1	1.47917	2.78788	0.00366212	0.0560572	1	-1.30593	-2.47243	8.60261e-15	7.65214e-14	3.10296e-11	0.923177	1.89629	0.0143092	0.0826985	1					67.4664	68.1314	44.9926	60.1968	114.6	130.558	122.031	122.396	126.402	197.675	162.038	309.751	282.852	173.648	255.417
S862	S862	NA	sRNA	0.0799965	1.05702	0.809984	0.890696	1	0.717791	1.64466	0.0726545	0.304062	1	-0.0316196	-1.02216	0.891141	0.919154	1	-0.45789	-1.37353	0.127889	0.332694	1					233.864	218.524	153.659	202.015	248.848	195.014	170.096	204.653	202.565	215.603	209.084	255.589	192.655	95.3951	181.213
S863	S863	NA	sRNA	#N/A	#N/A	#N/A	#N/A	#N/A	#N/A	#N/A	#N/A	#N/A	#N/A	#N/A	#N/A	#N/A	#N/A	#N/A	#N/A	#N/A	#N/A	#N/A	#N/A					0	0	0	0	0	0	0	0	0	0	0	0	0	0	0
S864	S864	NA	sRNA	#N/A	#N/A	#N/A	#N/A	#N/A	#N/A	#N/A	#N/A	#N/A	#N/A	#N/A	#N/A	#N/A	#N/A	#N/A	#N/A	#N/A	#N/A	#N/A	#N/A					0	0	0	0	0	0	0	0	0	0	0	0	0	0	0
S865	S865	NA	sRNA	-0.0308802	-1.02164	0.9379	0.966011	1	0.671567	1.5928	0.19166	0.500356	1	-0.726987	-1.65518	0.0334319	0.0586364	1	-0.353805	-1.27793	0.369652	0.605466	1					29.8077	30.8024	25.5337	28.7146	17.5459	29.3493	35.7758	27.557	35.4786	26.9357	31.2072	25.2064	40.5919	43.6813	36.4932
S866	S866	NA	sRNA	0.504492	1.41862	0.639828	0.773854	1	-0.720123	-1.64732	0.598904	#N/A	1	0.31767	1.24632	0.782195	0.830932	1	-0.267809	-1.20398	0.787697	#N/A	1					1.16661	2.11831	0.787937	1.35762	3.51939	2.19048	0	1.90329	0.547412	3.14344	1.84543	0	1.51479	2.36269	1.29249
S867	S867	NA	sRNA	-2.54953	-5.85444	0.000531688	0.00411414	1	0.89027	1.85352	0.180605	0.490222	1	-3.27832	-9.70223	6.81959e-08	2.94274e-07	0.000245982	-0.32819	-1.25544	0.587165	0.770822	1					27.9486	16.4824	14.5205	19.6505	4.32382	5.38232	0	3.23538	37.6619	5.79292	21.7274	26.3431	26.9848	26.1246	26.4842
S868	S868	NA	sRNA	-1.16401	-2.24079	0.127572	0.26597	1	0.035072	1.02461	0.966734	0.984182	1	-0.824088	-1.77042	0.270749	0.357368	1	-0.358259	-1.28188	0.597872	0.77636	1					1.18685	5.17214	2.56514	2.97471	2.50632	0.445697	0.718814	1.22361	4.9008	1.59899	3.2499	1.18986	3.39035	1.28197	1.95406
S869	S869	NA	sRNA	#N/A	#N/A	#N/A	#N/A	#N/A	#N/A	#N/A	#N/A	#N/A	#N/A	#N/A	#N/A	#N/A	#N/A	#N/A	#N/A	#N/A	#N/A	#N/A	#N/A					0	0	0	0	0	0	0	0	0	0	0	0	0	0	0
S87	S87	NA	sRNA	-0.510699	-1.42474	0.141542	0.285621	1	-0.243432	-1.18381	0.579962	0.821236	1	-0.659004	-1.57899	0.00214559	0.00495838	1	0.434125	1.35109	0.132473	0.341091	1					320.787	228.317	206.631	251.912	182.198	179.396	147.662	169.752	384.672	579.578	482.125	234.086	296.968	149.052	226.702
S870	S870	NA	sRNA	-0.981731	-1.97483	0.0188807	0.0648368	1	-0.164066	-1.12044	0.77624	0.914354	1	-1.74244	-3.34602	1.37845e-24	2.80365e-23	4.97206e-21	0.882082	1.84303	0.0334762	0.1421	1					160.53	131.812	103.654	131.999	68.0793	54.3957	70.749	64.408	357.336	330.522	343.929	227.311	176.442	139.729	181.161
RNAIII	S871	RNAIII	Regulation and Cell signaling	1.21555	2.32229	0.0150077	0.0547477	1	-0.111922	-1.08067	0.843474	0.936597	1	0.748761	1.68035	0.133476	0.196624	1	0.56019	1.47446	0.219068	0.456868	1					55171.5	49762.9	43529	49487.8	122249	109702	100555	110835	108353	98902.2	103628	66457.7	59339.7	41291	55696.1
S872	S872	NA	sRNA	#N/A	#N/A	#N/A	#N/A	#N/A	#N/A	#N/A	#N/A	#N/A	#N/A	#N/A	#N/A	#N/A	#N/A	#N/A	#N/A	#N/A	#N/A	#N/A	#N/A					0	0	0	0	0	0	0	0	0	0	0	0	0	0	0
S873	S873	NA	sRNA	-1.82559	-3.54452	0.000301983	0.00260655	1	0.30945	1.23924	0.542399	0.795875	1	-1.8304	-3.55636	5.53226e-07	2.17169e-06	0.00199549	-0.285271	-1.21864	0.468016	0.687208	1					42.5002	45.5436	52.7042	46.916	12.6111	14.3902	11.6042	12.8685	66.0391	41.3014	53.6703	45.984	43.4239	23.5175	37.6418
S874	S874	NA	sRNA	0.331308	1.25815	0.721037	0.831584	1	-1.80464	-3.49342	0.180646	#N/A	1	1.04871	2.06869	0.284206	0.371465	1	0.0482887	1.03404	0.955352	0.980104	1					1.14588	1.84949	1.54788	1.51441	1.15229	0.717188	3.47001	1.77983	0.716915	4.1168	2.41686	0.319107	0.495958	1.54714	0.787403
S875	S875	NA	sRNA	-1.69417	-3.2359	0.0103371	0.0419332	1	-0.671747	-1.593	0.245425	0.56092	1	-1.20007	-2.29751	0.0195966	0.0366041	1	-0.115629	-1.08345	0.799861	0.902223	1					24.2404	9.78117	15.69	16.5705	2.28524	5.68937	6.8818	4.95214	26.0664	17.0094	21.5379	10.1258	7.86876	10.9096	9.63472
S876	S876	NA	sRNA	-2.04028	-4.11327	0.00205577	0.0115687	1	0.580823	1.4957	0.346092	0.654239	1	-3.21771	-9.30311	5.78477e-11	3.48087e-10	2.08657e-07	0.670784	1.59194	0.218892	0.456868	1					11.881	8.3097	6.06296	8.75122	0.398247	3.47018	2.39857	2.089	32.7064	6.4027	19.5546	21.3959	17.141	8.91191	15.8163
S877	S877	NA	sRNA	0.192354	1.14263	0.840916	0.907012	1	0.867493	1.82449	0.435691	#N/A	1	0.0157065	1.01095	0.985165	0.988313	1	-2.02862	-4.08014	0.0492475	0.184045	1					3.55895	2.46181	1.37357	2.46478	2.30068	3.81854	2.30943	2.80955	0.954272	0.684974	0.819623	0.849516	1.32032	4.80521	2.32501
S878	S878	NA	sRNA	0.0545258	1.03852	0.987763	#N/A	1	-0.890003	-1.85318	0.590084	#N/A	1	-1.90492	-3.74489	0.505751	#N/A	1	3.14952	8.87361	0.218015	#N/A	1					0	0	0	0	0	0	0	0	1.5132	0	0.756601	0	0.697884	0	0.232628
S879	S879	NA	sRNA	#N/A	#N/A	#N/A	#N/A	#N/A	#N/A	#N/A	#N/A	#N/A	#N/A	#N/A	#N/A	#N/A	#N/A	#N/A	#N/A	#N/A	#N/A	#N/A	#N/A					0	0	0	0	0	0	0	0	0	0	0	0	0	0	0
S88	S88	NA	sRNA	3.56938	11.8711	0.14353	0.288456	1	0.494719	1.40905	0.786545	#N/A	1	0.757481	1.69054	0.562638	0.643703	1	1.77539	3.42331	0.511172	#N/A	1					0	0	0	0	0.537916	0	0.269981	0.269299	0.167337	0	0.0836684	0.148967	0	0.240748	0.129905
S880	S880	NA	sRNA	-1.75964	-3.38613	0.558476	0.707836	1	0.479466	1.39423	0.681915	#N/A	1	-4.06473	-16.7342	0.132323	0.19526	1	1.63173	3.09885	0.282176	#N/A	1					0.677894	0	0	0.225965	0	0	0	0	2.54472	0	1.27236	1.69903	0.880214	1.83056	1.46993
S881	S881	NA	sRNA	1.13714	2.19945	0.18499	0.345125	1	0.661112	1.5813	0.440523	0.724508	1	-0.669923	-1.59099	0.294879	0.382968	1	1.13737	2.1998	0.213397	0.450997	1					0.890489	0.538977	3.00721	1.47889	2.6864	2.50803	4.04492	3.07979	7.93909	1.19972	4.5694	6.32361	3.46877	1.80348	3.86529
S882	S882	NA	sRNA	2.21708	4.64952	0.398182	0.568762	1	-0.35809	-1.28173	0.823873	#N/A	1	-0.58069	-1.49556	0.717796	0.780233	1	2.62027	6.14866	0.306557	#N/A	1					0	0	0	0	0.945836	0	0	0.315279	1.17694	0	0.588468	0.523868	0	0.846632	0.456833
S883	S883	NA	sRNA	-5.71767	-52.6247	2.24373e-09	2.47492e-07	8.25691e-06	-1.48413	-2.79749	0.0833189	0.324789	1	-2.89914	-7.45984	9.10729e-05	0.000266626	0.3285	-1.22284	-2.33405	0.0561113	0.200529	1					50.1642	42.747	59.738	50.8831	0.497808	1.23935	0.999404	0.912188	59.1565	3.11242	31.1345	7.16872	7.28493	2.67357	5.70907
S884	S884	NA	sRNA	#N/A	#N/A	#N/A	#N/A	#N/A	#N/A	#N/A	#N/A	#N/A	#N/A	#N/A	#N/A	#N/A	#N/A	#N/A	#N/A	#N/A	#N/A	#N/A	#N/A					0	0	0	0	0	0	0	0	0	0	0	0	0	0	0
S885	S885	NA	sRNA	-2.38592	-5.22676	0.00906499	0.037821	1	-4.01961	-16.219	0.000761041	0.0225297	1	0.446026	1.36228	0.579755	0.658305	1	1.08687	2.12413	0.217406	0.455452	1					14.3853	20.7625	15.695	16.9476	2.50368	5.19434	1.67547	3.1245	103.328	0	51.664	1.84895	2.15523	1.49406	1.83274
S886	S886	NA	sRNA	-0.00736795	-1.00512	0.9837	0.990382	1	1.1235	2.17874	0.049278	0.241994	1	-1.12487	-2.18083	4.23939e-10	2.30384e-09	1.52915e-06	-0.177374	-1.13082	0.662318	0.820927	1					1205.42	1108.49	1511.42	1275.11	1280.57	1238.25	1202.86	1240.56	2045.96	1193.35	1619.65	2097.07	2493.01	2082.34	2224.14
S887	S887	NA	sRNA	-1.78219	-3.43949	0.558849	0.707983	1	2.51269	5.70683	0.122485	#N/A	1	-3.58764	-12.0223	0.201168	0.277865	1	-0.115854	-1.08362	0.948225	#N/A	1					0	0	0.594408	0.198136	0	0	0	0	0.41296	0	0.20648	1.83813	0	0	0.612711
S888	S888	NA	sRNA	-0.250534	-1.18965	0.621844	0.759056	1	1.16738	2.24603	0.0123258	0.113427	1	-1.58693	-3.00409	7.2811e-06	2.47301e-05	0.0262629	0.294313	1.2263	0.52107	0.728162	1					17.7366	26.0249	23.9589	22.5735	25.1322	19.1745	10.5794	18.2954	49.4313	28.2405	38.8359	71.8448	43.9667	26.1246	47.312
S889	S889	NA	sRNA	-0.62207	-1.53908	0.607398	0.747911	1	0.0362039	1.02541	0.969866	0.985094	1	-1.68026	-3.20487	0.0990018	0.153035	1	1.31688	2.49126	0.14703	0.360205	1					0.920444	0.557108	0.932512	0.803355	1.38838	0	0	0.462794	5.39879	0.310019	2.8544	2.69143	1.19515	0.310691	1.39909
S89	S89	NA	sRNA	-0.981413	-1.9744	0.362925	0.538183	1	-2.82788	-7.1003	0.0734607	#N/A	1	1.08219	2.11725	0.455571	0.545001	1	0.0829505	1.05918	0.920718	0.961593	1					2.26305	4.10919	1.52848	2.63357	0	4.2492	0	1.4164	5.84043	1.52445	3.68244	0	0.734615	0.763878	0.499498
S890	S890	NA	sRNA	0.159547	1.11694	0.768812	0.862336	1	-0.665167	-1.58575	0.230426	0.541225	1	-0.306368	-1.23659	0.503274	0.591747	1	1.31565	2.48914	0.00566502	0.0464471	1					13.9111	16.0742	4.27075	11.4187	11.4454	16.6219	10.5315	12.8663	37.9784	46.8545	42.4165	18.4895	15.5998	4.26873	12.786
S891	S891	NA	sRNA	-0.297865	-1.22932	0.460401	0.620641	1	-0.0137066	-1.00955	0.978512	0.98969	1	-0.719766	-1.64691	0.0199019	0.0370749	1	0.546366	1.4604	0.148276	0.36238	1					27.4583	25.8879	23.5386	25.6283	21.5053	13.385	25.185	20.0251	50.2985	57.2686	53.7836	41.2477	27.0828	16.0414	28.124
S892	S892	NA	sRNA	#N/A	#N/A	#N/A	#N/A	#N/A	#N/A	#N/A	#N/A	#N/A	#N/A	#N/A	#N/A	#N/A	#N/A	#N/A	#N/A	#N/A	#N/A	#N/A	#N/A					0	0	0	0	0	0	0	0	0	0	0	0	0	0	0
S893	S893	NA	sRNA	#N/A	#N/A	#N/A	#N/A	#N/A	#N/A	#N/A	#N/A	#N/A	#N/A	#N/A	#N/A	#N/A	#N/A	#N/A	#N/A	#N/A	#N/A	#N/A	#N/A					0	0	0	0	0	0	0	0	0	0	0	0	0	0	0
S894	S894	NA	sRNA	#N/A	#N/A	#N/A	#N/A	#N/A	#N/A	#N/A	#N/A	#N/A	#N/A	#N/A	#N/A	#N/A	#N/A	#N/A	#N/A	#N/A	#N/A	#N/A	#N/A					0	0	0	0	0	0	0	0	0	0	0	0	0	0	0
S895	S895	NA	sRNA	-0.12505	-1.09055	0.844266	0.909508	1	-0.600509	-1.51625	0.386682	0.687094	1	-0.110507	-1.07961	0.864648	0.897149	1	0.113385	1.08176	0.838485	0.924426	1					1.45103	3.01115	3.36013	2.60743	2.81406	0	3.76635	2.19347	4.4743	3.072	3.77315	1.55862	1.88409	2.5189	1.9872
S896	S896	NA	sRNA	#N/A	#N/A	#N/A	#N/A	#N/A	#N/A	#N/A	#N/A	#N/A	#N/A	#N/A	#N/A	#N/A	#N/A	#N/A	#N/A	#N/A	#N/A	#N/A	#N/A					0	0	0	0	0	0	0	0	0	0	0	0	0	0	0
S897	S897	NA	sRNA	-0.0173908	-1.01213	0.980779	0.988375	1	2.27733	4.8478	0.00625113	0.0781516	1	-1.58936	-3.00917	0.0051741	0.0109662	1	-0.813731	-1.75775	0.315859	0.554032	1					5.47246	4.96839	1.84807	4.09631	5.15911	5.13767	2.07149	4.12276	4.49375	1.8432	3.16848	10.8584	11.5468	9.23598	10.547
S898	S898	NA	sRNA	-0.585513	-1.50057	0.218838	0.388467	1	0.526613	1.44054	0.33536	0.642712	1	-0.24984	-1.18907	0.553461	0.635502	1	-0.824111	-1.77044	0.0323438	0.139849	1					41.8035	28.9166	25.0076	31.9092	29.7263	15.6984	15.3718	20.2655	26.3409	25.7463	26.0436	35.4235	13.1823	12.9011	20.5023
S899	S899	NA	sRNA	-0.708143	-1.6337	0.0427703	0.120781	1	-0.321506	-1.24963	0.475805	0.749913	1	-0.509352	-1.42341	0.034998	0.061229	1	0.040301	1.02833	0.90755	0.956393	1					27.9747	18.3833	18.046	21.468	11.3673	10.2909	16.4242	12.6941	25.0746	37.843	31.4588	17.8385	14.9743	12.7958	15.2029
S9	S9	NA	sRNA	0.694596	1.61843	0.243859	0.411852	1	0.312809	1.24212	0.695864	0.874069	1	0.428695	1.34602	0.420828	0.511762	1	-0.116938	-1.08443	0.854986	0.929919	1					4.67368	2.26303	8.20726	5.04799	7.75468	8.77553	7.07652	7.86891	8.33358	4.40766	6.37062	2.34276	8.49598	4.41721	5.08532
S90	S90	NA	sRNA	#N/A	#N/A	#N/A	#N/A	#N/A	#N/A	#N/A	#N/A	#N/A	#N/A	#N/A	#N/A	#N/A	#N/A	#N/A	#N/A	#N/A	#N/A	#N/A	#N/A					0	0	0	0	0	0	0	0	0	0	0	0	0	0	0
S900	S900	NA	sRNA	#N/A	#N/A	#N/A	#N/A	#N/A	#N/A	#N/A	#N/A	#N/A	#N/A	#N/A	#N/A	#N/A	#N/A	#N/A	#N/A	#N/A	#N/A	#N/A	#N/A					0	0	0	0	0	0	0	0	0	0	0	0	0	0	0
S901	S901	NA	sRNA	-0.988986	-1.98479	0.259577	0.431156	1	1.28687	2.43998	0.0577808	0.265971	1	-2.83942	-7.15732	0.000173837	0.000486018	0.627032	0.365769	1.28857	0.588546	0.771003	1					2.81295	6.81025	4.74971	4.79097	6.3645	0	0	2.1215	9.23949	7.57952	8.40951	18.8005	7.30495	15.1919	13.7658
S902	S902	NA	sRNA	2.04695	4.13232	0.0142022	0.0526847	1	0.762138	1.696	0.317854	0.629971	1	-0.830489	-1.77829	0.136211	0.199806	1	1.5509	2.93001	0.0763966	0.247825	1					1.36811	4.14032	0	1.83615	10.3182	6.42209	6.21447	7.65159	10.9134	4.608	7.7607	6.28642	12.435	15.7012	11.4742
S904	S904	NA	sRNA	-0.219421	-1.16427	0.564763	0.711752	1	0.120477	1.08709	0.789206	0.918935	1	-0.0675689	-1.04795	0.828587	0.87025	1	-0.347074	-1.27198	0.338706	0.578366	1					35.9043	38.8392	37.149	37.2975	21.3173	26.5359	45.1101	30.9878	45.5241	35.5074	40.5157	26.4859	33.2292	21.66	27.125
S905	S905	NA	sRNA	#N/A	#N/A	#N/A	#N/A	#N/A	#N/A	#N/A	#N/A	#N/A	#N/A	#N/A	#N/A	#N/A	#N/A	#N/A	#N/A	#N/A	#N/A	#N/A	#N/A					0	0	0	0	0	0	0	0	0	0	0	0	0	0	0
S906	S906	NA	sRNA	#N/A	#N/A	#N/A	#N/A	#N/A	#N/A	#N/A	#N/A	#N/A	#N/A	#N/A	#N/A	#N/A	#N/A	#N/A	#N/A	#N/A	#N/A	#N/A	#N/A					0	0	0	0	0	0	0	0	0	0	0	0	0	0	0
S907	S907	NA	sRNA	0.911753	1.88133	0.0472968	0.130573	1	0.411932	1.33047	0.393267	0.690649	1	-0.351561	-1.27594	0.222092	0.30138	1	0.849342	1.80168	0.0445994	0.171375	1					27.0115	17.1275	16.5063	20.2151	33.9531	35.0196	43.82	37.5976	55.5272	49.3884	52.4578	52.6555	37.5784	26.9185	39.0508
S908	S908	NA	sRNA	0.0200052	1.01396	0.980735	0.988375	1	0.36917	1.29161	0.49529	0.760703	1	-2.84184	-7.16933	7.97993e-06	2.69487e-05	0.0287836	2.47276	5.55104	0.000110825	0.00285565	0.398305					2.93931	1.42324	2.38228	2.24827	1.77344	4.41519	0.890094	2.35957	21.5158	14.256	17.8859	17.6805	12.9763	9.52461	13.3938
S909	S909	NA	sRNA	0.402919	1.32218	0.819294	#N/A	1	-2.63683	-6.21964	0.37825	#N/A	1	1.88678	3.6981	0.452584	#N/A	1	0.729248	1.65777	0.646342	#N/A	1					0.855071	0	0	0.285024	1.28978	0	0	0.429925	1.60491	0	0.802456	0	0	0	0
S91	S91	NA	sRNA	#N/A	#N/A	#N/A	#N/A	#N/A	#N/A	#N/A	#N/A	#N/A	#N/A	#N/A	#N/A	#N/A	#N/A	#N/A	#N/A	#N/A	#N/A	#N/A	#N/A					0	0	0	0	0	0	0	0	0	0	0	0	0	0	0
S910	S910	NA	sRNA	-0.212842	-1.15897	0.675311	0.801132	1	-1.14472	-2.21103	0.0972913	0.359177	1	1.16317	2.23948	0.0211476	0.0391439	1	-0.277775	-1.21232	0.587852	0.771003	1					11.2573	6.45499	4.80207	7.50479	6.70278	7.23117	5.38262	6.43885	6.67239	11.5744	9.12341	1.73248	3.8466	1.99992	2.52633
S911	S911	NA	sRNA	#N/A	#N/A	#N/A	#N/A	#N/A	#N/A	#N/A	#N/A	#N/A	#N/A	#N/A	#N/A	#N/A	#N/A	#N/A	#N/A	#N/A	#N/A	#N/A	#N/A					0	0	0	0	0	0	0	0	0	0	0	0	0	0	0
S912	S912	NA	sRNA	#N/A	#N/A	#N/A	#N/A	#N/A	#N/A	#N/A	#N/A	#N/A	#N/A	#N/A	#N/A	#N/A	#N/A	#N/A	#N/A	#N/A	#N/A	#N/A	#N/A					0	0	0	0	0	0	0	0	0	0	0	0	0	0	0
S913	S913	NA	sRNA	-0.118986	-1.08597	0.821841	0.897181	1	-1.14446	-2.21063	0.065159	0.286773	1	0.513085	1.4271	0.288832	0.376804	1	0.15543	1.11375	0.765929	0.88462	1					7.2154	8.1105	2.08857	5.80482	4.6644	5.32242	5.85267	5.27983	8.94793	9.721	9.33446	2.36817	3.34602	4.17517	3.29645
S914	S914	NA	sRNA	#N/A	#N/A	#N/A	#N/A	#N/A	#N/A	#N/A	#N/A	#N/A	#N/A	#N/A	#N/A	#N/A	#N/A	#N/A	#N/A	#N/A	#N/A	#N/A	#N/A					0	0	0	0	0	0	0	0	0	0	0	0	0	0	0
S915	S915	NA	sRNA	-2.53873	-5.81078	0.372665	#N/A	1	#N/A	#N/A	#N/A	#N/A	#N/A	#N/A	#N/A	#N/A	#N/A	#N/A	-3.27257	-9.66368	0.283809	#N/A	1					0	0	2.05341	0.68447	0	0	0	0	0	0	0	0	0	0	0
S916	S916	NA	sRNA	-2.89244	-7.42525	5.5671e-09	4.88931e-07	2.04869e-05	0.526442	1.44037	0.355871	0.662104	1	-2.77846	-6.86122	3.85618e-22	6.38657e-21	1.39092e-18	-0.656489	-1.57624	0.11355	0.312548	1					71.2303	82.3878	92.2218	81.9466	11.1587	8.73115	12.4813	10.7904	115.842	33.3174	74.5798	92.8836	49.4008	46.5172	62.9338
S917	S917	NA	sRNA	#N/A	#N/A	#N/A	#N/A	#N/A	#N/A	#N/A	#N/A	#N/A	#N/A	#N/A	#N/A	#N/A	#N/A	#N/A	#N/A	#N/A	#N/A	#N/A	#N/A					0	0	0	0	0	0	0	0	0	0	0	0	0	0	0
S918	S918	NA	sRNA	1.23181	2.34861	0.442275	0.604289	1	2.8616	7.26823	0.372936	#N/A	1	0.238234	1.17955	0.86928	0.901333	1	-2.41077	-5.31757	0.437942	#N/A	1					0	0.806081	0	0.268694	0	0	2.0165	0.672165	0	0	0	0.55632	0	0.899078	0.485133
S919	S919	NA	sRNA	-0.675874	-1.59756	0.145309	0.290701	1	0.412243	1.33075	0.418369	0.708579	1	-0.93302	-1.90927	2.74713e-06	9.83989e-06	0.00990891	-0.400735	-1.32018	0.403547	0.63373	1					731.621	716.902	745.875	731.466	341.726	425.891	583.594	450.404	1200.73	382.531	791.629	693.767	680.763	714.825	696.452
S92	S92	NA	sRNA	#N/A	#N/A	#N/A	#N/A	#N/A	#N/A	#N/A	#N/A	#N/A	#N/A	#N/A	#N/A	#N/A	#N/A	#N/A	#N/A	#N/A	#N/A	#N/A	#N/A					0	0	0	0	0	0	0	0	0	0	0	0	0	0	0
S920	S920	NA	sRNA	-0.797726	-1.73836	0.0288515	0.0900936	1	0.715282	1.6418	0.245081	0.560542	1	-0.941415	-1.92041	2.41256e-05	7.70512e-05	0.0870209	-0.670451	-1.59157	0.129987	0.336278	1					390.785	396.585	383.988	390.453	160.208	222.104	279.907	220.74	512.33	187.734	350.032	346.658	400.867	299.352	348.959
S921	S921	NA	sRNA	-0.999675	-1.99955	0.0348575	0.103599	1	0.495309	1.40962	0.385981	0.68677	1	-1.04797	-2.06762	0.0083333	0.016979	1	-0.654777	-1.57437	0.157637	0.373801	1					2693.24	2722.19	2644.26	2686.56	1001.03	1194.08	1771.19	1322.1	3264.24	1609.79	2437.01	2331.6	2161.64	2175.34	2222.86
S922	S922	NA	sRNA	2.21703	4.64934	0.411966	0.57771	1	-2.63683	-6.21964	0.37825	#N/A	1	-0.722928	-1.65053	0.674969	0.742659	1	2.62027	6.14866	0.306557	#N/A	1					0	0	0	0	0	0	0.831621	0.277207	1.03089	0	0.515446	0	0	1.48315	0.494383
S923	S923	NA	sRNA	#N/A	#N/A	#N/A	#N/A	#N/A	#N/A	#N/A	#N/A	#N/A	#N/A	#N/A	#N/A	#N/A	#N/A	#N/A	#N/A	#N/A	#N/A	#N/A	#N/A					0	0	0	0	0	0	0	0	0	0	0	0	0	0	0
S924	S924	NA	sRNA	1.22791	2.34228	0.0799478	0.191319	1	-0.939344	-1.91766	0.285676	0.60205	1	1.08781	2.12551	0.0590794	0.0980802	1	1.05423	2.07661	0.159847	0.376856	1					2.03368	1.64121	0.305237	1.32671	3.40842	2.12141	3.76352	3.09778	1.48442	6.69752	4.09097	1.51025	1.17362	0.915278	1.19972
S925	S925	NA	sRNA	-3.41358	-10.6559	0.22792	0.39735	1	3.65502	12.5971	0.0138569	#N/A	1	-5.58305	-47.9364	0.0368026	0.0641602	1	-1.78972	-3.45748	0.225	#N/A	1					1.39345	1.6868	0	1.02675	0	0	0	0	0.653853	0	0.326926	4.07453	3.61866	6.58491	4.75937
S926	S926	NA	sRNA	-0.119605	-1.08644	0.836701	0.904726	1	0.785506	1.7237	0.249221	0.568201	1	-0.691234	-1.61466	0.162523	0.232711	1	-0.316351	-1.24518	0.586505	0.770539	1					8.66711	3.33827	4.7895	5.59829	5.34818	5.17802	4.77202	5.09941	4.43661	9.023	6.72981	4.93698	10.2308	6.38298	7.18357
S927	S927	NA	sRNA	-0.194293	-1.14416	0.866486	0.924655	1	2.52036	5.73725	0.0490189	#N/A	1	-1.1934	-2.28692	0.293896	0.381977	1	-1.24208	-2.36539	0.30677	#N/A	1					1.85032	1.49323	0	1.11452	0.930331	0	1.86774	0.93269	1.15764	0	0.578821	2.5764	3.2034	0	1.9266
S928	S928	NA	sRNA	1.72585	3.30774	0.00309654	0.015927	1	1.81727	3.52415	0.00236992	0.0428539	1	0.352575	1.27684	0.295316	0.383025	1	-0.408418	-1.32723	0.461495	0.68192	1					3.27158	5.94047	4.86123	4.69109	11.35	14.7429	19.8143	15.3024	5.21945	4.40766	4.81355	13.3928	8.49598	7.06753	9.6521
S929	S929	NA	sRNA	0.519788	1.43374	0.319364	0.49121	1	-0.425132	-1.3427	0.549513	0.800735	1	1.13178	2.19128	0.00854053	0.0173201	1	-0.370451	-1.29276	0.485446	0.702703	1					16.7746	8.12242	13.5957	12.8309	18.0733	19.798	15.965	17.9454	8.99568	20.0169	14.5063	3.60368	10.5794	7.11818	7.10041
S93	S93	NA	sRNA	-0.0498225	-1.03514	0.970371	0.981495	1	-3.9251	-15.1906	0.18935	#N/A	1	2.70579	6.52416	0.261625	#N/A	1	0.650901	1.57015	0.562826	#N/A	1					0.671842	0.813278	0.907534	0.797551	2.02679	0	0	0.675597	0.630501	3.62057	2.12554	0	0	0	0
S930	S930	NA	sRNA	1.28395	2.43506	0.0972689	0.219323	1	2.7882	6.90768	0.00357086	0.0552628	1	-0.462351	-1.37779	0.41183	0.503283	1	-1.40885	-2.65525	0.144669	0.357302	1					2.93167	1.77442	1.32005	2.00872	6.63314	2.75232	5.17873	4.85473	1.83418	0	0.917092	3.67388	6.97884	7.25684	5.96985
S931	S931	NA	sRNA	0.488087	1.40258	0.213275	0.381484	1	-0.515698	-1.42969	0.371853	0.677671	1	0.703321	1.62825	0.00406227	0.00885067	1	-0.205427	-1.15303	0.675799	0.827975	1					174.855	141.11	117.196	144.387	186.066	170.045	231.911	196.007	106.407	248.039	177.223	82.6166	80.0851	123.247	95.3163
S932	S932	NA	sRNA	#N/A	#N/A	#N/A	#N/A	#N/A	#N/A	#N/A	#N/A	#N/A	#N/A	#N/A	#N/A	#N/A	#N/A	#N/A	#N/A	#N/A	#N/A	#N/A	#N/A					0	0	0	0	0	0	0	0	0	0	0	0	0	0	0
S933	S933	NA	sRNA	1.24986	2.37818	0.229676	0.397823	1	0.193816	1.14379	0.826341	#N/A	1	-0.0501746	-1.03539	0.956599	0.965762	1	1.37423	2.59229	0.14074	0.352597	1					0.652424	0	0.293768	0.315398	0.984107	0.816682	0.658567	0.819785	1.42865	1.17198	1.30031	0.726753	1.4119	0	0.712886
S934	S934	NA	sRNA	0.479425	1.39419	0.358257	0.533513	1	0.180402	1.1332	0.78406	0.916717	1	0.278917	1.21328	0.551232	0.634419	1	-0.0331862	-1.02327	0.94891	0.978844	1					1.65498	1.20203	2.23557	1.69752	1.66423	3.10746	2.17172	2.31447	2.38148	2.22968	2.30558	2.21223	1.00282	1.19174	1.46893
S935	S935	NA	sRNA	#N/A	#N/A	#N/A	#N/A	#N/A	#N/A	#N/A	#N/A	#N/A	#N/A	#N/A	#N/A	#N/A	#N/A	#N/A	#N/A	#N/A	#N/A	#N/A	#N/A					0	0	0	0	0	0	0	0	0	0	0	0	0	0	0
S936	S936	NA	sRNA	0.601114	1.51689	0.184041	0.344215	1	-0.524238	-1.43817	0.375308	0.68076	1	1.34975	2.54867	4.09698e-05	0.000125865	0.147778	-0.265415	-1.20198	0.538241	0.738585	1					10.0215	11.3088	8.25999	9.86343	15.1163	18.4979	10.0301	14.5481	10.8395	12.815	11.8273	5.1086	5.73431	3.44004	4.76098
S937	S937	NA	sRNA	-0.00736996	-1.00512	0.985242	0.991167	1	1.75307	3.37076	0.00038763	0.0154959	1	-1.12184	-2.17624	0.000114315	0.000328858	0.412336	-0.6539	-1.57342	0.106355	0.300848	1					78.0332	85.6894	58.7275	74.15	100.048	71.1663	40.5092	70.5746	82.1239	50.3126	66.2183	165.309	131.719	95.5753	130.868
S938	S938	NA	sRNA	1.57151	2.97216	0.00411435	0.0199361	1	0.673117	1.59451	0.264894	0.578143	1	0.58311	1.49808	0.157324	0.226385	1	-0.0296311	-1.02075	0.952864	0.979222	1					5.78818	7.50718	6.70179	6.66572	24.9451	22.5126	10.016	19.1579	6.98401	12.2543	9.61913	9.326	10.1998	12.2808	10.6022
S94	S94	NA	sRNA	0.307719	1.23775	0.678184	0.802464	1	0.968345	1.9566	0.187088	0.494593	1	-0.299301	-1.23055	0.635166	0.707367	1	-0.358801	-1.28236	0.657093	0.818863	1					2.81295	1.70256	8.54948	4.355	3.18225	7.92258	4.25914	5.12132	4.61975	4.7372	4.67847	6.46267	5.47872	2.84848	4.92996
S940	S940	NA	sRNA	#N/A	#N/A	#N/A	#N/A	#N/A	#N/A	#N/A	#N/A	#N/A	#N/A	#N/A	#N/A	#N/A	#N/A	#N/A	#N/A	#N/A	#N/A	#N/A	#N/A					0	0	0	0	0	0	0	0	0	0	0	0	0	0	0
S941	S941	NA	sRNA	-1.35843	-2.56406	0.00409624	0.0198758	1	1.39743	2.63432	0.00920064	0.0972108	1	-3.22694	-9.36278	3.36872e-28	8.87605e-27	1.2151e-24	0.538509	1.45247	0.170388	0.393204	1					39.1018	39.776	37.2842	38.7207	12.3909	22.8279	8.95536	14.7247	107.312	52.2375	79.7746	114.473	159.142	73.6459	115.754
S942	S942	NA	sRNA	-0.753629	-1.68603	0.206051	0.37293	1	1.01828	2.02551	0.0777911	0.316078	1	-2.04755	-4.13403	2.50107e-05	7.97317e-05	0.0902137	0.2888	1.22162	0.598059	0.77636	1					17.6598	11.1535	7.26027	12.0245	4.63267	7.20847	9.30057	7.04724	28.8229	12.4134	20.6182	33.3565	22.9305	14.5137	23.6002
S943	S943	NA	sRNA	-1.68994	-3.22642	0.0320524	0.0969021	1	-0.237103	-1.17862	0.655742	0.85418	1	-2.4199	-5.35135	0.000644227	0.00162718	1	1.26712	2.4068	0.0108968	0.0687579	1					6.41304	7.24557	2.88761	5.5154	0.644888	2.40828	1.94202	1.66506	21.2651	16.704	18.9845	11.787	9.4373	1.73175	7.65202
S944	S944	NA	sRNA	#N/A	#N/A	#N/A	#N/A	#N/A	#N/A	#N/A	#N/A	#N/A	#N/A	#N/A	#N/A	#N/A	#N/A	#N/A	#N/A	#N/A	#N/A	#N/A	#N/A					0	0	0	0	0	0	0	0	0	0	0	0	0	0	0
S945	S945	NA	sRNA	-3.71595	-13.1405	0.190598	0.352776	1	-0.890384	-1.85367	0.578618	#N/A	1	-1.90463	-3.74413	0.505825	#N/A	1	-0.713346	-1.6396	0.533605	#N/A	1					0.243515	0.29478	0.986833	0.508376	0	0	0	0	0.685593	0	0.342797	0.203444	0	0	0.0678146
S946	S946	NA	sRNA	-1.29011	-2.44547	0.0209365	0.0700476	1	0.286582	1.21975	0.618766	0.83983	1	-1.71117	-3.27427	6.47277e-05	0.000192413	0.233473	-0.088928	-1.06358	0.821226	0.912437	1					12.7414	8.14837	8.44326	9.77767	2.90097	6.77089	2.184	3.95195	13.5366	12.9554	13.246	12.6532	7.80382	10.7114	10.3895
S947	S947	NA	sRNA	1.81112	3.50915	0.0786733	0.189431	1	-0.1478	-1.10788	0.853515	0.940687	1	0.467727	1.38293	0.579234	0.657928	1	1.41803	2.67221	0.138673	0.349354	1					2.98596	0	0	0.995321	0	8.97054	3.61689	4.19581	5.04401	4.02286	4.53343	2.49461	3.10171	1.61263	2.40298
S948	S948	NA	sRNA	-0.788781	-1.72761	0.0555788	0.147135	1	-0.735952	-1.6655	0.119734	0.401512	1	-0.603142	-1.51902	0.0805591	0.128231	1	0.596195	1.51172	0.0953636	0.281062	1					31.869	31.6126	27.5036	30.3284	20.6971	19.9463	10.723	17.1221	62.3083	69.1743	65.7413	25.8852	25.8628	13.1477	21.6319
S949	S949	NA	sRNA	-0.0568387	-1.04018	0.937963	0.966011	1	0.930845	1.90639	0.171714	0.485773	1	-2.36681	-5.15801	4.69578e-06	1.62831e-05	0.0169377	1.57673	2.98294	0.00537589	0.0450426	1					3.73563	3.87605	9.37142	5.66103	1.60993	4.00811	10.5044	5.37414	34.056	13.6606	23.8583	41.9094	18.7092	11.5286	24.0491
S95	S95	NA	sRNA	#N/A	#N/A	#N/A	#N/A	#N/A	#N/A	#N/A	#N/A	#N/A	#N/A	#N/A	#N/A	#N/A	#N/A	#N/A	#N/A	#N/A	#N/A	#N/A	#N/A					0	0	0	0	0	0	0	0	0	0	0	0	0	0	0
S950	S950	NA	sRNA	0.0155054	1.01081	0.967768	0.980322	1	0.873966	1.83269	0.0829982	0.324028	1	0.484052	1.39867	0.0251072	0.0454569	1	-1.43042	-2.69526	6.9655e-05	0.00203368	0.25034					255.837	260.564	213.144	243.182	269.649	242.327	199.554	237.177	111.274	148.071	129.672	193.164	119.021	115.142	142.442
S951	S951	NA	sRNA	0.390036	1.31043	0.407856	0.57562	1	-0.0696105	-1.04943	0.911784	0.963036	1	1.20104	2.29906	0.00429433	0.00928837	1	-0.891751	-1.85543	0.0546117	0.196458	1					6.9376	7.10609	8.2901	7.4446	11.2695	9.51927	7.27226	9.35369	5.75947	5.39235	5.57591	3.78968	3.11821	3.24242	3.38344
S952	S952	NA	sRNA	0.877298	1.83693	0.0192928	0.066058	1	0.597662	1.51326	0.228189	0.538969	1	-0.386594	-1.3073	0.126469	0.188134	1	0.648241	1.56726	0.0751026	0.245585	1					23.8733	23.412	24.4925	23.9259	36.466	45.9605	45.7558	42.7274	58.9886	45.5989	52.2937	55.7951	49.8328	32.2332	45.9537
S953	S953	NA	sRNA	1.11853	2.17126	0.353745	0.528137	1	-0.562287	-1.47661	0.485322	0.75603	1	-1.39744	-2.63433	0.100544	0.155005	1	2.72871	6.62862	0.00849376	0.0594892	1					0	0.348993	0.77888	0.375958	0.434867	0.541326	1.30956	0.761919	4.87008	1.94207	3.40607	1.92687	1.12303	2.33554	1.79515
S954	S954	NA	sRNA	0.0545258	1.03852	0.987685	#N/A	1	-1.78402	-3.44385	0.566858	#N/A	1	#N/A	#N/A	#N/A	#N/A	#N/A	1.77539	3.42331	0.511172	#N/A	1					0	0	0	0	0	0	0	0	0.767566	0	0.383783	0	0	0	0
S955	S955	NA	sRNA	#N/A	#N/A	#N/A	#N/A	#N/A	#N/A	#N/A	#N/A	#N/A	#N/A	#N/A	#N/A	#N/A	#N/A	#N/A	#N/A	#N/A	#N/A	#N/A	#N/A					0	0	0	0	0	0	0	0	0	0	0	0	0	0	0
S956	S956	NA	sRNA	-0.29996	-1.23111	0.474158	0.633594	1	-0.242248	-1.18283	0.621304	0.841092	1	-1.62487	-3.08415	6.42205e-11	3.8181e-10	2.31643e-07	1.436	2.7057	0.000116233	0.00294638	0.417743					36.1899	32.9649	30.0091	33.0546	18.9167	31.6211	28.2117	26.2499	151.993	101.376	126.684	79.0292	61.8791	58.0547	66.321
S957	S957	NA	sRNA	-2.03202	-4.08976	4.9228e-05	0.000613255	0.181159	1.05167	2.07292	0.0171734	0.13643	1	-3.53969	-11.6292	9.1299e-55	5.99128e-53	3.29315e-51	0.394679	1.31465	0.287123	0.52955	1					92.7694	90.2553	103.5	95.5083	20.2124	28.3862	19.769	22.7892	256.024	102.765	179.394	257.198	230.206	165.151	217.518
S958	S958	NA	sRNA	-0.099176	-1.07116	0.797929	0.883431	1	-0.499191	-1.41342	0.392619	0.690255	1	-0.933461	-1.90985	6.9279e-08	2.98578e-07	0.000249889	1.2997	2.46178	0.00280888	0.0298216	1					2289.07	1849.82	1378.69	1839.19	1642.77	1475.54	1845.18	1654.5	6563.05	6218.24	6390.65	3440.99	2515.32	2015.87	2657.39
S959	S959	NA	sRNA	-0.795117	-1.73522	0.5136	0.670734	1	1.31147	2.48193	0.105149	0.373521	1	-2.64413	-6.25117	0.0104235	0.0207396	1	0.945719	1.92615	0.264997	0.50973	1					1.33573	2.15591	0.601443	1.36436	0	1.67202	0.674154	0.782059	5.43201	1.79958	3.61579	5.20768	8.0938	0	4.43383
S960	S960	NA	sRNA	-0.484419	-1.39902	0.140088	0.283745	1	0.279666	1.21391	0.590512	0.822421	1	-0.723209	-1.65085	0.000250097	0.000684912	0.902101	-0.0233318	-1.0163	0.951758	0.979222	1					156.48	150.22	115.062	140.587	87.8447	94.2758	110.636	97.5854	200.994	192.12	196.557	171.086	141.167	94.0634	135.439
S961	S961	NA	sRNA	-0.667978	-1.58884	0.57342	0.719181	1	0.536786	1.45074	0.630724	#N/A	1	-1.03147	-2.04411	0.369629	0.459296	1	0.0547857	1.0387	0.956726	0.980104	1					1.76358	0.711618	2.38228	1.61916	0.886721	0	1.78019	0.88897	4.41351	0	2.20675	2.94676	1.52662	0	1.49113
S962	S962	NA	sRNA	1.58675	3.00372	0.000117404	0.00121638	0.432048	-0.781153	-1.7185	0.104039	0.372264	1	1.36408	2.57412	1.19784e-06	4.51855e-06	0.00432062	0.783617	1.72144	0.083851	0.263265	1					40.7261	31.4579	22.5293	31.5711	78.9822	105.6	91.0282	91.8702	42.5881	111.827	77.2077	22.6829	35.7576	30.374	29.6048
S963	S963	NA	sRNA	#N/A	#N/A	#N/A	#N/A	#N/A	#N/A	#N/A	#N/A	#N/A	#N/A	#N/A	#N/A	#N/A	#N/A	#N/A	#N/A	#N/A	#N/A	#N/A	#N/A					0	0	0	0	0	0	0	0	0	0	0	0	0	0	0
S964	S964	NA	sRNA	-0.805645	-1.74793	0.0837317	0.197283	1	-0.75142	-1.68345	0.197108	0.503819	1	-0.649138	-1.56823	0.000258223	0.000706053	0.931411	0.503444	1.41759	0.29958	0.539234	1					1430.24	1170.64	1295.02	1298.63	723.039	642.589	801.744	722.458	4033.49	1208.25	2620.87	1074.28	961.116	803.736	946.377
S965	S965	NA	sRNA	0.0367509	1.0258	0.91453	0.955515	1	-0.660766	-1.58092	0.251238	0.569063	1	0.181046	1.13371	0.318707	0.407374	1	0.42139	1.33922	0.33642	0.577547	1					555.333	459.705	476.455	497.165	498.337	437.103	550.078	495.173	1299.41	593.473	946.441	394.866	387.253	312.195	364.771
S966	S966	NA	sRNA	#N/A	#N/A	#N/A	#N/A	#N/A	#N/A	#N/A	#N/A	#N/A	#N/A	#N/A	#N/A	#N/A	#N/A	#N/A	#N/A	#N/A	#N/A	#N/A	#N/A					0	0	0	0	0	0	0	0	0	0	0	0	0	0	0
S968	S968	NA	sRNA	-2.268	-4.81654	4.74239e-06	9.46591e-05	0.017452	-0.495839	-1.41014	0.407042	0.701785	1	-0.139072	-1.1012	0.767668	0.819506	1	-1.74877	-3.36071	4.14717e-05	0.00132953	0.149049					42.8729	41.8365	27.7748	37.4947	8.57851	8.2143	5.96156	7.58479	12.3168	20.6289	16.4728	9.86821	4.54436	5.31606	6.57621
S969	S969	NA	sRNA	-1.08801	-2.1258	0.00178216	0.0104576	1	-0.415184	-1.33347	0.421535	0.710789	1	-0.6843	-1.60692	0.00317844	0.00707723	1	-0.303271	-1.23394	0.395049	0.627398	1					167.171	131.935	158.753	152.62	65.526	64.0885	79.8699	69.8281	201.656	148.929	175.293	95.2684	77.5587	102.119	91.6488
S97	S97	NA	sRNA	-0.67779	-1.59969	0.391661	0.563203	1	0.788579	1.72737	0.432094	#N/A	1	0.408736	1.32752	0.540753	0.625662	1	-1.86415	-3.64053	0.0312542	0.137737	1					6.19115	1.153	10.293	5.87907	5.0285	1.78843	3.60544	3.47412	0.893875	3.84973	2.3718	1.98937	3.09189	1.92903	2.33677
S970	S970	NA	sRNA	-1.36807	-2.58126	0.000115985	0.00120549	0.426826	-0.863134	-1.81899	0.0803227	0.32027	1	-0.576805	-1.49154	0.0311569	0.0550908	1	-0.018689	-1.01304	0.961388	0.981804	1					98.9871	84.7549	86.968	90.2366	30.3477	37.0215	34.7279	34.0324	120.84	134.445	127.643	51.7705	37.6186	35.3141	41.5677
S971	S971	NA	sRNA	-2.22577	-4.67762	0.00010199	0.00109569	0.375323	-0.741459	-1.67187	0.220939	0.532066	1	-1.36668	-2.57877	0.00664594	0.0137915	1	-0.0337449	-1.02367	0.938158	0.971742	1					26.5018	31.5081	17.2603	25.0901	4.28303	7.10873	4.29932	5.23036	39.0831	29.9665	34.5248	15.8149	11.0608	5.11174	10.6625
S972	S972	NA	sRNA	#N/A	#N/A	#N/A	#N/A	#N/A	#N/A	#N/A	#N/A	#N/A	#N/A	#N/A	#N/A	#N/A	#N/A	#N/A	#N/A	#N/A	#N/A	#N/A	#N/A					0	0	0	0	0	0	0	0	0	0	0	0	0	0	0
S973	S973	NA	sRNA	-1.81928	-3.52904	2.29444e-07	8.4846e-06	0.000844354	-1.37518	-2.594	0.00688626	0.0837561	1	-0.14767	-1.10778	0.562959	0.643858	1	-0.461288	-1.37677	0.112953	0.311168	1					253.802	191.88	162.88	202.854	47.4469	49.7975	69.5732	55.6059	184.354	233.913	209.134	62.6065	42.4451	47.8833	50.9783
S974	S974	NA	sRNA	-1.42989	-2.69427	0.00204045	0.0115428	1	-0.483831	-1.39845	0.346767	0.654439	1	-0.344239	-1.26948	0.426768	0.517105	1	-0.645123	-1.56387	0.126792	0.331953	1					28.5095	28.2879	30.3037	29.0337	6.34474	7.89797	16.276	10.1729	23.2463	30.2239	26.7351	13.6661	10.3165	8.20339	10.7287
S975	S975	NA	sRNA	#N/A	#N/A	#N/A	#N/A	#N/A	#N/A	#N/A	#N/A	#N/A	#N/A	#N/A	#N/A	#N/A	#N/A	#N/A	#N/A	#N/A	#N/A	#N/A	#N/A					0	0	0	0	0	0	0	0	0	0	0	0	0	0	0
S976	S976	NA	sRNA	-0.241269	-1.18203	0.46964	0.628739	1	0.0544024	1.03843	0.915933	0.96482	1	-0.394102	-1.31412	0.075618	0.121422	1	0.12091	1.08742	0.732584	0.864196	1					30.8856	31.3247	26.901	29.7038	23.3836	24.1821	25.6392	24.4016	52.0388	39.2009	45.6199	34.7696	27.5614	17.5498	26.6269
S977	S977	NA	sRNA	-0.0698255	-1.04959	0.89235	0.939696	1	-0.838776	-1.78853	0.169617	0.481682	1	0.274531	1.2096	0.562605	0.643703	1	0.239532	1.18061	0.632526	0.802511	1					3.24592	1.96462	4.18533	3.13196	3.33825	2.21625	2.90415	2.81955	6.23083	3.97553	5.10318	2.342	1.34103	2.19128	1.9581
S978	S978	NA	sRNA	-1.30258	-2.4667	0.00313933	0.0160938	1	0.459854	1.3754	0.423363	0.711925	1	-1.24752	-2.37432	4.07571e-07	1.62561e-06	0.00147011	-0.623788	-1.54092	0.151077	0.366729	1					40.8297	33.8989	41.5816	38.77	13.8651	15.2525	16.8309	15.3161	55.3695	16.128	35.7487	34.2895	30.2549	26.8421	30.4622
S979	S979	NA	sRNA	0.0545258	1.03852	0.987685	#N/A	1	-1.78402	-3.44385	0.566858	#N/A	1	#N/A	#N/A	#N/A	#N/A	#N/A	1.77539	3.42331	0.511172	#N/A	1					0	0	0	0	0	0	0	0	0.685593	0	0.342797	0	0	0	0
S98	S98	NA	sRNA	0.786693	1.72512	0.217794	0.387006	1	-0.281108	-1.21513	0.763492	#N/A	1	2.58134	5.98495	1.80214e-05	5.80894e-05	0.0650032	-1.6365	-3.10911	0.0152124	0.0865121	1					9.22374	8.22723	3.27883	6.90993	10.9839	9.11522	14.7009	11.6	2.73353	3.92424	3.32888	1.6223	1.89104	1.31091	1.60809
S980	S980	NA	sRNA	0.344567	1.26977	0.323092	0.495173	1	0.08851	1.06327	0.859045	0.942455	1	0.563803	1.47816	0.0165394	0.0315027	1	-0.348978	-1.27366	0.271415	0.516826	1					52.3218	46.0333	41.3497	46.5683	48.6139	45.8293	78.609	57.6841	59.9857	43.2393	51.6125	37.741	34.6691	25.1258	32.512
S981	S981	NA	sRNA	0.608622	1.5248	0.211188	0.378329	1	0.729474	1.65803	0.204617	0.511243	1	-0.112506	-1.0811	0.759254	0.81177	1	-0.158752	-1.11632	0.741584	0.871354	1					10.2406	6.46773	6.61587	7.77474	12.0888	10.8682	12.1348	11.6972	9.61048	10.7975	10.204	10.7873	11.5626	10.2197	10.8565
S982	S982	NA	sRNA	#N/A	#N/A	#N/A	#N/A	#N/A	#N/A	#N/A	#N/A	#N/A	#N/A	#N/A	#N/A	#N/A	#N/A	#N/A	#N/A	#N/A	#N/A	#N/A	#N/A					0	0	0	0	0	0	0	0	0	0	0	0	0	0	0
S984	S984	NA	sRNA	#N/A	#N/A	#N/A	#N/A	#N/A	#N/A	#N/A	#N/A	#N/A	#N/A	#N/A	#N/A	#N/A	#N/A	#N/A	#N/A	#N/A	#N/A	#N/A	#N/A					0	0	0	0	0	0	0	0	0	0	0	0	0	0	0
S985	S985	NA	sRNA	-1.53979	-2.90752	0.0268656	0.0851877	1	-0.288423	-1.2213	0.604066	0.830948	1	-2.6231	-6.16073	5.42454e-07	2.13181e-06	0.00195663	1.26104	2.39668	0.00177587	0.0212714	1					18.6743	11.3028	8.90311	12.9601	8.2847	4.12514	0	4.13661	51.0292	38.4785	44.7538	28.9083	18.5423	17.0562	21.5023
S986	S986	NA	sRNA	#N/A	#N/A	#N/A	#N/A	#N/A	#N/A	#N/A	#N/A	#N/A	#N/A	#N/A	#N/A	#N/A	#N/A	#N/A	#N/A	#N/A	#N/A	#N/A	#N/A					0	0	0	0	0	0	0	0	0	0	0	0	0	0	0
S987	S987	NA	sRNA	-2.09235	-4.26443	0.0298107	0.0921876	1	0.535863	1.44981	0.53839	0.792805	1	-2.32333	-5.00487	0.0153625	0.0295035	1	-0.371536	-1.29373	0.528346	0.734201	1					2.98812	3.28834	1.83473	2.70373	1.63899	0	0	0.546331	3.05918	2.92783	2.99351	4.76588	0.705442	2.20063	2.55732
S988	S988	NA	sRNA	-3.49848	-11.3018	1.858e-06	4.44024e-05	0.00683744	1.02661	2.03723	0.119726	0.401512	1	-2.72663	-6.61908	0.000114024	0.000328292	0.411286	-1.96828	-3.91301	0.000257942	0.00530484	0.927043					34.9829	19.9753	22.2903	25.7495	1.99123	4.9574	0	2.31621	12.3888	5.33558	8.86219	10.4774	15.4269	12.4767	12.7936
S989	S989	NA	sRNA	-3.37226	-10.3551	8.84101e-09	6.75184e-07	3.25349e-05	1.96884	3.91452	0.00088334	0.0249722	1	-5.59749	-48.4187	1.112e-145	3.86755e-142	4.01099e-142	0.285118	1.21851	0.547223	0.742621	1					154.108	127.318	142.642	141.356	12.0475	14.5232	13.239	13.2699	377.066	113.609	245.338	767.575	498.235	371.421	545.743
S99	S99	NA	sRNA	0.0545258	1.03852	0.987685	#N/A	1	#N/A	#N/A	#N/A	#N/A	#N/A	#N/A	#N/A	#N/A	#N/A	#N/A	#N/A	#N/A	#N/A	#N/A	#N/A					0	0	0	0	0	0	0	0	0	0	0	0	0	0	0
S990	S990	NA	sRNA	-2.41301	-5.32586	0.00231395	0.0127014	1	1.44098	2.71505	0.0161147	0.132724	1	-3.47024	-11.0827	2.16694e-06	7.88351e-06	0.00781617	-0.455646	-1.3714	0.390642	0.623751	1					6.07579	9.6179	6.31328	7.33565	0.704971	3.51021	0	1.40506	6.57914	8.81531	7.69723	14.8375	11.5303	10.0965	12.1547
S991	S991	NA	sRNA	2.21703	4.64934	0.397273	#N/A	1	#N/A	#N/A	#N/A	#N/A	#N/A	1.88674	3.69799	0.452596	#N/A	1	#N/A	#N/A	#N/A	#N/A	#N/A					0	0	0	0	0	0	1.21204	0.404014	0	0	0	0	0	0	0
S992	S992	NA	sRNA	0.0545258	1.03852	0.987685	#N/A	1	2.8616	7.26823	0.372936	#N/A	1	-1.90463	-3.74413	0.505825	#N/A	1	#N/A	#N/A	#N/A	#N/A	#N/A					0	0	0	0	0	0	0	0	0	0	0	0.598706	0	0	0.199569
S993	S993	NA	sRNA	#N/A	#N/A	#N/A	#N/A	#N/A	#N/A	#N/A	#N/A	#N/A	#N/A	#N/A	#N/A	#N/A	#N/A	#N/A	#N/A	#N/A	#N/A	#N/A	#N/A					0	0	0	0	0	0	0	0	0	0	0	0	0	0	0
S994	S994	NA	sRNA	-0.956776	-1.94097	0.0508972	0.137835	1	-0.699726	-1.6242	0.193811	0.502577	1	-0.266524	-1.20291	0.521678	0.608858	1	-0.0498644	-1.03517	0.898765	0.952044	1					21.7694	17.1863	19.1781	19.3779	9.2799	7.10873	12.1814	9.52335	30.2006	21.6779	25.9393	9.8843	12.2898	7.66761	9.94723
S995	S995	NA	sRNA	-1.53092	-2.88971	0.215821	0.384355	1	2.0431	4.12131	0.0240869	0.165686	1	-2.76049	-6.77625	0.00573201	0.0120532	1	-0.505733	-1.41984	0.629491	0.800685	1					6.71842	3.25311	0	3.32384	0	0	3.05175	1.01725	6.30501	0	3.15251	6.17416	12.213	1.81421	6.73378
S996	S996	NA	sRNA	-1.46981	-2.76985	0.00904489	0.0377821	1	1.54261	2.9132	0.0118451	0.110624	1	-1.09474	-2.13574	0.0386609	0.0670636	1	-1.8041	-3.49211	0.000119957	0.00301738	0.431125					13.9698	16.142	11.5797	13.8972	1.43671	8.34601	5.28798	5.02357	4.76733	6.84396	5.80564	6.89649	15.2533	4.71542	8.95508
S997	S997	NA	sRNA	1.55799	2.94442	0.0391897	0.112662	1	0.882868	1.84404	0.242467	0.556493	1	0.309227	1.23904	0.616121	0.690803	1	0.396195	1.31603	0.62418	0.795429	1					1.40647	1.70256	4.74971	2.61958	8.48601	9.24301	4.25914	7.32938	3.95978	5.68464	4.82221	4.70012	7.30495	2.84848	4.95119
S998	S998	NA	sRNA	-0.50962	-1.42367	0.339621	0.513378	1	0.246873	1.18663	0.669914	0.860495	1	-0.445226	-1.36153	0.306491	0.394552	1	-0.825365	-1.77198	0.0909674	0.273655	1					29.4232	16.9329	11.0766	19.1442	8.73079	19.0193	11.6853	13.1451	20.8227	9.09786	14.9603	15.3131	8.14198	19.5377	14.3309
RsaOG	S999	NA	sRNA	-1.75979	-3.38649	0.551466	#N/A	1	#N/A	#N/A	#N/A	#N/A	#N/A	#N/A	#N/A	#N/A	#N/A	#N/A	-2.41077	-5.31757	0.437942	#N/A	1					0	0.623885	0	0.207962	0	0	0	0	0	0	0	0	0	0	0
dnaA	SAOUHSC_00001	dnaA	DNA Metabolism	0.337064	1.26318	0.388771	0.560926	1	-0.737362	-1.66712	0.122001	0.405352	1	1.64272	3.12255	1.29068e-20	1.91021e-19	4.65549e-17	-0.797711	-1.73834	0.0804404	0.254974	1					332.089	278.344	221.348	277.26	330.418	331.949	351.416	337.928	155.594	295.718	225.656	91.8038	85.9391	88.542	88.7617
dnaN	SAOUHSC_00002	dnaN	DNA Metabolism	-0.173469	-1.12777	0.646058	0.776995	1	-0.670059	-1.59114	0.179054	0.490222	1	1.12493	2.18091	1.12462e-11	7.22997e-11	4.05649e-08	-0.814302	-1.75845	0.0610581	0.213998	1					476.294	419.692	307.262	401.083	355.915	317.831	354.154	342.633	246.285	398.889	322.587	141.139	125.274	122.65	129.688
SAOUHSC_00003	SAOUHSC_00003	NA	DNA Metabolism	1.01662	2.02318	0.0142643	0.0527478	1	0.0131669	1.00917	0.976042	0.988788	1	1.95733	3.88343	2.02203e-12	1.40934e-11	7.29346e-09	-1.26496	-2.40321	0.000750866	0.0118045	1					87.7873	87.3844	77.679	84.2836	117.653	205.611	176.919	166.728	37.6045	63.4631	50.5338	25.0434	41.3057	37.9952	34.7814
recF	SAOUHSC_00004	recF	DNA Metabolism	0.717778	1.64465	0.205362	0.371875	1	0.0223011	1.01558	0.969771	0.985094	1	2.12813	4.37152	1.17638e-07	4.94136e-07	0.00042432	-1.7477	-3.35823	8.81241e-05	0.00252777	0.316718					1629.19	1739.41	1358.72	1575.77	2408.08	2403.26	2750.13	2520.49	545.895	790.333	668.114	434.401	453.581	509.257	465.746
gyrB	SAOUHSC_00005	gyrB	DNA Metabolism	0.141017	1.10268	0.788372	0.876163	1	0.180293	1.13311	0.756218	0.905917	1	1.51908	2.86607	6.84604e-05	0.000202643	0.246937	-1.91694	-3.77621	1.57736e-05	0.0006523	0.0566904					932.082	1015.56	852.495	933.38	866.181	951.618	1202.73	1006.84	350.854	354.319	352.587	237.584	283.215	321.904	280.901
gyrA	SAOUHSC_00006	gyrA	DNA Metabolism	-0.782612	-1.72024	0.14062	0.284235	1	0.505629	1.41974	0.368056	0.674068	1	0.685783	1.60857	0.114141	0.172676	1	-2.28115	-4.86066	3.41554e-07	2.7241e-05	0.00122754					2587.95	2870	2576.12	2678.02	1317.65	1470.03	1788.06	1525.25	869.236	705.675	787.455	725.628	736.006	831.873	764.502
nnrD	SAOUHSC_00007	nnrD	Hypothetical Protein	-0.922224	-1.89503	0.0266605	0.0846833	1	0.10214	1.07336	0.844843	0.937121	1	-1.8259	-3.54529	6.79541e-14	5.52206e-13	2.4511e-10	0.758246	1.69143	0.0433804	0.168473	1					84.6789	65.2661	74.423	74.7893	28.6176	36.831	50.4742	38.6409	217.28	142.244	179.762	147.847	106.333	89.0049	114.395
hutH	SAOUHSC_00008	hutH	Amino Acids and Derivatives	-0.815973	-1.76048	0.0700772	0.17288	1	0.270297	1.20606	0.576545	0.818108	1	0.70279	1.62765	0.00420417	0.00911603	1	-2.28205	-4.86369	8.02666e-08	8.46683e-06	0.000288478	CcpA				165.79	180.13	171.285	172.402	92.5983	97.1749	96.861	95.5447	48.1495	53.3312	50.7403	35.0214	44.8212	59.7504	46.531
serS	SAOUHSC_00009	serS	Protein Metabolism	1.25614	2.38856	0.00178931	0.0104764	1	0.0185031	1.01291	0.96926	0.985094	1	-0.868238	-1.82543	9.38471e-05	0.000274056	0.338507	2.03244	4.09095	1.59725e-09	2.6115e-07	5.7405e-06					4.32652	4.17571	4.65966	4.3873	9.08355	9.77036	11.7739	10.2093	22.5511	28.5933	25.5722	15.5329	18.3716	13.0251	15.6432
SAOUHSC_00010	SAOUHSC_00010	NA	Membrane Transport	-0.429296	-1.34658	0.364625	0.539562	1	-0.284476	-1.21797	0.668153	0.860346	1	0.248268	1.18778	0.48075	0.571295	1	-0.293239	-1.22539	0.504703	0.717556	1					6.9192	6.02013	7.59408	6.84447	4.23995	6.08991	4.58347	4.97111	11.3635	4.36966	7.86659	5.14836	3.3691	1.60568	3.37438
SAOUHSC_00012	SAOUHSC_00012	NA	Membrane Transport	-0.236696	-1.17829	0.666798	0.794863	1	-0.791832	-1.73127	0.230919	0.541573	1	0.864967	1.8213	0.0665719	0.109061	1	-0.11108	-1.08004	0.820407	0.912437	1					10.7169	8.00463	9.85637	9.52596	4.12728	5.56581	14.1552	7.94943	20.5429	4.3008	12.4218	4.38144	5.03322	1.53933	3.65133
metX	SAOUHSC_00013	metX	Amino Acids and Derivatives	-0.814623	-1.75884	0.174206	0.330625	1	-1.45809	-2.74744	0.0424085	0.224794	1	-1.54121	-2.91038	1.54663e-06	5.75312e-06	0.00557868	2.26845	4.81804	0.000125965	0.00305114	0.452717	CodY				5.28044	6.20408	5.45457	5.64636	3.63107	2.18709	3.52731	3.11516	70.3246	7.53259	38.9286	11.8073	6.8564	4.61323	7.75898
SAOUHSC_00014	SAOUHSC_00014	NA	Hypothetical Protein	-0.739726	-1.66986	0.0807884	0.192937	1	-0.645984	-1.56481	0.26893	0.582805	1	-1.1914	-2.28375	8.38541e-07	3.22973e-06	0.00302462	1.20763	2.30957	0.00533802	0.0448723	1					71.6402	67.1271	62.8914	67.2196	39.5257	39.7226	37.856	39.0348	297.355	144.561	220.958	98.7483	86.2582	43.8193	76.2752
gdpP	SAOUHSC_00015	gdpP	Hypothetical Protein	-0.647779	-1.56675	0.076234	0.184697	1	-0.529663	-1.44359	0.371921	0.677671	1	-0.67715	-1.59898	0.000830911	0.00204958	1	0.59054	1.50581	0.171428	0.394489	1					167.048	138.112	143.117	149.426	84.6062	94.1906	99.3432	92.7133	407.442	232.423	319.933	162.527	128.633	85.1278	125.429
rplI	SAOUHSC_00017	rplI	Protein Metabolism	-0.524523	-1.43846	0.157192	0.308328	1	-0.613989	-1.53048	0.0991552	0.362645	1	-0.430427	-1.34763	0.0485929	0.0824019	1	0.497645	1.41191	0.0883275	0.270369	1					80.0634	67.9635	74.4939	74.1736	44.8489	50.838	55.0797	50.2555	184.101	113.684	148.893	64.5294	62.979	41.9391	56.4825
dnaC	SAOUHSC_00018	dnaC	DNA Metabolism	-0.851369	-1.80421	0.0675719	0.168714	1	-0.828802	-1.77621	0.0953256	0.354002	1	-0.928949	-1.90389	3.80975e-08	1.69658e-07	0.000137418	0.820011	1.76542	0.0684585	0.230545	1			repressed		126.914	106.561	116.662	116.712	59.3831	58.9952	70.6688	63.0157	369.26	217.658	293.459	116.664	100.005	83.6842	100.118
purA	SAOUHSC_00019	purA	Nucleosides and Nucleotides	1.17188	2.25305	0.0370381	0.10861	1	0.0371092	1.02606	0.940856	0.975559	1	3.08258	8.47129	7.01614e-58	5.08378e-56	2.53072e-54	-2.16768	-4.493	4.06635e-07	3.16594e-05	0.00146145					471.52	395.633	333.588	400.247	932.665	849.146	822.813	868.208	146.292	105.719	126.005	79.4125	89.4096	83.3972	84.0731
walR	SAOUHSC_00020	walR	Regulation and Cell signaling	-0.875536	-1.83469	0.0066005	0.0295491	1	-0.101981	-1.07325	0.853815	0.940687	1	-0.463057	-1.37846	0.0179689	0.0338914	1	-0.571968	-1.48655	0.118229	0.318458	1	Rex				229.276	216.17	198.944	214.797	110.913	111.902	118.314	113.71	205.913	205.207	205.56	118.564	132.499	132.277	127.78
walK	SAOUHSC_00021	walK	Regulation and Cell signaling	-1.21694	-2.32454	0.000379648	0.0031197	1	0.349002	1.27368	0.544526	0.797102	1	-0.791382	-1.73073	3.94454e-06	1.38298e-05	0.014228	-0.975976	-1.96697	0.0162852	0.0892002	1	Rex				534.673	527.278	542.267	534.739	221.72	221.479	229.361	224.187	405.028	371.712	388.37	329.701	318.995	307.234	318.643
walH	SAOUHSC_00022	walH	Regulation and Cell signaling	-1.31061	-2.48046	0.000519097	0.00402558	1	0.428572	1.3459	0.433922	0.719686	1	-0.855798	-1.80976	8.38051e-07	3.22973e-06	0.00302285	-1.08826	-2.12617	0.0108144	0.0685329	1					982.656	1002.95	1038.76	1008.12	399.107	387.986	401.956	396.35	713.311	643.233	678.272	600.294	595.278	570.408	588.66
walI	SAOUHSC_00023	walI	Regulation and Cell signaling	-1.14753	-2.21534	0.000747895	0.00539498	1	0.390338	1.3107	0.420109	0.709527	1	-0.742716	-1.67332	0.000140983	0.000399949	0.508524	-0.993409	-1.99088	0.0177541	0.0951737	1					568.496	604.708	640.524	604.576	250.593	270.753	279.704	267.017	446.43	423.621	435.025	348.581	396.016	353.074	365.891
walJ	SAOUHSC_00024	walJ	Regulation and Cell signaling	0.838793	1.78855	0.0175593	0.0613789	1	-0.53785	-1.45181	0.2724	0.587485	1	1.19859	2.29515	8.82659e-08	3.75292e-07	0.000318375	-0.041503	-1.02919	0.912119	0.957689	1					91.8737	75.3942	67.7625	78.3435	129.796	137.935	138.966	135.565	71.3214	144.787	108.054	52.74	45.1316	48.4514	48.7743
adsA	SAOUHSC_00025	adsA	Nucleosides and Nucleotides	-0.167139	-1.12283	0.611456	0.751065	1	-0.269166	-1.20511	0.572321	0.814857	1	0.17738	1.13083	0.363952	0.453863	1	-0.249885	-1.18911	0.480501	0.699318	1					17.3271	16.4577	13.3684	15.7178	13.5574	12.246	14.8863	13.5632	14.5252	23.1692	18.8472	10.1385	10.3223	9.59443	10.0184
SAOUHSC_00026	SAOUHSC_00026	NA	Hypothetical Protein	1.38736	2.616	0.013698	0.0515217	1	0.295932	1.22768	0.614037	0.837624	1	-0.598666	-1.51432	0.0951237	0.147961	1	1.5611	2.9508	0.00378651	0.0364174	1					2.35145	1.32835	0.847032	1.50894	3.31043	5.00388	3.79773	4.03735	8.97413	3.8016	6.38787	6.15545	4.27454	4.44482	4.95827
orfX	SAOUHSC_00027	orfX	Hypothetical Protein	1.01628	2.02269	0.0181381	0.0629016	1	0.472715	1.38772	0.346766	0.654439	1	1.24165	2.36468	1.26683e-06	4.76328e-06	0.00456946	-0.842996	-1.79377	0.0357145	0.146532	1					17.4007	11.0064	16.5171	14.9747	24.3553	32.9667	31.3313	29.5511	9.70972	14.3616	12.0357	9.03672	12.8236	9.73626	10.5322
SAOUHSC_00028	SAOUHSC_00028	NA	Hypothetical Protein	#N/A	#N/A	#N/A	#N/A	#N/A	#N/A	#N/A	#N/A	#N/A	#N/A	#N/A	#N/A	#N/A	#N/A	#N/A	#N/A	#N/A	#N/A	#N/A	#N/A					0	0	0	0	0	0	0	0	0	0	0	0	0	0	0
SAOUHSC_00029	SAOUHSC_00029	NA	Hypothetical Protein	#N/A	#N/A	#N/A	#N/A	#N/A	#N/A	#N/A	#N/A	#N/A	#N/A	#N/A	#N/A	#N/A	#N/A	#N/A	#N/A	#N/A	#N/A	#N/A	#N/A					0	0	0	0	0	0	0	0	0	0	0	0	0	0	0
SAOUHSC_00030	SAOUHSC_00030	NA	Hypothetical Protein	0.748009	1.67947	0.0831669	0.196612	1	0.267035	1.20333	0.639907	0.850755	1	1.38018	2.60302	1.37793e-14	1.21021e-13	4.97019e-11	-0.829535	-1.77711	0.0532668	0.193536	1					87.8735	78.5666	54.5477	73.6626	133.457	115.149	107.341	118.649	45.581	71.7065	58.6437	49.3984	43.256	24.0897	38.9147
SAOUHSC_00031	SAOUHSC_00031	NA	RNA Metabolism	-0.936147	-1.91341	0.059085	0.154324	1	0.628042	1.54547	0.304463	0.618461	1	-3.32758	-10.0392	5.46201e-37	1.99967e-35	1.97015e-33	1.94598	3.85299	9.29377e-06	0.00041631	0.0334018					70.5953	65.1484	69.1088	68.2842	30.3169	36.4911	37.7258	34.8446	541.546	209.242	375.394	496.669	271.543	146.226	304.813
SAOUHSC_00032	SAOUHSC_00032	NA	Hypothetical Protein	0.0544868	1.03849	0.987836	0.992379	1	2.2521	4.76377	0.159789	#N/A	1	-3.3913	-10.4926	0.22569	0.305546	1	1.77539	3.42331	0.511172	#N/A	1					0	0	0	0	0	0	0	0	0.692315	0	0.346157	2.46526	0	0	0.821754
tauE	SAOUHSC_00033	tauE	Membrane Transport	-1.11748	-2.16967	0.0250139	0.0808407	1	0.397809	1.31751	0.532539	0.786774	1	-3.77743	-13.7126	4.30804e-48	2.30513e-46	1.55391e-44	2.3994	5.27582	3.80726e-08	4.3607e-06	0.000136833					33.3433	32.0492	34.0157	33.1361	14.8631	14.3902	15.3718	14.8751	356.07	143.348	249.709	271.33	163.357	95.4141	176.7
cstR	SAOUHSC_00034	cstR	Regulation and Cell signaling	1.21427	2.32023	0.0626271	0.160357	1	0.17376	1.12799	0.78873	0.918722	1	-1.57176	-2.97266	5.46724e-05	0.000164775	0.197203	2.63346	6.20514	4.10757e-06	0.000231582	0.0147626					2.3064	1.39597	2.33664	2.013	3.47894	3.24795	6.98434	4.57041	23.5387	12.0408	17.7898	13.729	13.102	7.78512	11.5387
cstA	SAOUHSC_00035	cstA	Hypothetical Protein	0.689156	1.61234	0.0369179	0.108348	1	-0.600138	-1.51586	0.271951	0.587254	1	-0.389641	-1.31007	0.0319264	0.0562856	1	1.64506	3.1276	5.51526e-05	0.0016699	0.198218					49.6005	53.2195	47.4909	50.1036	69.6093	74.4794	92.8098	78.9662	230.494	214.712	222.603	99.1229	94.0444	66.2085	86.4586
cstB	SAOUHSC_00036	cstB	Hypothetical Protein	0.158578	1.11619	0.687319	0.808625	1	-0.520284	-1.43424	0.37215	0.677671	1	-1.07546	-2.10739	7.66854e-11	4.50527e-10	2.76604e-07	1.72346	3.30228	4.0982e-05	0.00132684	0.147289					134.372	130.592	131.947	132.304	124.043	135.994	173.842	144.626	706.796	540.141	623.468	291.012	278.181	194.364	254.519
sqr	SAOUHSC_00037	sqr	Respiration	-0.552353	-1.46648	0.145474	0.290864	1	-0.041479	-1.02917	0.942262	0.97617	1	-1.54588	-2.91982	2.1783e-21	3.41267e-20	7.85712e-18	0.966936	1.95468	0.0157732	0.0883516	1	sigB				361.8	363.281	362.393	362.491	234.035	230.98	258.494	241.17	1138.79	885.385	1012.09	694.033	596.697	474.284	588.338
SAOUHSC_00038	SAOUHSC_00038	NA	Stress Response	-0.610851	-1.52716	0.54135	0.696279	1	2.80806	7.0034	0.0572546	#N/A	1	-0.958534	-1.94333	0.340465	0.430439	1	-2.88988	-7.41207	0.0451382	#N/A	1					3.68854	2.67903	0.996508	2.45469	2.2255	2.77031	0	1.66527	0	0.993883	0.496942	1.84895	2.87364	3.98415	2.90225
SAOUHSC_00039	SAOUHSC_00039	NA	RNA Metabolism	-0.689844	-1.61311	0.057647	0.151696	1	0.835876	1.78494	0.168334	0.479338	1	-1.13751	-2.2	4.51983e-07	1.79452e-06	0.0016303	-0.691701	-1.61519	0.0412367	0.162072	1	sigB				93.6344	89.0369	86.6097	89.7604	51.8233	50.124	60.5684	54.1719	64.8639	93.9875	79.4257	86.8509	98.2274	104.427	96.5018
SAOUHSC_00040	SAOUHSC_00040	NA	Hypothetical Protein	-1.23019	-2.34598	0.00201945	0.0114425	1	0.668597	1.58953	0.17854	0.489736	1	-1.84942	-3.60354	1.66685e-09	8.5886e-09	6.01233e-06	-0.117965	-1.0852	0.7588	0.879854	1					24.7132	38.846	30.3935	31.3176	13.9094	8.31094	15.6377	12.6193	39.4619	42.737	41.0995	39.136	47.894	30.8772	39.3024
SAOUHSC_00041	SAOUHSC_00041	NA	Hypothetical Protein	-0.843805	-1.79478	0.0173154	0.0607076	1	0.585667	1.50073	0.246376	0.562684	1	-1.65361	-3.14619	6.78019e-12	4.44934e-11	2.44561e-08	-0.06202	-1.04393	0.870571	0.938558	1					65.1121	59.8047	52.7042	59.207	25.9866	37.1054	33.7576	32.2832	81.5533	79.8721	80.7127	78.3156	82.5712	87.2287	82.7052
SAOUHSC_00042	SAOUHSC_00042	NA	Hypothetical Protein	1.04269	2.06007	0.0064878	0.0291827	1	1.01193	2.01661	0.0238764	0.165684	1	-0.143528	-1.1046	0.569266	0.649789	1	0.312489	1.24185	0.433249	0.658479	1					6.65569	5.29663	6.49322	6.14851	12.7351	10.6456	13.53	12.3036	12.955	8.55179	10.7534	16.0636	12.6431	6.07411	11.5936
SAOUHSC_00043	SAOUHSC_00043	NA	Hypothetical Protein	1.10466	2.15049	0.0283643	0.0889678	1	1.37923	2.60129	0.0121815	0.112428	1	-0.417365	-1.33549	0.144887	0.210932	1	0.158807	1.11636	0.734508	0.865529	1					3.27158	4.78538	3.86688	3.97461	8.43028	9.72621	6.81115	8.32255	8.3153	4.04035	6.17783	12.0717	9.55798	5.52151	9.05041
SAOUHSC_00044	SAOUHSC_00044	NA	Regulation and Cell signaling	-0.436935	-1.35373	0.191597	0.353694	1	0.867374	1.82434	0.0467397	0.234671	1	-1.18023	-2.26612	1.93325e-06	7.09267e-06	0.00697324	-0.424653	-1.34225	0.119942	0.321221	1					58.2044	57.3394	60.3252	58.623	35.9879	40.6956	50.4159	42.3665	69.3859	54.7502	62.068	69.2893	79.0935	84.2502	77.5443
SAOUHSC_00045	SAOUHSC_00045	NA	Hypothetical Protein	1.12559	2.1819	0.00963451	0.0397254	1	0.693593	1.61731	0.122329	0.405352	1	0.197395	1.14663	0.484937	0.575023	1	0.165278	1.12138	0.66012	0.819859	1					12.9638	11.9403	7.42342	10.7758	18.9167	17.1977	32.6434	22.9193	17.9846	16.7062	17.3454	22.2497	14.0884	13.5081	16.6154
SAOUHSC_00046	SAOUHSC_00046	NA	Regulation and Cell signaling	-0.0225768	-1.01577	0.948537	0.970924	1	0.339372	1.26521	0.508261	0.769953	1	-0.991424	-1.98815	4.83623e-05	0.000147032	0.174443	0.500859	1.41506	0.157934	0.374236	1					15.474	13.0999	12.159	13.5776	11.5941	12.7233	14.7009	13.0061	29.2336	25.0715	27.1525	25.3485	19.567	19.6637	21.5264
SAOUHSC_00047	SAOUHSC_00047	NA	Hypothetical Protein	0.0130035	1.00905	0.967217	0.980299	1	0.0921646	1.06597	0.85403	0.940687	1	-0.0878871	-1.06281	0.68333	0.749963	1	-0.0582047	-1.04117	0.869961	0.938558	1					48.4172	45.468	38.2639	44.0497	42.7273	40.5348	46.1018	43.1213	55.9776	65.7348	60.8562	43.5775	40.9935	30.6641	38.4117
SAOUHSC_00049	SAOUHSC_00049	NA	DNA Metabolism	-0.624773	-1.54197	0.0580628	0.152334	1	-0.880193	-1.84062	0.0407127	0.219003	1	0.389006	1.30949	0.0788012	0.125952	1	-0.179178	-1.13224	0.529514	0.734604	1					15.6316	13.2312	11.9922	13.6183	7.55949	8.42428	9.75631	8.58003	20.448	13.6004	17.0242	6.81876	5.32986	4.05997	5.40286
SAOUHSC_00050	SAOUHSC_00050	NA	Hypothetical Protein	-0.00626163	-1.00435	0.987859	0.992379	1	-1.10485	-2.15076	0.00754222	0.0870128	1	0.743727	1.6745	0.0186234	0.0349742	1	0.192664	1.14287	0.61712	0.790099	1					22.7453	20.3673	17.0459	20.0528	11.0445	22.5238	25.2396	19.6027	37.7204	26.8657	32.2931	8.72029	11.328	8.83442	9.62756
plc	SAOUHSC_00051	plc	Phages, Prophages, Transposable elements, Plasmids	-2.12192	-4.35274	0.000168259	0.00163286	0.619193	-0.042488	-1.02989	0.929176	0.969832	1	-3.86533	-14.5741	6.24399e-90	1.67051e-87	2.25221e-86	1.8137	3.51544	1.28356e-05	0.00055963	0.046131					89.8839	71.0609	69.4103	76.785	15.2944	17.3208	18.7001	17.1051	410.031	356.819	383.425	247.699	240.646	142.666	210.337
csa1A	SAOUHSC_00052	csa1A	Hypothetical Protein	1.07116	2.10112	0.0111841	0.0445463	1	-0.263705	-1.20056	0.603464	0.830922	1	0.278117	1.21261	0.34481	0.435299	1	1.11668	2.16847	0.00561286	0.0462319	1					3.51345	4.01681	2.90034	3.47687	6.1829	8.06301	7.24082	7.16224	11.174	10.1245	10.6492	5.4629	6.58962	2.63543	4.89598
SAOUHSC_00053	SAOUHSC_00053	NA	Hypothetical Protein	1.32825	2.51099	0.0115813	0.045506	1	-0.549164	-1.46324	0.326335	0.636445	1	1.1817	2.26843	0.00849892	0.0172458	1	0.588927	1.50413	0.224566	0.465355	1					1.75672	2.00841	1.45017	1.73843	1.61933	6.41376	5.02424	4.35244	4.57951	2.62973	3.60462	1.38611	2.02757	1.31771	1.57713
SAOUHSC_00054	SAOUHSC_00054	NA	Hypothetical Protein	1.02799	2.03918	0.027044	0.0854366	1	-0.697476	-1.62167	0.179841	0.490222	1	0.549577	1.46366	0.0839955	0.13291	1	1.08453	2.12068	0.0164467	0.089934	1					2.53749	3.78053	3.55951	3.29251	5.59405	7.87976	6.05864	6.51082	12.2731	7.36324	9.81817	4.64755	3.29481	2.7672	3.56985
SAOUHSC_00055	SAOUHSC_00055	NA	Hypothetical Protein	0.778006	1.71476	0.0596817	0.155535	1	0.084888	1.06061	0.864493	0.944283	1	0.182448	1.13481	0.483025	0.573169	1	0.464366	1.37971	0.224408	0.465322	1					6.3685	5.93015	8.07327	6.79064	9.60615	9.1983	14.8349	11.2131	15.3553	10.956	13.1557	9.82253	8.77807	6.21745	8.27268
SAOUHSC_00056	SAOUHSC_00056	NA	Regulation and Cell signaling	0.578027	1.49281	0.0848556	0.198997	1	0.0814804	1.0581	0.877633	0.946599	1	-0.099096	-1.0711	0.604064	0.678815	1	0.605721	1.52174	0.121127	0.322716	1					27.3063	25.1018	26.0234	26.1438	35.3043	36.1086	42.6921	38.035	67.9829	45.3173	56.6501	44.7968	34.0786	23.9783	34.2845
SAOUHSC_00057	SAOUHSC_00057	NA	Hypothetical Protein	-0.356705	-1.2805	0.296462	0.467856	1	0.533177	1.44711	0.264078	0.577878	1	-1.01912	-2.02668	6.51322e-07	2.53673e-06	0.00234932	0.0703489	1.04997	0.871188	0.938588	1					23.678	23.6409	26.8119	24.7103	16.5581	19.5332	20.5831	18.8915	51.2102	22.9579	37.0841	38.3903	32.0707	24.645	31.702
norC	SAOUHSC_00058	norC	Membrane Transport	-0.670628	-1.59177	0.0703892	0.173163	1	0.677719	1.59961	0.278128	0.593717	1	-1.49809	-2.82469	6.15236e-11	3.67662e-10	2.21916e-07	0.112403	1.08103	0.779093	0.890781	1	SigB				35.8083	36.1988	38.2719	36.7597	18.2222	22.4796	27.3142	22.672	79.208	34.3759	56.792	63.4073	55.6398	41.2527	53.4333
SAOUHSC_00060	SAOUHSC_00060	NA	Phosphorus Metabolism	1.12239	2.17707	0.0055608	0.025603	1	0.523911	1.43785	0.252633	0.569415	1	-0.218868	-1.16382	0.445849	0.535707	1	0.853354	1.8067	0.0567262	0.202505	1					1.40351	1.64417	1.95704	1.66824	3.55115	3.65541	3.29046	3.49901	3.22914	5.42868	4.32891	4.00939	4.05629	2.01725	3.36098
SAOUHSC_00061	SAOUHSC_00061	NA	Hypothetical Protein	-1.10224	-2.14688	0.00214692	0.0119527	1	2.14254	4.41539	2.95583e-05	0.00452988	0.106262	-3.03838	-8.21568	7.0157e-70	6.10015e-68	2.53056e-66	-0.277964	-1.21248	0.528787	0.734201	1					95.2865	91.4974	100.213	95.6657	41.9875	40.4129	48.1773	43.5259	127.196	98.1796	112.688	319.56	331.181	243.864	298.201
SAOUHSC_00062	SAOUHSC_00062	NA	RNA Metabolism	1.1905	2.28233	0.019276	0.066058	1	0.817024	1.76177	0.141584	0.441542	1	0.0264718	1.01852	0.939223	0.953662	1	0.331518	1.25834	0.503818	0.716609	1					1.12051	2.08676	1.28074	1.496	2.73025	3.72231	3.52367	3.32541	3.47823	1.74186	2.61004	3.31243	3.02177	1.62926	2.65448
norG	SAOUHSC_00064	norG	Amino Acids and Derivatives	1.0429	2.06037	0.0441813	0.12387	1	-0.743124	-1.6738	0.234493	0.547093	1	0.692035	1.61556	0.0880499	0.138381	1	0.733062	1.66216	0.125978	0.330882	1					1.23796	1.10764	1.16331	1.16963	2.02969	1.9202	3.09686	2.34892	1.6669	3.98833	2.82762	1.61882	0.559106	1.38077	1.18623
SAOUHSC_00065	SAOUHSC_00065	NA	Hypothetical Protein	-0.35068	-1.27516	0.269946	0.442107	1	0.977285	1.96876	0.0396165	0.216454	1	-1.27758	-2.42432	1.09208e-08	5.18181e-08	3.93915e-05	-0.155306	-1.11366	0.65278	0.81504	1	sigB				41.4331	37.4726	39.6711	39.5256	28.9737	27.1245	33.4104	29.8362	52.4407	47.4799	49.9603	63.9252	67.1971	52.2983	61.1402
lctP1	SAOUHSC_00067	lctP1	Membrane Transport	-0.379851	-1.30121	0.206441	0.373317	1	0.98188	1.97504	0.0427571	0.225499	1	-0.858976	-1.81375	4.25627e-08	1.88577e-07	0.000153524	-0.600127	-1.51585	0.114331	0.313642	1	sigB				196.878	180.63	171.959	183.156	129.46	133.126	147.761	136.783	175.454	168.133	171.794	224.819	220.493	174.428	206.58
spa	SAOUHSC_00069	spa	Virulence, Disease and Defense	0.542248	1.45624	0.105943	0.232176	1	0.20079	1.14933	0.698716	0.876327	1	-0.444203	-1.36056	0.0298136	0.0530663	1	0.768599	1.70362	0.0273875	0.126315	1	AgrA	CcpA			32.0682	27.7196	28.6385	29.4755	40.4679	41.1742	43.4132	41.6851	64.2875	79.0224	71.655	59.7432	48.2534	34.3893	47.462
sarS	SAOUHSC_00070	sarS	Regulation and Cell signaling	0.21352	1.15951	0.5476	0.70132	1	-0.54274	-1.45674	0.358121	0.664488	1	0.1756	1.12943	0.352712	0.442385	1	0.591299	1.5066	0.143088	0.354736	1					151.092	126.53	98.5392	125.387	148.771	148.791	121.346	139.636	162.333	372.116	267.224	124.059	116.907	72.7226	104.563
sirC	SAOUHSC_00071	sirC	Iron acquisition and Metabolism	-1.23626	-2.35587	0.000303846	0.00261621	1	1.00004	2.00006	0.0491711	0.241848	1	-1.64267	-3.12244	1.08002e-14	9.55805e-14	3.89564e-11	-1.03138	-2.04397	0.0105418	0.0674962	1	Fur				390.212	394.213	406.797	397.074	165.847	171.087	155.396	164.11	191.32	364.732	278.026	330.054	395.727	501.095	408.959
sirB	SAOUHSC_00072	sirB	Iron acquisition and Metabolism	-0.0662728	-1.04701	0.849143	0.912223	1	-0.104543	-1.07515	0.836818	0.934138	1	-0.360357	-1.28374	0.0823367	0.130701	1	0.291732	1.22411	0.465654	0.684661	1	Fur				13.7498	15.3641	18.0632	15.7257	13.5608	16.7387	13.6124	14.6373	23.3969	31.8582	27.6275	17.9882	15.4992	13.0565	15.5146
sirA	SAOUHSC_00074	sirA	Iron acquisition and Metabolism	1.20046	2.29813	0.0034742	0.0173858	1	-0.822138	-1.76802	0.183266	0.49027	1	1.51682	2.8616	4.13509e-10	2.26105e-09	1.49153e-06	0.431299	1.34845	0.373955	0.609587	1	Fur				14.928	13.6677	11.0549	13.2169	31.7755	31.1597	24.8975	29.2776	9.45815	41.2447	25.3514	10.0026	8.85533	6.75259	8.53682
sbnA	SAOUHSC_00075	sbnA	Iron acquisition and Metabolism	1.42807	2.69087	0.00290657	0.0151271	1	-1.85079	-3.60699	0.00664119	0.0810897	1	2.45812	5.495	9.04852e-22	1.45027e-20	3.2638e-18	0.562407	1.47673	0.297328	0.538281	1	Fur				22.5917	17.5499	16.9406	19.0274	44.944	59.4537	44.0376	49.4784	8.84788	70.9393	39.8936	6.24183	8.19973	7.92591	7.45582
sbnB	SAOUHSC_00076	sbnB	Amino Acids and Derivatives	0.980135	1.97265	0.0303919	0.0932812	1	-2.03119	-4.08743	0.00323165	0.051095	1	2.16562	4.48661	1.55886e-18	1.90905e-17	5.6228e-15	0.642054	1.56055	0.243089	0.48588	1	Fur				19.5	25.5873	18.7	21.2625	35.4759	46.3966	41.02	40.9642	10.3375	84.6305	47.484	6.46674	8.69766	7.63727	7.60056
sbnC	SAOUHSC_00077	sbnC	Iron acquisition and Metabolism	1.09875	2.1417	0.0117198	0.0457017	1	-1.7669	-3.40323	0.0056213	0.0731368	1	2.10027	4.28789	3.88417e-20	5.53654e-19	1.40102e-16	0.480897	1.39561	0.331024	0.571816	1	Fur				29.1124	32.2308	33.5338	31.6257	54.1956	75.3525	69.9173	66.4885	17.1812	109.521	63.351	12.4654	12.0251	13.4882	12.6596
sbnD	SAOUHSC_00078	sbnD	Iron acquisition and Metabolism	1.17725	2.26145	0.00744612	0.0324141	1	-1.64501	-3.12751	0.0050969	0.0683508	1	2.11197	4.32282	4.56156e-27	1.06477e-25	1.64535e-23	0.442046	1.35853	0.366627	0.603768	1	Fur				33.5825	33.7682	35.2559	34.2022	71.1522	72.2728	83.4776	75.6342	18.5388	114.522	66.5304	13.453	14.4574	15.2757	14.3954
sbnE	SAOUHSC_00079	sbnE	Iron acquisition and Metabolism	1.06463	2.09163	0.0143091	0.0528025	1	-1.49844	-2.82537	0.0440643	0.228812	1	1.89751	3.72569	1.45044e-23	2.71216e-22	5.23172e-20	0.454755	1.37055	0.405316	0.635067	1	Fur				41.1537	39.1198	37.6264	39.2999	69.9167	87.6022	82.7762	80.0984	24.1079	129.565	76.8366	18.349	17.4371	17.4298	17.7386
sbnF	SAOUHSC_00080	sbnF	Iron acquisition and Metabolism	1.06769	2.09607	0.0119869	0.0464789	1	-1.46598	-2.76251	0.0234384	0.163443	1	1.87197	3.66033	1.58325e-23	2.91351e-22	5.71078e-20	0.438696	1.35538	0.39713	0.628631	1	Fur				44.5543	47.3397	51.1788	47.6909	86.0297	105.793	102.114	97.9788	32.6948	152.804	92.7491	24.1472	20.1636	21.7901	22.0336
sbnG	SAOUHSC_00081	sbnG	Iron acquisition and Metabolism	1.11707	2.16906	0.00586066	0.0267383	1	-1.28613	-2.43872	0.0409661	0.219746	1	1.69515	3.23811	1.13766e-18	1.41314e-17	4.10354e-15	0.443158	1.35958	0.39142	0.624362	1	Fur				32.1516	36.4583	34.1429	34.2509	59.3065	81.2803	77.8609	72.8159	22.7208	110.77	66.7454	19.3366	16.7241	19.3516	18.4707
sbnH	SAOUHSC_00082	sbnH	Iron acquisition and Metabolism	1.14193	2.20677	0.00321218	0.0164017	1	-1.1834	-2.27111	0.029873	0.185374	1	1.73525	3.32936	1.6429e-13	1.28117e-12	5.92594e-10	0.390349	1.31071	0.322941	0.56231	1	Fur				26.7709	30.4381	29.6567	28.9552	56.1369	66.0039	65.537	62.5593	22.4234	86.4604	54.4419	15.6246	15.8373	15.4547	15.6389
sbnI	SAOUHSC_00083	sbnI	Iron acquisition and Metabolism	1.22707	2.34091	0.00223842	0.0124031	1	-0.965577	-1.95284	0.0921708	0.345923	1	1.74391	3.34942	3.92921e-17	4.17915e-16	1.41727e-13	0.321195	1.24937	0.485939	0.702921	1	Fur				23.2132	31.0768	31.7554	28.6818	52.8185	77.0147	68.6571	66.1634	20.6771	82.6911	51.6841	17.5034	17.2418	14.4757	16.407
SAOUHSC_00084	SAOUHSC_00084	NA	Hypothetical Protein	1.09057	2.12958	0.0619246	0.159254	1	-0.264317	-1.20107	0.728153	0.891238	1	0.888787	1.85162	0.0935317	0.145745	1	0.542577	1.45657	0.395545	0.627456	1					1.10656	1.33952	1.99302	1.4797	3.06006	2.77031	3.0717	2.96736	2.07694	4.224	3.15047	2.1571	0.95788	0.498019	1.20433
SAOUHSC_00085	SAOUHSC_00085	NA	Hypothetical Protein	0.405201	1.32427	0.424855	0.586912	1	-0.266307	-1.20272	0.64616	0.852787	1	0.836343	1.78552	0.0578075	0.0962904	1	0.115243	1.08316	0.808425	0.906876	1					2.88024	3.92241	2.75589	3.18618	4.70655	4.28139	3.27078	4.08624	3.60401	6.46737	5.03569	2.70707	2.64907	0.32407	1.8934
butA	SAOUHSC_00086	butA	Carbohydrates	-2.08657	-4.24738	7.96359e-08	3.49701e-06	0.00029306	-0.283249	-1.21693	0.583243	0.821881	1	0.189153	1.14009	0.354303	0.44358	1	-1.92575	-3.79934	6.22421e-06	0.000313126	0.0223698	CodY				1233.96	1250.95	1114.68	1199.87	260.16	269.662	295.461	275.094	608.825	291.212	450.019	261.651	223.071	129.969	204.897
SAOUHSC_00087	SAOUHSC_00087	NA	Hypothetical Protein	#N/A	#N/A	#N/A	#N/A	#N/A	#N/A	#N/A	#N/A	#N/A	#N/A	#N/A	#N/A	#N/A	#N/A	#N/A	#N/A	#N/A	#N/A	#N/A	#N/A					0	0	0	0	0	0	0	0	0	0	0	0	0	0	0
galE	SAOUHSC_00088	galE	Carbohydrates	0.779059	1.71601	0.0648966	0.16378	1	-0.199158	-1.14803	0.687791	0.870133	1	1.36368	2.57341	2.74607e-08	1.2436e-07	9.90508e-05	-0.294422	-1.22639	0.409249	0.637867	1					16.7214	12.5349	10.5685	13.2749	22.7926	19.8751	23.2277	21.9651	12.9571	18.0844	15.5208	10.1249	7.37011	3.83185	7.10896
SAOUHSC_00089	SAOUHSC_00089	NA	Hypothetical Protein	-1.39807	-2.63549	0.00912958	0.0380453	1	-1.45538	-2.74229	0.00936746	0.0976581	1	0.146453	1.10684	0.759012	0.81176	1	-0.0438554	-1.03086	0.924308	0.964111	1					7.38347	4.33748	3.81348	5.17814	1.14647	2.65039	1.97285	1.92323	5.29876	9.21601	7.25738	1.72355	1.69184	0.733014	1.3828
SAOUHSC_00090	SAOUHSC_00090	NA	Cell Wall and Capsule	-0.478084	-1.39289	0.164547	0.317612	1	-0.0664322	-1.04712	0.89188	0.954868	1	-0.360667	-1.28402	0.177677	0.250796	1	0.125518	1.0909	0.704825	0.849845	1					12.4443	11.7859	8.79694	11.0091	7.09985	6.90086	8.98179	7.66083	18.0927	15.9839	17.0383	12.2819	8.79083	4.09169	8.38815
SAOUHSC_00091	SAOUHSC_00091	NA	Hypothetical Protein	-0.387169	-1.30782	0.333527	0.506782	1	0.352955	1.27717	0.469971	0.74634	1	-0.518783	-1.43275	0.0599027	0.0992103	1	-0.109131	-1.07858	0.776877	0.889811	1					15.608	11.6156	11.2391	12.8209	8.42779	7.29806	12.7817	9.50252	19.7201	13.8277	16.7739	16.9464	11.2765	6.55986	11.5943
SAOUHSC_00092	SAOUHSC_00092	NA	Cell Wall and Capsule	-0.774348	-1.71042	0.0277511	0.0873564	1	1.10123	2.14537	0.0825264	0.324028	1	-1.52638	-2.88062	2.91228e-17	3.14562e-16	1.05046e-13	-0.310535	-1.24017	0.439235	0.663724	1					44.2223	40.2922	41.6946	42.0697	21.1772	26.7565	23.9647	23.9661	66.7177	29.8957	48.3067	77.2294	59.0592	38.835	58.3745
sodM	SAOUHSC_00093	sodM	Stress Response	0.329604	1.25667	0.413309	0.578468	1	0.520686	1.43464	0.255257	0.57187	1	-0.753082	-1.68539	0.00245108	0.00558641	1	0.569813	1.48433	0.103884	0.295649	1	CodY				8.77873	11.0823	8.80913	9.55671	10.9717	13.8931	10.2539	11.7062	19.184	21.12	20.152	19.5927	18.0752	10.6676	16.1118
sasD	SAOUHSC_00094	sasD	Virulence, Disease and Defense	0.951692	1.93414	0.0149846	0.0547203	1	0.476754	1.39161	0.341426	0.64776	1	0.55766	1.47188	0.00223015	0.00513334	1	-0.0846613	-1.06044	0.842114	0.924742	1					472.045	470.617	411.149	451.27	866.953	866.554	804.74	846.082	386.859	825.877	606.368	558.653	548.607	346.95	484.736
SAOUHSC_00096	SAOUHSC_00096	NA	Hypothetical Protein	0.467194	1.38242	0.189241	0.351191	1	0.0562543	1.03976	0.905511	0.959639	1	0.796856	1.73731	4.53551e-05	0.000138251	0.163596	-0.54186	-1.45585	0.12373	0.327079	1					48.8703	39.1578	37.9148	41.981	54.4982	57.5609	56.5139	56.191	34.9344	47.6039	41.2691	28.0228	28.0446	25.6677	27.245
deoD1	SAOUHSC_00097	deoD1	Nucleosides and Nucleotides	0.9432	1.92279	0.0269307	0.0851877	1	0.70232	1.62712	0.0830118	0.324028	1	0.90503	1.87258	3.77162e-05	0.000116498	0.136042	-0.812166	-1.75585	0.0368716	0.149405	1					17.3236	14.6666	18.807	16.9324	29.4973	31.3304	34.598	31.8085	15.1605	11.8845	13.5225	16.604	12.282	13.4887	14.1249
tet38	SAOUHSC_00099	tet38	Hypothetical Protein	0.582805	1.49776	0.133768	0.275133	1	0.717512	1.64434	0.0654852	0.287805	1	0.524219	1.43815	0.00959177	0.01925	1	-0.790783	-1.73001	0.0147844	0.0848043	1					43.0455	44.9713	45.6007	44.5392	63.7548	67.2492	64.1657	65.0566	36.6912	36.6393	36.6652	40.7943	38.4171	34.0154	37.7423
deoC1	SAOUHSC_00100	deoC1	Carbohydrates	0.964397	1.95125	0.0246696	0.0801294	1	-0.250083	-1.18928	0.569176	0.813219	1	1.77595	3.42464	1.12739e-18	1.4054e-17	4.06649e-15	-0.83694	-1.78626	0.0147955	0.0848043	1					139.143	144.53	119.734	134.469	227.343	251.885	288.181	255.803	79.6695	135.168	107.419	59.3559	58.9465	64.3593	60.8872
deoB	SAOUHSC_00101	deoB	Carbohydrates	0.482178	1.39685	0.23869	0.407028	1	-0.461282	-1.37676	0.299438	0.615193	1	1.52146	2.87082	1.83169e-13	1.41569e-12	6.60689e-10	-0.883744	-1.84516	0.0407467	0.160726	1					362.318	360.486	301.742	341.515	413.761	442.792	538.061	464.871	219.934	307.138	263.536	126.155	124.637	141.924	130.905
phnE1	SAOUHSC_00102	phnE1	Membrane Transport	-0.937822	-1.91563	0.00498666	0.0234513	1	0.628367	1.54581	0.168071	0.479338	1	-0.934534	-1.91127	6.24224e-05	0.000186356	0.225158	-0.556339	-1.47053	0.192792	0.425678	1					47.6744	42.418	43.2235	44.4387	21.0031	22.6819	24.0151	22.5667	54.6929	31.0589	42.8759	50.2297	37.1179	22.2863	36.5446
phnE2	SAOUHSC_00103	phnE2	Membrane Transport	-0.863485	-1.81943	0.0111694	0.0445383	1	0.419168	1.33716	0.331795	0.639854	1	-0.829564	-1.77715	0.000323109	0.000868448	1	-0.402206	-1.32153	0.329832	0.57036	1					46.7823	41.3929	47.5861	45.2538	25.2223	22.9303	24.3226	24.1584	59.1553	38.2217	48.6885	49.0513	36.7151	23.211	36.3258
phnC	SAOUHSC_00104	phnC	Membrane Transport	-0.964952	-1.952	0.0080799	0.0348014	1	0.239609	1.18067	0.63802	0.85001	1	-0.853985	-1.80749	0.000828987	0.00204694	1	-0.258577	-1.1963	0.481125	0.699546	1					42.3868	37.7765	35.0632	38.4088	18.0369	17.1588	22.0799	19.0918	56.2009	34.7089	45.4549	38.417	32.1892	17.1952	29.2671
phnD	SAOUHSC_00105	phnD	Membrane Transport	0.445732	1.362	0.190426	0.352645	1	0.324583	1.2523	0.468777	0.745576	1	0.563989	1.47835	0.00702878	0.0145167	1	-0.358072	-1.28171	0.296859	0.538281	1					45.5252	41.4032	31.5446	39.491	60.4861	51.5243	42.9775	51.6626	39.8461	48.0927	43.9694	40.9241	30.9344	17.9412	29.9332
SAOUHSC_00106	SAOUHSC_00106	NA	Membrane Transport	1.2547	2.38618	0.000458837	0.00362223	1	0.728755	1.65721	0.159732	0.466615	1	0.172049	1.12666	0.389167	0.479973	1	0.230044	1.17287	0.486026	0.702921	1					7.9386	8.13594	8.94729	8.34061	15.9415	19.4783	23.1551	19.5249	16.4999	11.2203	13.8601	15.5431	14.7979	12.8885	14.4098
SAOUHSC_00107	SAOUHSC_00107	NA	Nucleosides and Nucleotides	0.659404	1.57943	0.0638623	0.162136	1	0.339138	1.265	0.497769	0.761209	1	0.306144	1.2364	0.0943327	0.146862	1	-0.158662	-1.11625	0.643418	0.809245	1					17.9788	15.8928	17.6024	17.158	24.0154	23.3637	32.0434	26.4741	22.2974	21.12	21.7087	19.2767	16.7292	17.0649	17.6903
SAOUHSC_00108	SAOUHSC_00108	NA	Regulation and Cell signaling	-1.32354	-2.50279	0.156427	0.30717	1	0.885053	1.84683	0.251263	0.569063	1	-2.54904	-5.85243	0.00218478	0.0050389	1	0.257273	1.19522	0.725228	0.86111	1					2.21313	3.57204	0.498254	2.09447	1.66912	0	0.55849	0.742538	3.80773	3.47859	3.64316	4.00605	5.26834	3.48613	4.25351
SAOUHSC_00109	SAOUHSC_00109	NA	Phages, Prophages, Transposable elements, Plasmids	1.78056	3.4356	0.0467516	0.129356	1	-1.54781	-2.92374	0.188096	#N/A	1	1.16701	2.24546	0.166783	0.237694	1	0.19235	1.14262	0.814956	0.909247	1					0.774139	0.937111	0.418287	0.709846	0.23354	2.32569	4.92299	2.49407	1.74361	0.417186	1.0804	0.12935	0.402073	1.8814	0.804276
SAOUHSC_00110	SAOUHSC_00110	NA	Phages, Prophages, Transposable elements, Plasmids	2.21708	4.64952	0.400454	#N/A	1	-1.78429	-3.44448	0.566794	#N/A	1	1.88678	3.6981	0.452584	#N/A	1	1.77565	3.42392	0.511102	#N/A	1	AgrA	RNAIII			0	0	0	0	0.390036	0	0	0.130012	0	0.348371	0.174186	0	0	0	0
SAOUHSC_00111	SAOUHSC_00111	NA	Hypothetical Protein	#N/A	#N/A	#N/A	#N/A	#N/A	#N/A	#N/A	#N/A	#N/A	#N/A	#N/A	#N/A	#N/A	#N/A	#N/A	#N/A	#N/A	#N/A	#N/A	#N/A					0	0	0	0	0	0	0	0	0	0	0	0	0	0	0
SAOUHSC_00112	SAOUHSC_00112	NA	Hypothetical Protein	-2.53866	-5.8105	0.385714	0.558545	1	0.0949028	1.06799	0.941598	#N/A	1	-3.28671	-9.75885	0.247047	0.330855	1	0.853934	1.80742	0.479628	#N/A	1					0	0.310878	0.346907	0.219262	0	0	0	0	0.482021	0.691987	0.587004	0	1.00038	0	0.33346
adhE	SAOUHSC_00113	adhE	Carbohydrates	0.719751	1.6469	0.0582525	0.152445	1	0.592508	1.50787	0.209413	0.516126	1	0.737522	1.66731	6.2317e-05	0.000186201	0.224777	-0.784194	-1.72213	0.019481	0.100795	1	Rex				11.4743	12.5986	12.6568	12.2433	17.6556	19.1088	22.5245	19.763	9.00964	11.3805	10.1951	10.2847	9.73294	9.49785	9.83849
capA	SAOUHSC_00114	capA	Virulence, Disease and Defense	-2.3802	-5.2061	3.37761e-05	0.000465486	0.124296	1.05481	2.07745	0.0108193	0.104684	1	-4.26423	-19.2159	8.44331e-46	4.12911e-44	3.0455e-42	0.966965	1.95472	0.00569581	0.0464471	1	CodY	SigB			24.8571	19.1977	23.5498	22.5349	4.24142	5.06855	3.23574	4.1819	81.2771	43.9448	62.611	84.5706	85.7281	36.2951	68.8646
capB	SAOUHSC_00115	capB	Virulence, Disease and Defense	-2.31118	-4.96289	1.50161e-05	0.000239779	0.0552592	1.20227	2.30102	0.0162648	0.132914	1	-3.97682	-15.7449	1.36912e-83	2.3809e-81	4.93841e-80	0.616997	1.53368	0.188068	0.41921	1	CodY	SigB			187.623	162.551	177.248	175.807	35.1901	36.1955	31.6754	34.3537	521.449	247.169	384.309	629.099	530.473	243.268	467.613
capC	SAOUHSC_00116	capC	Virulence, Disease and Defense	-2.57491	-5.95834	9.50557e-07	2.49202e-05	0.00349805	1.26137	2.39723	0.0235864	0.164111	1	-4.41873	-21.388	9.52952e-83	1.50653e-80	3.4373e-79	0.728334	1.65672	0.116532	0.316234	1	CodY	SigB			225.247	192.176	219.763	212.395	35.6079	33.6131	34.7009	34.6406	695.73	308.236	501.983	879.852	699.891	340.379	640.041
capD	SAOUHSC_00117	capD	Virulence, Disease and Defense	-2.36284	-5.14383	1.49948e-05	0.000239779	0.055181	1.34352	2.5377	0.0165811	0.133757	1	-4.23797	-18.8693	1.99321e-79	2.56755e-77	7.18952e-76	0.64445	1.56314	0.15959	0.376523	1	CodY	SigB			77.639	64.8197	75.1741	72.5442	12.5074	15.182	13.492	13.7271	230.393	93.0392	161.716	290.747	246.991	127.775	221.838
capE	SAOUHSC_00118	capE	Virulence, Disease and Defense	-1.82857	-3.55184	0.000209171	0.00194397	0.769751	1.04848	2.06834	0.0871685	0.332363	1	-3.57541	-11.9208	3.39416e-60	2.56628e-58	1.22427e-56	0.823443	1.76962	0.0637437	0.219182	1	CodY	SigB			66.1056	56.7414	60.848	61.2316	14.8907	18.8107	16.6082	16.7698	227.77	80.8841	154.327	217.795	199.585	95.8693	171.083
capF	SAOUHSC_00119	capF	Virulence, Disease and Defense	-1.85555	-3.61889	0.000255131	0.00229226	0.938882	1.11115	2.16017	0.0458409	0.232765	1	-3.58735	-12.0199	5.16896e-80	6.91448e-78	1.86444e-76	0.717182	1.64397	0.109247	0.305591	1	CodY	SigB			86.4993	73.9365	84.9779	81.8046	20.1438	18.5836	27.6106	22.1126	292.134	91.6038	191.869	291.894	250.685	137.2	226.593
capG	SAOUHSC_00120	capG	Virulence, Disease and Defense	-1.94242	-3.8435	0.000184659	0.00175929	0.679546	1.08481	2.12109	0.0456813	0.232374	1	-3.67921	-12.8101	1.8884e-87	4.69133e-85	6.81146e-84	0.711971	1.63804	0.138033	0.348404	1	CodY	SigB			90.9644	85.9863	103.36	93.437	20.1778	24.364	27.0399	23.8606	338.392	100.115	219.253	310.577	296.498	168.423	258.5
capH	SAOUHSC_00121	capH	Virulence, Disease and Defense	-2.17077	-4.50263	2.36953e-05	0.00035422	0.0871987	1.09005	2.12881	0.0621772	0.277937	1	-3.95673	-15.5272	6.64528e-72	6.24656e-70	2.39695e-68	0.790295	1.72943	0.105036	0.297631	1	CodY	SigB			108.249	100.966	105.21	104.808	17.197	22.083	29.2553	22.8451	405.339	111.886	258.612	373.375	345.781	183.909	301.022
capI	SAOUHSC_00122	capI	Virulence, Disease and Defense	-2.21721	-4.64994	7.57927e-06	0.000141628	0.0278917	1.22751	2.34162	0.053252	0.252262	1	-3.90658	-14.9967	2.32924e-84	4.50061e-82	8.40157e-81	0.524335	1.43827	0.277287	0.522911	1	CodY	SigB			145.68	135.81	155.945	145.812	28.324	27.8753	35.9245	30.7079	466.257	133.707	299.982	505.462	414.845	253.715	391.341
capJ	SAOUHSC_00123	capJ	Virulence, Disease and Defense	-2.64398	-6.25052	5.73185e-06	0.000110033	0.0210932	1.42123	2.67814	0.0158622	0.132382	1	-4.48691	-22.423	8.87305e-84	1.62423e-81	3.20051e-80	0.504559	1.41869	0.337544	0.577547	1	CodY	SigB			113.74	98.1119	116.189	109.347	13.2271	15.6177	22.7474	17.1974	357.135	86.0003	221.568	431.376	346.191	204.846	327.471
capK	SAOUHSC_00124	capK	Virulence, Disease and Defense	-2.31001	-4.95888	1.41241e-05	0.000228654	0.0519767	1.60061	3.03271	0.0174601	0.137827	1	-4.08547	-16.9765	1.04045e-82	1.57334e-80	3.75289e-79	0.299152	1.23042	0.542741	0.741582	1	CodY	SigB			217.753	191.162	230.679	213.198	34.9159	42.5264	49.0305	42.1576	610.777	139.371	375.074	856.589	636.533	347.33	613.484
capL	SAOUHSC_00125	capL	Virulence, Disease and Defense	-2.13896	-4.40445	1.97169e-05	0.000306484	0.0725582	1.57239	2.97397	0.0164585	0.133757	1	-3.94589	-15.411	4.27088e-92	1.48541e-89	1.5405e-88	0.339475	1.2653	0.516879	0.724783	1	CodY	SigB			293.81	270.316	324.485	296.204	59.103	64.0824	74.5376	65.9077	856.059	217.042	536.551	1143.13	946.252	513.707	867.696
capM	SAOUHSC_00126	capM	Virulence, Disease and Defense	-2.10016	-4.28757	2.07758e-05	0.000317328	0.0764549	1.34929	2.54787	0.0147215	0.126219	1	-3.85149	-14.4349	7.80418e-99	4.52383e-96	2.81497e-95	0.454572	1.37038	0.364357	0.603254	1	CodY	SigB			153.729	142.018	173.596	156.448	29.4938	32.6629	45.532	35.8962	490.516	123.541	307.029	520.601	500.075	292.224	437.634
capN	SAOUHSC_00127	capN	Virulence, Disease and Defense	-2.07532	-4.21437	3.20681e-05	0.000452431	0.118011	1.45869	2.7486	0.0211222	0.155226	1	-3.70502	-13.0413	2.65611e-96	1.15474e-93	9.58058e-93	0.189771	1.14058	0.705737	0.850317	1	CodY	SigB			362.335	340.654	463.006	388.665	77.3285	92.9178	102.128	90.7915	1001.43	272.734	637.081	1230.38	1060.55	701.789	997.573
capO	SAOUHSC_00128	capO	Virulence, Disease and Defense	-2.07179	-4.20407	2.58695e-05	0.000377094	0.0951998	1.51982	2.86755	0.0188129	0.14434	1	-3.84814	-14.4014	1.78358e-98	8.86182e-96	6.43336e-95	0.283857	1.21745	0.573481	0.764174	1	CodY	SigB			269.886	255.953	317.164	281.001	53.6498	66.0006	77.6686	65.773	784.437	196.732	490.585	929.623	904.862	554.715	796.4
capP	SAOUHSC_00129	capP	Virulence, Disease and Defense	-1.95312	-3.87212	1.34612e-05	0.000218931	0.0495371	1.44254	2.718	0.0250305	0.168915	1	-3.63499	-12.4234	2.81129e-75	3.05552e-73	1.01403e-71	0.242678	1.18319	0.617113	0.790099	1		SigB			202.758	190.997	247.635	213.797	41.696	58.3144	63.2293	54.4132	574.295	151.887	363.091	661.006	626.975	410.993	566.325
isdI	SAOUHSC_00130	isdI	Iron acquisition and Metabolism	-1.34953	-2.54828	0.0027444	0.0144328	1	0.556375	1.47057	0.263568	0.577567	1	-2.95137	-7.73481	2.2991e-31	7.01426e-30	8.29284e-28	1.03033	2.04248	0.00968711	0.0638969	1					38.6586	41.7831	24.2453	34.8957	12.4954	9.07341	18.1176	13.2288	94.3708	109.127	101.749	101.313	93.2219	67.1092	87.2148
SAOUHSC_00131	SAOUHSC_00131	NA	Iron acquisition and Metabolism	-0.984547	-1.97869	0.0150776	0.0549457	1	0.298144	1.22956	0.480155	0.75186	1	-2.18241	-4.53911	5.00886e-22	8.17879e-21	1.8067e-18	0.861916	1.81745	0.0155775	0.0877098	1					53.4954	54.7946	42.3516	50.2139	22.168	26.8591	24.9226	24.6499	107.763	152.856	130.31	107.066	102.538	69.0534	92.8857
aldA	SAOUHSC_00132	aldA	Carbohydrates	0.59657	1.51212	0.109084	0.237283	1	1.6581	3.156	0.00012477	0.00910532	0.448549	-0.981105	-1.97398	2.04738e-05	6.57506e-05	0.073849	-0.191587	-1.14202	0.626194	0.797373	1	CcpA				12.3388	14.263	20.9026	15.8348	20.1372	22.978	28.0236	23.7129	27.7624	12.2632	20.0128	43.6838	39.1997	33.9335	38.939
SAOUHSC_00133	SAOUHSC_00133	NA	Membrane Transport	-0.192663	-1.14287	0.594454	0.736931	1	1.65885	3.15764	0.00107638	0.0279147	1	-0.440645	-1.35721	0.0269019	0.0483539	1	-1.57726	-2.98403	1.10618e-06	7.02882e-05	0.00397562	SigB				40.1314	37.7632	30.4931	36.1292	32.8678	30.3176	28.3643	30.5166	14.5646	20.2752	17.4199	35.754	35.7229	31.9603	34.4791
SAOUHSC_00134	SAOUHSC_00134	NA	Amino Acids and Derivatives	-2.44968	-5.46294	0.000123953	0.00125128	0.456146	1.0161	2.02244	0.0778177	0.316078	1	-2.47541	-5.56127	1.91802e-05	6.16532e-05	0.069183	-1.16225	-2.23806	0.0197998	0.101803	1	SigB				10.6968	13.8417	13.9511	12.8299	3.89462	2.77031	0	2.22164	6.57699	9.93883	8.25791	11.71	9.09986	10.4584	10.4227
SAOUHSC_00135	SAOUHSC_00135	NA	Hypothetical Protein	-0.505543	-1.41966	0.331247	0.504203	1	1.29848	2.45969	0.0191444	0.144903	1	-0.321492	-1.24962	0.360536	0.450249	1	-1.41302	-2.66293	0.00469144	0.0409094	1	CodY	CymR			12.321	9.05545	2.37763	7.91804	4.64621	3.58035	7.77314	5.33323	3.57898	4.74274	4.16086	7.72016	4.95185	3.96085	5.54429
ssuB	SAOUHSC_00136	ssuB	Membrane Transport	0.79624	1.73657	0.162893	0.31546	1	0.393333	1.31342	0.612823	0.836832	1	0.735388	1.66485	0.0392681	0.0679475	1	-0.675219	-1.59684	0.295085	0.537565	1	CymR				10.1547	7.9901	2.05757	6.73412	7.96494	8.00811	17.8355	11.2695	1.52477	10.2607	5.89276	6.95663	3.29635	6.16979	5.47425
ssuA	SAOUHSC_00137	ssuA	Membrane Transport	0.605842	1.52187	0.226005	0.396779	1	0.619574	1.53642	0.299593	0.615193	1	0.677249	1.59909	0.00616506	0.0129014	1	-0.99066	-1.98709	0.0610121	0.213998	1	CymR				18.1363	15.6016	5.31675	13.0182	15.2498	19.8525	21.8516	18.9846	3.69377	14.6605	9.17715	10.6386	7.91651	10.6285	9.72785
ssuC	SAOUHSC_00138	ssuC	Membrane Transport	0.56639	1.48081	0.294909	0.466674	1	0.192534	1.14277	0.75738	0.90643	1	0.821092	1.76674	0.0133713	0.0259661	1	-0.971401	-1.96074	0.0879404	0.269761	1	CymR				19.2559	18.7673	6.00259	14.6753	15.7888	17.9852	29.1558	20.9766	3.05818	17.9603	10.5093	10.5599	5.38525	12.3995	9.4482
SAOUHSC_00139	SAOUHSC_00139	NA	Amino Acids and Derivatives	0.237863	1.17924	0.619449	0.75765	1	0.549528	1.46361	0.376297	0.680885	1	0.430157	1.34738	0.0955256	0.148387	1	-1.12266	-2.17748	0.0198314	0.101803	1	CymR				36.9669	31.9511	12.7055	27.2078	27.9352	27.5179	36.763	30.7387	6.91107	28.0945	17.5028	20.4674	13.4437	21.4611	18.4574
SAOUHSC_00141	SAOUHSC_00141	NA	Hypothetical Protein	0.148889	1.10872	0.725719	0.834517	1	-0.866656	-1.82343	0.0761356	0.313947	1	2.30681	4.94787	1.39595e-33	4.58029e-32	5.03518e-30	-1.52293	-2.87374	0.000817804	0.0124964	1					1867.15	1718.26	1564.47	1716.63	1864.87	1772.75	1899.18	1845.6	557.671	1142.45	850.062	295.636	314.823	305.916	305.459
fdh	SAOUHSC_00142	fdh	Respiration	-0.306778	-1.23694	0.48618	0.644509	1	0.307334	1.23742	0.440383	0.724508	1	2.00597	4.01658	2.96213e-18	3.50418e-17	1.06844e-14	-2.74048	-6.68294	3.46454e-11	8.71466e-09	1.24516e-07					59.4783	58.6828	39.0328	52.398	36.6166	38.4199	48.1935	41.0766	9.63573	12.7461	11.1909	10.7224	7.14209	7.42659	8.43038
SAOUHSC_00143	SAOUHSC_00143	NA	Hypothetical Protein	-3.0278	-8.15565	2.60457e-08	1.52498e-06	9.58482e-05	0.278726	1.21312	0.657935	0.854961	1	-3.94334	-15.3838	8.22449e-87	1.90699e-84	2.96657e-83	0.653627	1.57312	0.173786	0.398234	1					241.979	226.444	255.125	241.183	29.668	27.1052	29.6897	28.821	801.106	284.031	542.569	471.557	390.971	263.776	375.434
ausA	SAOUHSC_00144	ausA	Cofactors, Vitamins, Prosthetic Groups, Pigments	-2.72516	-6.61232	3.96848e-06	8.20075e-05	0.014604	0.264327	1.20108	0.656725	0.85475	1	-3.42418	-10.7345	2.70504e-16	2.71127e-15	9.75707e-13	0.327589	1.25491	0.497474	0.711299	1					485.347	484.897	613.291	527.845	73.9745	77.4356	83.7026	78.3709	1329.37	574.535	951.951	776.139	718.741	599.141	698.007
SAOUHSC_00145	SAOUHSC_00145	NA	Fatty Acids, Lipids, and Isoprenoids	-2.42631	-5.37518	7.53843e-07	2.07148e-05	0.00277414	0.365287	1.28814	0.557429	0.805717	1	-3.44105	-10.8608	5.67471e-83	9.3984e-81	2.04687e-79	0.53706	1.45101	0.260306	0.505164	1					429.195	461.508	537.688	476.131	68.8041	92.6573	100.507	87.323	1441.44	543.816	992.63	817.916	848.584	679.668	782.056
SAOUHSC_00146	SAOUHSC_00146	NA	Hypothetical Protein	0.763538	1.69765	0.0271495	0.0856929	1	0.0117377	1.00817	0.981428	0.990227	1	1.02916	2.04084	2.79209e-06	9.99062e-06	0.0100711	-0.39817	-1.31784	0.307049	0.545329	1					40.1314	41.938	36.4224	39.4973	62.6616	62.4013	70.7328	65.2652	44.2822	40.128	42.2051	29.3366	26.8685	24.5523	26.9192
argB	SAOUHSC_00147	argB	Amino Acids and Derivatives	1.80461	3.49335	8.48879e-05	0.000946703	0.312388	0.209016	1.1559	0.67054	0.860548	1	1.42404	2.68336	2.14144e-07	8.84553e-07	0.000772418	0.118655	1.08572	0.777731	0.890219	1	ArgR				11.705	10.3589	9.56648	10.5435	22.9968	42.6628	42.5942	36.0846	22.8002	9.54128	16.1708	14.7094	9.96195	8.76513	11.1455
argJ	SAOUHSC_00148	argJ	Amino Acids and Derivatives	1.65953	3.15914	4.21094e-05	0.00054187	0.154963	0.0935867	1.06702	0.842836	0.936551	1	1.21911	2.32803	1.35424e-08	6.35636e-08	4.88476e-05	0.297455	1.22897	0.467812	0.687208	1	ArgR				6.05848	6.08714	5.8924	6.01267	15.7182	16.6085	23.4836	18.6034	13.5319	7.34609	10.439	8.55398	6.13599	5.15341	6.61446
argC	SAOUHSC_00149	argC gene	Amino Acids and Derivatives	1.42321	2.68181	0.000719426	0.00524847	1	0.333807	1.26034	0.569357	0.813219	1	0.966597	1.95423	0.000510319	0.0013206	1	0.0522299	1.03687	0.902606	0.953642	1	ArgR				3.06235	2.73614	3.84119	3.21323	8.13859	7.52978	9.49434	8.38757	5.47412	3.73284	4.60348	4.26404	3.50295	2.95337	3.57345
argD	SAOUHSC_00150	argD	Amino Acids and Derivatives	1.86107	3.63276	0.000341795	0.00288636	1	0.269127	1.20508	0.635591	0.848411	1	0.580047	1.4949	0.130365	0.19294	1	1.16442	2.24142	0.0199982	0.102163	1	ArgR				0.571491	0.922401	1.0293	0.841066	2.58608	2.14612	4.0381	2.92343	3.03917	2.05319	2.54618	2.6525	1.31921	0.857349	1.60968
brnQ1	SAOUHSC_00151	brnQ1	Membrane Transport	-1.93092	-3.813	3.02457e-07	1.05201e-05	0.00111304	0.842708	1.79341	0.130589	0.422327	1	-1.33619	-2.52484	5.75917e-08	2.51369e-07	0.000207733	-1.32612	-2.50727	0.00306839	0.0315523	1	CodY			activated	96.7214	82.6233	77.807	85.7172	20.9256	23.5477	20.8371	21.7701	63.742	33.1939	48.468	63.6986	50.5812	26.8974	47.0591
SAOUHSC_00152	SAOUHSC_00152	NA	Cofactors, Vitamins, Prosthetic Groups, Pigments	0.74128	1.67166	0.0736724	0.179605	1	0.603814	1.51973	0.199404	0.507486	1	0.597948	1.51356	0.00554795	0.0116944	1	-0.74095	-1.67128	0.0235718	0.114722	1					116.647	110.658	89.8058	105.704	182.102	159.443	170.898	170.814	53.1748	126.822	89.9983	82.9353	95.7418	97.5157	92.0642
SAOUHSC_00153	SAOUHSC_00153	NA	Carbohydrates	1.72751	3.31156	0.00183529	0.0106568	1	0.449399	1.36547	0.394134	0.691331	1	2.25799	4.78326	1.78599e-32	5.54614e-31	6.44206e-29	-1.28748	-2.44102	0.000329711	0.00631099	1	CcpA				36.7748	39.077	37.1022	37.6513	114.884	117.695	132.886	121.822	10.7581	33.4214	22.0897	17.9667	21.4341	22.5975	20.6661
SAOUHSC_00154	SAOUHSC_00154	NA	Hypothetical Protein	#N/A	#N/A	#N/A	#N/A	#N/A	#N/A	#N/A	#N/A	#N/A	#N/A	#N/A	#N/A	#N/A	#N/A	#N/A	#N/A	#N/A	#N/A	#N/A	#N/A					0	0	0	0	0	0	0	0	0	0	0	0	0	0	0
glcA	SAOUHSC_00155	glcA	Carbohydrates	0.478418	1.39322	0.218	0.387176	1	0.0974256	1.06986	0.836845	0.934138	1	0.715288	1.64181	0.000801061	0.00198864	1	-0.561418	-1.47572	0.127409	0.332694	1	CcpA		repressed		35.0999	36.1978	34.5426	35.2801	42.8325	47.7317	53.5446	48.0363	23.0439	45.3605	34.2022	23.5033	24.4015	24.0515	23.9854
mupG	SAOUHSC_00156	mupG	Hypothetical Protein	2.38601	5.22709	2.25096e-05	0.000339384	0.0828355	0.518838	1.4328	0.297176	0.613915	1	2.61	6.10502	2.81992e-25	6.05412e-24	1.01714e-21	-0.870333	-1.82808	0.0269626	0.125097	1	CcpA				6.72229	8.04997	5.46787	6.74671	31.4007	32.8446	38.9623	34.4025	5.15545	5.35609	5.25577	4.64989	5.44363	4.39175	4.82842
murQ	SAOUHSC_00157	murQ	Cell Wall and Capsule	2.47579	5.56272	3.99344e-05	0.000519591	0.146959	0.792037	1.73152	0.12933	0.420556	1	2.62232	6.15739	3.4661e-22	5.76799e-21	1.25022e-18	-0.980092	-1.97259	0.0141164	0.0819902	1	CcpA				5.28486	4.3665	3.51277	4.38804	24.2944	21.8938	24.6408	23.6097	3.85751	2.26034	3.05893	3.78446	3.48553	2.26524	3.17841
murP	SAOUHSC_00158	murP	Cell Wall and Capsule	0.756124	1.68895	0.113931	0.245668	1	1.24992	2.37828	0.00490365	0.067195	1	0.94503	1.92523	9.50836e-05	0.000277434	0.342967	-1.64448	-3.12635	5.59265e-06	0.000294967	0.0201	CcpA				12.6703	9.82865	11.7362	11.4117	17.3956	16.9932	22.0034	18.7974	4.99894	5.4346	5.21677	8.12265	8.19234	8.16956	8.16152
murR	SAOUHSC_00160	murR	Cell Wall and Capsule	0.770076	1.70536	0.112137	0.242573	1	1.55043	2.92904	0.000222583	0.0126994	0.800185	0.736975	1.66668	0.000626893	0.00158801	1	-1.67272	-3.18814	2.14351e-05	0.000805663	0.0770377	CcpA				29.0334	23.0837	27.7316	26.6162	35.1125	46.1276	52.0238	44.4213	14.4295	9.02664	11.7281	24.3993	21.303	20.4119	22.0381
SAOUHSC_00161	SAOUHSC_00161	NA	Amino Acids and Derivatives	3.31442	9.94808	0.000146973	0.00145441	0.540861	0.323947	1.25175	0.67136	0.860548	1	0.888542	1.8513	0.0954435	0.148326	1	2.22204	4.66552	0.0152967	0.0868404	1					0.800492	0.323004	0	0.374499	5.23228	5.01014	2.8281	4.35684	3.00494	2.87592	2.94043	2.67507	2.0788	0.720538	1.8248
hsdR	SAOUHSC_00162	hsdR	DNA Metabolism	0.0473657	1.03338	0.886183	0.937982	1	-0.106288	-1.07646	0.779048	0.91499	1	0.515379	1.42937	0.0221897	0.0406617	1	-0.479377	-1.39414	0.142696	0.354736	1					22.7357	20.2089	18.2157	20.3868	17.9811	19.5471	23.9706	20.4996	17.9704	23.7998	20.8851	13.4065	11.9766	10.4509	11.9447
SAOUHSC_00163	SAOUHSC_00163	NA	Hypothetical Protein	0.411367	1.32995	0.317357	0.489409	1	-0.829075	-1.77655	0.106614	0.375731	1	2.58891	6.01646	2.75591e-27	6.52045e-26	9.94057e-24	-1.30596	-2.47248	0.000299255	0.0059307	1					41.506	35.5488	31.5904	36.2151	48.2006	46.7601	44.5997	46.5202	26.4706	14.7915	20.6311	7.75548	7.53351	3.85654	6.38184
SAOUHSC_00164	SAOUHSC_00164	NA	Hypothetical Protein	-2.618	-6.13899	2.75736e-09	2.93533e-07	1.01471e-05	-1.40154	-2.64184	0.0275414	0.176377	1	0.553429	1.46757	0.0425389	0.0730619	1	-1.6438	-3.12487	0.000636371	0.0105631	1					116.697	90.3971	78.1029	95.0656	15.9687	14.832	13.8099	14.8702	72.3739	13.4949	42.9344	11.2938	9.93956	4.39809	8.54381
SAOUHSC_00166	SAOUHSC_00166	NA	Hypothetical Protein	-3.25675	-9.55827	6.33588e-11	1.85483e-08	2.33161e-07	-1.3287	-2.51175	0.0575155	0.265808	1	-0.0336929	-1.02363	0.914755	0.936519	1	-1.77653	-3.42601	0.00111431	0.0155046	1					56.046	42.802	37.6256	45.4912	6.01664	3.30048	4.29932	4.53881	33.6267	3.82551	18.7261	4.68798	5.0037	2.19075	3.96081
SAOUHSC_00167	SAOUHSC_00167	NA	Membrane Transport	-0.410777	-1.3294	0.236688	0.405207	1	1.26175	2.39787	0.0204557	0.151392	1	-2.19467	-4.57786	1.96232e-37	7.49995e-36	7.0781e-34	0.375986	1.29773	0.393807	0.626337	1	CymR				104.296	96.8051	109.875	103.659	70.1807	72.8159	85.8245	76.2737	262.383	122.25	192.316	324.502	279.802	261.292	288.532
SAOUHSC_00168	SAOUHSC_00168	NA	Membrane Transport	-1.83756	-3.57404	0.00175519	0.0103307	1	-2.79124	-6.92223	0.00293802	0.0487804	1	2.02674	4.07482	0.00618263	0.0129304	1	-1.26325	-2.40036	0.0161536	0.0887806	1					2.95083	3.01776	1.37449	2.4477	0.306965	0.764224	0.924398	0.665196	2.33955	0.479806	1.40968	0.127514	0.132121	0.137384	0.13234
SAOUHSC_00169	SAOUHSC_00169	NA	Membrane Transport	-0.541475	-1.45546	0.327287	0.499663	1	-0.642178	-1.56068	0.389829	0.689562	1	1.35007	2.54924	0.00336861	0.00746244	1	-1.70875	-3.26876	0.00171208	0.0208206	1					6.07659	4.77347	2.35772	4.40259	1.36512	2.67035	4.79611	2.94386	3.09401	0.60965	1.85183	0.972126	0.587566	1.22194	0.927212
SAOUHSC_00170	SAOUHSC_00170	NA	Hypothetical Protein	0.200607	1.14918	0.686153	0.807989	1	0.0487704	1.03438	0.934325	0.971797	1	1.88252	3.68719	4.86846e-12	3.22524e-11	1.75605e-08	-1.71335	-3.27922	9.44956e-05	0.00259664	0.339617					9.87184	7.02643	5.26533	7.38787	6.83814	8.1144	9.62264	8.19172	4.61231	1.65535	3.13383	2.69013	1.59539	1.08689	1.7908
ggt	SAOUHSC_00171	ggt	Stress Response	0.464832	1.38016	0.348361	0.522339	1	0.104965	1.07547	0.836592	0.934138	1	2.42786	5.38096	1.19346e-22	2.04476e-21	4.30481e-19	-2.16297	-4.47836	1.06381e-09	1.93259e-07	3.82334e-06					12.2599	11.3462	9.01475	10.8736	11.6498	13.7977	18.4494	14.6323	4.32774	2.42454	3.37614	2.75638	2.04462	1.92359	2.24153
SAOUHSC_00172	SAOUHSC_00172	NA	Hypothetical Protein	0.58143	1.49633	0.113742	0.245591	1	0.368447	1.29096	0.464417	0.742619	1	-0.986806	-1.98179	2.40514e-10	1.3492e-09	8.67532e-07	1.07698	2.10962	0.00630544	0.0496838	1					93.2315	95.0884	75.9046	88.0748	122.299	131.246	130.418	127.988	249.072	280.421	264.747	241.71	206.011	184.421	210.714
azoR	SAOUHSC_00173	azoR	Hypothetical Protein	0.669328	1.59033	0.0907246	0.209131	1	-0.280247	-1.2144	0.617515	0.839681	1	-1.17681	-2.26077	1.3977e-11	8.91964e-11	5.04151e-08	2.08956	4.25619	5.85856e-09	8.70796e-07	2.10557e-05					330.988	291.421	267.97	296.793	418.883	432.871	525.323	459.026	1444.31	2146.85	1795.58	1036.51	907.071	663.208	868.929
SAOUHSC_00174	SAOUHSC_00174	NA	Carbohydrates	1.49151	2.81182	0.00118586	0.00765135	1	0.89577	1.8606	0.133902	0.427018	1	0.786244	1.72458	0.00576722	0.0121199	1	-0.249116	-1.18848	0.544143	0.741704	1					4.41861	5.82077	4.91542	5.0516	10.7816	15.6171	15.3484	13.9157	6.70792	4.90247	5.8052	6.73157	8.26854	5.4395	6.8132
malK	SAOUHSC_00175	malK	Carbohydrates	1.84536	3.59342	0.0433696	0.121984	1	-2.18405	-4.54429	0.0819297	#N/A	1	3.22626	9.3584	0.00295456	0.00662538	1	1.17412	2.25656	0.228943	0.469664	1	CcpA	MalR			0.479712	0	0	0.159904	0.826961	0.643379	0.518816	0.663052	0.38588	0.738624	0.562252	0.114507	0	0	0.0381689
malE	SAOUHSC_00176	malE	Carbohydrates	2.1002	4.28768	0.00104471	0.00693772	1	-0.180004	-1.13289	0.810539	0.92516	1	2.79965	6.9627	1.00384e-12	7.21354e-12	3.62085e-09	-0.79243	-1.73199	0.159988	0.376917	1	CcpA	MalR			1.36059	1.64702	0.479452	1.16235	4.01534	4.6651	5.91157	4.864	0.610674	1.35487	0.982772	0.543637	0.537678	0.718838	0.600051
malF	SAOUHSC_00177	malF	Carbohydrates	2.82328	7.07768	9.80076e-06	0.00017215	0.0360668	1.17349	2.25557	0.0366844	0.208166	1	2.5479	5.84784	1.59176e-23	2.91375e-22	5.74147e-20	-0.991438	-1.98817	0.0439554	0.169823	1	CcpA	MalR			1.66028	1.93802	2.48302	2.02711	11.7167	14.1397	16.789	14.2152	1.33553	1.51785	1.42669	2.08061	2.1558	1.92143	2.05261
SAOUHSC_00178	SAOUHSC_00178	NA	Carbohydrates	2.87557	7.33895	3.11483e-06	6.75456e-05	0.0114626	0.578551	1.49335	0.277525	0.593238	1	3.05244	8.29615	1.51332e-23	2.81462e-22	5.45855e-20	-0.68315	-1.60564	0.108276	0.304177	1	CcpA	MalR			4.03105	3.14468	3.75114	3.64229	23.6459	21.8657	33.0945	26.202	3.44674	2.89646	3.1716	3.66708	2.44259	1.57232	2.56066
SAOUHSC_00179	SAOUHSC_00179	NA	Carbohydrates	3.28797	9.76739	9.13216e-07	2.41213e-05	0.00336064	0.741691	1.67213	0.242368	0.556493	1	2.55473	5.87558	1.3476e-14	1.18657e-13	4.86078e-11	-0.456381	-1.3721	0.401743	0.632498	1	CcpA	MalR			0.838399	0.930324	2.07629	1.28167	10.6439	9.31412	17.7721	12.5767	1.31135	1.3178	1.31457	1.51761	1.36078	2.35831	1.74556
SAOUHSC_00180	SAOUHSC_00180	NA	Hypothetical Protein	2.94053	7.67691	2.45099e-06	5.51943e-05	0.00901962	0.726681	1.65483	0.209342	0.516126	1	2.68659	6.43789	1.10029e-19	1.51257e-18	3.96875e-16	-0.649189	-1.56829	0.155697	0.3719	1	CcpA	MalR			2.0962	2.53749	2.34337	2.32569	14.61	14.7936	23.5306	17.6448	2.23855	1.85028	2.04442	1.75126	2.90953	2.24467	2.30182
SAOUHSC_00181	SAOUHSC_00181	NA	Carbohydrates	2.28146	4.86168	6.38272e-06	0.000120551	0.0234884	0.123541	1.08941	0.784178	0.916717	1	2.02051	4.05728	1.28967e-13	1.02174e-12	4.65182e-10	-0.322759	-1.25072	0.368768	0.605358	1	CcpA	MalR			7.76535	9.21212	8.70633	8.56127	35.3737	36.5973	50.9108	40.9606	8.45353	11.1943	9.8239	7.13628	6.65475	10.4846	8.09188
SAOUHSC_00182	SAOUHSC_00182	NA	Hypothetical Protein	2.73142	6.6411	7.00426e-07	1.97165e-05	0.00257757	0.991263	1.98792	0.0759835	0.313947	1	1.68506	3.21554	1.76046e-09	9.04414e-09	6.34998e-06	-0.0381252	-1.02678	0.941875	0.974045	1	SaeR				2.88904	1.74862	1.95128	2.19631	12.281	14.5478	16.1056	14.3115	1.97183	4.42304	3.19743	3.94958	4.0923	3.19149	3.74446
uhpT	SAOUHSC_00183	uhpT	Carbohydrates	0.447756	1.36392	0.296928	0.467896	1	0.640876	1.55928	0.176993	0.48837	1	0.955005	1.93859	0.000401785	0.00106105	1	-1.17811	-2.2628	0.00174876	0.0210238	1	CcpA				10.2509	8.71268	8.54397	9.1692	9.21162	12.5929	14.8607	12.2217	7.01044	4.26073	5.63559	6.87862	4.74359	3.97549	5.19923
hptR	SAOUHSC_00184	hptR	Regulation and Cell signaling	1.07227	2.10274	0.00322574	0.0164471	1	0.229655	1.17255	0.638256	0.85001	1	0.260133	1.19759	0.259975	0.344849	1	0.502176	1.41635	0.183573	0.41285	1					11.7975	9.12072	10.8474	10.5885	20.1878	19.5455	25.2182	21.6505	24.19	18.0313	21.1106	18.8841	13.6451	12.3146	14.9479
hptS	SAOUHSC_00185	hptS	Regulation and Cell signaling	1.10925	2.15733	0.00121645	0.00772764	1	0.164607	1.12086	0.742468	0.897927	1	0.718607	1.64559	0.000335942	0.000900159	1	0.213845	1.15977	0.528712	0.734201	1					12.3719	9.94529	11.0326	11.1166	18.8074	22.8671	28.6111	23.4285	20.4546	15.9519	18.2033	14.1313	12.864	8.61313	11.8695
hptA	SAOUHSC_00186	hptA	Iron acquisition and Metabolism	1.05556	2.07852	0.0121111	0.04683	1	0.0227512	1.01589	0.960847	0.98245	1	0.906617	1.87464	0.00311404	0.00693825	1	0.34002	1.26577	0.367871	0.604491	1					5.35809	4.79406	4.8252	4.99245	8.43346	11.6645	10.3468	10.1482	8.81791	9.2065	9.0122	6.2929	5.64645	1.78238	4.57391
pflB	SAOUHSC_00187	pflB	Respiration	1.49092	2.81069	9.12876e-05	0.00100531	0.335938	1.36891	2.58276	0.0285435	0.179498	1	-0.0616798	-1.04368	0.749079	0.805347	1	0.215474	1.16109	0.471346	0.690655	1	CcpA	Rex			17.524	17.1244	16.6244	17.0909	41.869	43.8928	55.0925	46.9514	34.649	21.8071	28.2281	49.537	46.1162	28.0856	41.2462
pflA	SAOUHSC_00188	pflA	Respiration	1.08664	2.12379	0.00182846	0.0106524	1	1.39996	2.63894	0.00123071	0.0304306	1	-0.254028	-1.19253	0.178908	0.251999	1	-0.0132648	-1.00924	0.970767	0.986601	1	CcpA	Rex			39.7133	35.0613	36.1669	36.9805	66.6589	66.9053	96.7518	76.772	61.4622	42.3741	51.9182	86.4798	93.1804	51.3354	76.9986
SAOUHSC_00189	SAOUHSC_00189	NA	Hypothetical Protein	2.21708	4.64952	0.409179	0.576788	1	1.82218	3.53616	0.140329	#N/A	1	-2.67652	-6.39313	0.0715323	0.115986	1	3.14952	8.87361	0.215783	#N/A	1					0	0	0	0	0.367315	0	0	0.122438	0.685593	0	0.342797	1.42411	0.316193	0.657578	0.799293
SAOUHSC_00190	SAOUHSC_00190	NA	Carbohydrates	1.31586	2.4895	0.000846495	0.005912	1	-0.345504	-1.2706	0.513475	0.771993	1	1.07115	2.10111	1.10369e-06	4.1815e-06	0.00398099	0.37619	1.29791	0.34867	0.588752	1					6.0999	4.33748	4.8978	5.11173	11.5817	11.6937	13.8217	12.3657	6.68531	12.2985	9.49189	4.88231	4.87411	5.18346	4.97996
SAOUHSC_00191	SAOUHSC_00191	NA	Hypothetical Protein	1.17402	2.2564	0.00146963	0.00901014	1	-0.0890925	-1.0637	0.855751	0.940687	1	0.608278	1.52444	0.00381445	0.00835431	1	0.454482	1.37029	0.228297	0.468927	1			repressed		25.0821	26.6661	27.105	26.2844	59.8755	55.2858	56.8009	57.3207	41.3462	62.001	51.6736	33.5276	29.7359	31.8039	31.6891
coa	SAOUHSC_00192	coa	Virulence, Disease and Defense	1.05618	2.07942	0.00854853	0.0361605	1	-0.93852	-1.91656	0.0461436	0.233435	1	1.32082	2.49808	9.50937e-06	3.17101e-05	0.0343003	0.252839	1.19155	0.520173	0.72753	1	AgrA/RNAIII	SaeR			5.67005	6.24407	3.45727	5.1238	6.83021	11.5335	12.8777	10.4138	6.65144	10.7689	8.71016	2.73036	3.221	4.0936	3.34832
SAOUHSC_00193	SAOUHSC_00193	NA	Hypothetical Protein	#N/A	#N/A	#N/A	#N/A	#N/A	#N/A	#N/A	#N/A	#N/A	#N/A	#N/A	#N/A	#N/A	#N/A	#N/A	#N/A	#N/A	#N/A	#N/A	#N/A					0	0	0	0	0	0	0	0	0	0	0	0	0	0	0
SAOUHSC_00194	SAOUHSC_00194	NA	Hypothetical Protein	0.932175	1.90815	0.279299	0.450081	1	-0.452257	-1.36818	0.733407	#N/A	1	3.36841	10.3274	0.000422798	0.00110981	1	-1.69495	-3.23766	0.0536886	0.194421	1					3.52029	3.19604	3.56645	3.42759	4.64621	4.13117	10.6603	6.47923	2.47776	0	1.23888	1.10288	0	0	0.367627
fadA	SAOUHSC_00195	fadA	Amino Acids and Derivatives	0.929339	1.9044	0.114642	0.246474	1	0.241233	1.182	0.718203	0.886529	1	2.54296	5.82785	4.68995e-22	7.69417e-21	1.69166e-18	-2.17852	-4.5269	9.27642e-07	6.19059e-05	0.00333394	CcpA				11.6838	10.9151	12.3517	11.6502	19.252	20.5073	25.4785	21.7459	5.42284	1.79654	3.60969	3.34215	2.30861	3.6866	3.11245
fadB	SAOUHSC_00196	fadB	Amino Acids and Derivatives	1.26581	2.40463	0.0373119	0.109231	1	-0.550171	-1.46426	0.310817	0.622824	1	3.37665	10.3866	9.25325e-28	2.36638e-26	3.33765e-24	-2.08362	-4.23869	3.86729e-08	4.3607e-06	0.00013899	CcpA				7.88389	5.83892	5.61692	6.44658	12.5944	12.9294	19.7442	15.0893	2.0292	2.3753	2.20225	1.05607	0.863871	1.61691	1.17895
fadD	SAOUHSC_00197	fadD	Hypothetical Protein	1.2785	2.42586	0.0638511	0.162136	1	-0.0808238	-1.05762	0.910169	0.962365	1	3.80837	14.0099	2.30839e-27	5.6144e-26	8.32637e-24	-2.89041	-7.41483	1.61396e-08	2.29464e-06	5.80059e-05	CcpA				5.52551	5.56143	5.1996	5.42885	10.1139	12.5898	16.0746	12.9261	1.34007	0.585506	0.96279	0.570549	0.725523	1.08972	0.795265
fadE	SAOUHSC_00198	fadE	Cofactors, Vitamins, Prosthetic Groups, Pigments	0.851855	1.80482	0.104326	0.230356	1	-0.539014	-1.45298	0.325578	0.635363	1	3.13484	8.78378	2.05884e-34	6.81967e-33	7.42624e-31	-1.85026	-3.60564	8.19744e-07	5.70333e-05	0.00294616	CcpA				13.1406	9.61677	10.2589	11.0054	14.6209	17.7311	25.873	19.4083	4.78276	3.76963	4.2762	1.83667	2.2058	1.48414	1.8422
fadX	SAOUHSC_00199	fadX	Respiration	-0.0367479	-1.0258	0.930007	0.96194	1	-0.680337	-1.60251	0.197321	0.503819	1	1.91202	3.76336	1.19879e-15	1.15496e-14	4.32403e-12	-1.47456	-2.77898	0.000374855	0.00696464	1	CcpA				19.2646	14.6617	13.4623	15.7962	13.4503	15.8477	15.3787	14.8922	10.6953	5.26796	7.98165	3.82444	2.72431	3.28351	3.27742
prsS	SAOUHSC_00200	prsS	Hypothetical Protein	1.25482	2.38638	0.00152738	0.00920359	1	0.238902	1.18009	0.590848	0.822421	1	0.32303	1.25095	0.205786	0.283007	1	0.664992	1.58556	0.0632533	0.218414	1					4.73992	4.30333	5.42456	4.8226	9.63214	12.7318	11.2636	11.2092	9.69968	12.1509	10.9253	8.08489	8.80445	5.51088	7.46674
opp-5A	SAOUHSC_00201	opp-5A	Membrane Transport	-0.457854	-1.3735	0.189781	0.352006	1	-0.780309	-1.7175	0.180732	0.490222	1	0.244888	1.185	0.195235	0.270626	1	-0.138226	-1.10055	0.72951	0.862129	1					550.422	463.752	409.525	474.566	354.397	313.369	332.604	333.457	538.841	684.378	611.61	232.86	233.507	226.416	230.928
SAOUHSC_00202	SAOUHSC_00202	NA	Hypothetical Protein	-1.82291	-3.53793	0.000886277	0.00604561	1	-0.294563	-1.22651	0.590333	0.822421	1	-1.06554	-2.09295	0.0527484	0.0885419	1	-0.304187	-1.23472	0.436787	0.661919	1					10.9602	7.90953	7.11791	8.66256	1.27171	1.18728	4.46792	2.30897	11.4726	8.23503	9.85384	6.51533	3.83152	1.99207	4.11298
SAOUHSC_00203	SAOUHSC_00203	NA	Hypothetical Protein	-0.132977	-1.09655	0.726447	0.834808	1	-0.681625	-1.60395	0.128776	0.419626	1	0.106731	1.07679	0.705514	0.770658	1	0.427357	1.34477	0.233874	0.47565	1					47.137	31.4094	23.9506	34.1657	28.0489	35.7275	28.8104	30.8623	64.9344	67.5841	66.2592	29.2644	24.1452	16.3488	23.2528
hmp	SAOUHSC_00204	hmp	Stress Response	-0.571659	-1.48623	0.106162	0.23251	1	-0.930067	-1.90536	0.0625958	0.278618	1	-0.0420614	-1.02958	0.847273	0.88515	1	0.332448	1.25915	0.406706	0.635733	1	Rex				25.7387	23.2089	20.6658	23.2045	12.8753	17.2601	15.5091	15.2148	35.1232	48.3881	41.7556	14.3721	14.3231	10.3723	13.0225
SAOUHSC_00205	SAOUHSC_00205	NA	Hypothetical Protein	-0.375809	-1.29757	0.815429	0.894629	1	1.33745	2.52703	0.407381	#N/A	1	-0.580203	-1.49506	0.720124	0.78122	1	-0.906529	-1.87453	0.569586	#N/A	1					0.696725	0.843399	0	0.513375	0	1.3082	0	0.436068	0	0.938668	0.469334	1.16415	0	0	0.38805
ldh1	SAOUHSC_00206	ldh1	Carbohydrates	0.900971	1.86732	0.0122458	0.0472224	1	0.303162	1.23385	0.554218	0.803667	1	-0.0708534	-1.05034	0.736131	0.794141	1	0.5613	1.4756	0.117153	0.3166	1	Rex				11.7979	10.5706	10.1644	10.8443	18.4964	18.3148	22.0831	19.6314	22.4925	23.1538	22.8232	17.1518	20.2645	14.9258	17.4474
SAOUHSC_00208	SAOUHSC_00208	NA	Hypothetical Protein	2.21703	4.64934	0.397273	#N/A	1	-2.6371	-6.22079	0.378198	#N/A	1	1.88674	3.69799	0.452596	#N/A	1	2.62053	6.14975	0.306504	#N/A	1					0	0	0	0	0	0	0.791195	0.263732	0.49039	0.704001	0.597195	0	0	0	0
glcC	SAOUHSC_00209	glcC	Carbohydrates	1.35236	2.5533	0.000675086	0.00494078	1	0.578747	1.49355	0.259907	0.576636	1	0.754659	1.68723	0.000987104	0.00241261	1	-0.0715789	-1.05087	0.853617	0.928895	1	NanR				8.21316	7.38223	7.77276	7.78938	17.2105	18.007	23.0843	19.4339	7.29238	13.9806	10.6365	10.3952	10.3451	8.30031	9.6802
SAOUHSC_00211	SAOUHSC_00211	NA	Protein Metabolism	0.729501	1.65807	0.110745	0.240153	1	-0.763784	-1.69794	0.204364	0.511243	1	2.01595	4.04448	2.65942e-13	2.03285e-12	9.59252e-10	-0.646624	-1.5655	0.150132	0.365277	1					9.88813	8.17449	7.81875	8.62713	14.9151	14.9437	11.5636	13.8075	3.31956	12.4554	7.88748	2.82083	3.23592	2.60502	2.88725
SAOUHSC_00212	SAOUHSC_00212	NA	Hypothetical Protein	#N/A	#N/A	#N/A	#N/A	#N/A	#N/A	#N/A	#N/A	#N/A	#N/A	#N/A	#N/A	#N/A	#N/A	#N/A	#N/A	#N/A	#N/A	#N/A	#N/A					0	0	0	0	0	0	0	0	0	0	0	0	0	0	0
SAOUHSC_00213	SAOUHSC_00213	NA	Carbohydrates	2.69305	6.46681	9.71819e-06	0.000171558	0.0357629	0.473845	1.38881	0.386113	0.68677	1	2.18381	4.54352	2.35275e-12	1.62359e-11	8.48637e-09	0.0856727	1.06118	0.855171	0.929919	1					1.0406	0.608116	0.484711	0.711143	4.00526	3.84039	5.59609	4.48058	1.17862	1.01521	1.09692	1.04923	0.978435	0.387585	0.805085
SAOUHSC_00214	SAOUHSC_00214	NA	Carbohydrates	3.39124	10.4922	0.000191613	0.00180491	0.705136	-0.114285	-1.08244	0.923702	#N/A	1	3.37338	10.3631	7.6093e-06	2.57945e-05	0.0274467	0.105327	1.07574	0.918454	0.959841	1					0.643131	0.389261	0	0.344131	2.91026	2.41514	6.32956	3.88499	0.150889	1.08308	0.616984	0.26865	0.417537	0.217085	0.301091
SAOUHSC_00215	SAOUHSC_00215	NA	Carbohydrates	3.64156	12.4801	0.000671626	0.00492573	1	-4.11452	-17.3218	0.162415	#N/A	1	6.37812	83.1775	0.0043308	0.00934399	1	0.901375	1.86784	0.417766	#N/A	1					0.2697	0.652954	0	0.307551	6.10217	4.05121	2.45015	4.20118	1.26552	0.363355	0.814439	0	0	0	0
SAOUHSC_00216	SAOUHSC_00216	NA	Carbohydrates	2.5077	5.68714	0.0001906	0.00180491	0.701408	-0.215206	-1.16087	0.750453	0.901743	1	2.87293	7.32554	2.51677e-13	1.92804e-12	9.07798e-10	-0.488869	-1.40334	0.325073	0.56512	1					0.955508	1.22895	1.21005	1.1315	5.3147	4.37314	9.49434	6.39406	0.952757	1.36777	1.16026	0.598706	0.697884	0.886948	0.727846
SAOUHSC_00217	SAOUHSC_00217	NA	Carbohydrates	2.7659	6.80173	3.14121e-05	0.000444962	0.115596	-0.28741	-1.22045	0.664368	0.858716	1	2.6058	6.08729	8.8747e-14	7.14496e-13	3.20111e-10	-0.116979	-1.08446	0.815633	0.909247	1					1.7814	0.690054	1.63631	1.36925	7.63118	9.49934	10.2496	9.12669	2.00614	1.536	1.77107	0.773896	1.29532	1.82795	1.29906
SAOUHSC_00218	SAOUHSC_00218	NA	Hypothetical Protein	3.56313	11.8198	0.173453	0.32973	1	-1.78402	-3.44385	0.566858	#N/A	1	3.20873	9.24536	0.190135	0.265152	1	1.77539	3.42331	0.511172	#N/A	1					0	0	0	0	2.31633	0	0	0.772111	0.480382	0	0.240191	0	0	0	0
SAOUHSC_00219	SAOUHSC_00219	NA	Hypothetical Protein	1.85544	3.61862	0.00056297	0.00430874	1	0.0539383	1.03809	0.914347	0.963871	1	2.2966	4.91299	8.08149e-18	9.33802e-17	2.91499e-14	-0.682047	-1.60441	0.0568325	0.202663	1					8.57692	6.89261	7.88616	7.78523	21.3085	22.6003	39.1778	27.6955	7.30512	6.31173	6.80842	4.5161	5.05364	4.37913	4.64963
tarI'	SAOUHSC_00220	tarI'	Cell Wall and Capsule	-1.99439	-3.98447	6.95716e-07	1.97165e-05	0.00256024	-1.35645	-2.56055	0.00956847	0.0987479	1	0.285636	1.21895	0.353109	0.442563	1	-0.773563	-1.70949	0.0311445	0.137439	1				activated	40.8002	34.0059	29.3638	34.7233	7.56669	8.79113	8.94577	8.43453	36.825	20.4254	28.6252	8.56815	6.07935	2.55871	5.7354
tarJ'	SAOUHSC_00221	tarJ'	Hypothetical Protein	-2.05535	-4.15643	5.83818e-08	2.92993e-06	0.000214845	-1.17637	-2.26007	0.0256087	0.170041	1	0.258035	1.19585	0.364846	0.454652	1	-0.984872	-1.97914	0.00725815	0.0540932	1					74.3662	64.631	53.4967	64.1647	18.5848	11.8427	13.9917	14.8064	61.0492	30.6302	45.8397	15.3178	11.3321	5.34715	10.6657
tarL'	SAOUHSC_00222	tarL'	Cell Wall and Capsule	-2.07904	-4.22525	2.24179e-09	2.47492e-07	8.24977e-06	-0.561455	-1.47576	0.301571	0.615489	1	-0.331166	-1.25803	0.137715	0.201668	1	-1.22222	-2.33305	0.00650672	0.0509926	1					159.52	139.643	126.626	141.93	32.5338	32.3437	32.6576	32.5117	115.495	57.1309	86.3131	42.6433	34.152	25.4319	34.0757
tarF	SAOUHSC_00223	tarF	Cell Wall and Capsule	1.41096	2.65914	0.000122914	0.00124796	0.452322	-0.752832	-1.6851	0.14307	0.444555	1	1.92991	3.81032	7.26774e-21	1.10381e-19	2.62147e-17	0.183727	1.13581	0.576352	0.764572	1					21.2233	15.6483	16.2456	17.7057	48.8925	46.3708	40.8987	45.3873	23.3576	34.052	28.7048	13.0027	9.26933	7.46773	9.91324
ispD	SAOUHSC_00225	tarl	Cell Wall and Capsule	0.711597	1.63762	0.0389317	0.112288	1	-0.794741	-1.73477	0.0995163	0.363119	1	1.14105	2.20541	5.20933e-10	2.809e-09	1.879e-06	0.288743	1.22158	0.380595	0.615198	1					93.7168	80.1618	69.7472	81.2086	128.064	133.995	123.943	128.667	123.701	158.78	141.241	60.1462	46.6035	38.6829	48.4775
tarJ	SAOUHSC_00226	tarJ	Hypothetical Protein	-0.318546	-1.24707	0.383044	0.556967	1	-0.491255	-1.40567	0.390988	0.689922	1	-0.0267567	-1.01872	0.886796	0.915488	1	0.128098	1.09285	0.751567	0.877097	1					138.172	120.651	128.689	129.17	102.549	104.932	94.055	100.512	220.865	180.817	200.841	100.668	86.943	68.8198	85.4771
tarL	SAOUHSC_00227	tarL	Cell Wall and Capsule	-1.0899	-2.1286	0.00287276	0.014976	1	0.0964585	1.06915	0.857009	0.941039	1	-0.840007	-1.79006	4.26611e-06	1.49121e-05	0.0153879	-0.432683	-1.34974	0.261969	0.506611	1					351.684	346.498	376.545	358.242	157.651	161.362	174.305	164.439	433.313	326.096	379.704	283.54	249.032	203.432	245.335
tarS	SAOUHSC_00228	tarS	Cell Wall and Capsule	-1.39201	-2.62444	0.000398399	0.00321053	1	0.340558	1.26625	0.553761	0.803465	1	-1.28557	-2.43778	1.3885e-14	1.21642e-13	5.00831e-11	-0.576976	-1.49172	0.184997	0.415325	1					625.264	625.201	708.384	652.95	239.7	243.667	246.027	243.131	733.343	521.161	627.252	552.84	488.632	433.534	491.669
scdA	SAOUHSC_00229	scdA	Cell Wall and Capsule	-1.56136	-2.95133	0.00214308	0.0119527	1	-0.577542	-1.4923	0.195264	0.503819	1	-2.59964	-6.06136	2.03977e-21	3.2247e-20	7.35747e-18	1.59486	3.02065	4.83263e-06	0.000263378	0.0173685					21.1804	15.7884	17.6183	18.1957	4.70816	6.698	6.58274	5.9963	64.8622	92.0645	78.4634	31.8512	36.9103	22.2758	30.3458
lytS	SAOUHSC_00230	lytS	Regulation and Cell signaling	-0.421112	-1.33896	0.25591	0.42643	1	-0.565212	-1.47961	0.221713	0.532315	1	-0.654822	-1.57442	0.00604979	0.0126907	1	0.757246	1.69026	0.0688307	0.230927	1					16.3466	13.1396	10.8654	13.4505	8.61037	8.03868	12.5718	9.74029	24.188	40.3757	32.2819	14.9573	13.6448	9.98442	12.8622
lytR	SAOUHSC_00231	lytR	Regulation and Cell signaling	-1.2611	-2.39678	0.0146151	0.0536497	1	-0.908394	-1.87696	0.0800803	0.320117	1	-1.55311	-2.9345	1.22973e-06	4.62878e-06	0.00443562	1.11068	2.15947	0.00785501	0.056265	1					8.93613	8.35887	6.03553	7.77684	2.14441	2.86004	4.45888	3.15444	16.296	31.7399	24.018	9.07755	7.64753	6.5811	7.76873
lrgA	SAOUHSC_00232	lrgA	Regulation and Cell signaling	0.906736	1.8748	0.103638	0.229126	1	1.10097	2.14499	0.105692	0.374586	1	0.0399351	1.02807	0.930426	0.947845	1	-0.185376	-1.13711	0.748292	0.87549	1					1.69474	2.66697	1.83142	2.06437	3.32321	2.8639	4.87547	3.68753	1.7495	3.65319	2.70135	2.69013	4.84118	1.83056	3.12062
lrgB	SAOUHSC_00233	lrgB	Regulation and Cell signaling	1.48694	2.80293	0.0015872	0.00948272	1	0.891607	1.85524	0.0678306	0.294173	1	1.08111	2.11567	3.79427e-06	1.33568e-05	0.0136859	-0.57533	-1.49002	0.141195	0.352987	1					7.18163	7.91498	7.0948	7.39713	17.6233	21.1325	22.0723	20.276	6.23675	8.08698	7.16187	8.86546	8.21157	6.94672	8.00792
bglR	SAOUHSC_00234	bglR	Regulation and Cell signaling	0.588937	1.50414	0.129505	0.269201	1	-1.85825	-3.62568	0.00738375	0.0867799	1	1.99642	3.99007	1.6298e-19	2.19708e-18	5.8787e-16	0.275712	1.21059	0.584904	0.770168	1	BglR				149.532	119.641	86.6495	118.607	178.22	159.723	176.15	171.364	80.7328	324.26	202.496	37.5402	35.894	34.1535	35.8626
SAOUHSC_00235	SAOUHSC_00235	NA	Carbohydrates	3.78255	13.7614	3.76292e-10	6.00869e-08	1.38475e-06	-1.38083	-2.60419	0.0578735	0.265971	1	3.80301	13.9579	2.94206e-19	3.87593e-18	1.0612e-15	1.27951	2.42756	0.029447	0.132816	1	BglR				0.760063	0.805063	0.770029	0.778385	9.02844	11.417	11.3644	10.6033	1.60491	3.968	2.78646	0.634992	0.74018	0.51311	0.629427
bglA	SAOUHSC_00236	bglA	Carbohydrates	2.02573	4.07199	0.000171587	0.00166056	0.631439	-1.14002	-2.20384	0.0991019	0.362645	1	2.79551	6.94275	2.71097e-15	2.55522e-14	9.77846e-12	0.269405	1.20531	0.585045	0.770168	1	BglR				1.72799	1.77484	1.061	1.52128	5.21296	6.19417	6.73919	6.04877	1.27768	4.02118	2.64943	0.481215	1.08786	0.777699	0.782259
SAOUHSC_00237	SAOUHSC_00237	NA	Hypothetical Protein	0.344792	1.26997	0.475159	0.634674	1	-0.635648	-1.55364	0.319836	0.632219	1	0.260784	1.19813	0.418	0.50957	1	0.837087	1.78644	0.0857521	0.264787	1					9.1836	5.97685	4.66868	6.60971	7.29858	8.15824	8.82151	8.09278	5.83834	27.5392	16.6888	9.65237	4.61593	2.79988	5.68939
SAOUHSC_00238	SAOUHSC_00238	NA	Hypothetical Protein	1.19869	2.29532	0.247061	0.416072	1	0.691774	1.61527	0.539619	#N/A	1	0.783365	1.72114	0.368144	0.458106	1	-0.473481	-1.38846	0.648183	0.812157	1					2.22952	2.69888	0	1.6428	0	4.18625	7.59547	3.92724	3.13849	0	1.56925	1.86264	2.17119	1.50512	1.84632
rbsK	SAOUHSC_00239	rbsK	Carbohydrates	-0.408323	-1.32714	0.227592	0.39735	1	1.09257	2.13253	0.0105277	0.103588	1	-1.06662	-2.09451	6.51894e-08	2.82704e-07	0.000235138	-0.351057	-1.27549	0.377517	0.61356	1	CcpA				39.2268	34.643	32.5482	35.4727	21.2115	24.0881	32.8722	26.0573	47.2318	31.4654	39.3486	59.3603	51.1477	28.2026	46.2368
rbsD	SAOUHSC_00240	rbsD	Carbohydrates	-0.0728724	-1.05181	0.843166	0.908881	1	1.16836	2.24756	0.0108619	0.104684	1	-0.813809	-1.75785	0.000474888	0.00123535	1	-0.393998	-1.31403	0.283565	0.527324	1	CcpA				39.0166	28.1133	39.4027	35.5109	33.6297	30.3503	34.039	32.673	41.6722	34.7933	38.2328	54.3271	60.0697	31.1059	48.5009
rbsU	SAOUHSC_00241	rbsU	Carbohydrates	-0.0106815	-1.00743	0.973678	0.983759	1	1.02371	2.03314	0.0171569	0.13643	1	-0.599625	-1.51532	0.00130396	0.00311269	1	-0.388119	-1.30869	0.319143	0.558074	1	CcpA				40.0972	33.9769	36.3014	36.7918	31.5279	32.5182	42.4985	35.5148	41.8733	37.4701	39.6717	59.7994	45.9717	30.2944	45.3552
rbsR	SAOUHSC_00242	rbsR	Carbohydrates	-0.298271	-1.22967	0.400514	0.570453	1	0.956631	1.94077	0.055939	0.260054	1	-1.40943	-2.65633	1.05645e-08	5.02645e-08	3.81062e-05	0.255491	1.19374	0.453366	0.676944	1	CcpA	SigB			18.2278	16.4121	15.4653	16.7018	13.9745	13.7185	11.7467	13.1466	25.5886	31.7625	28.6756	36.5606	35.991	16.8818	29.8111
SAOUHSC_00243	SAOUHSC_00243	NA	Hypothetical Protein	-1.75979	-3.38649	0.551466	#N/A	1	#N/A	#N/A	#N/A	#N/A	#N/A	#N/A	#N/A	#N/A	#N/A	#N/A	-2.41077	-5.31757	0.437942	#N/A	1					0	0.50604	0	0.16868	0	0	0	0	0	0	0	0	0	0	0
SAOUHSC_00244	SAOUHSC_00244	NA	Hypothetical Protein	1.93759	3.83065	0.000260699	0.00232445	0.959372	-0.320778	-1.249	0.586228	0.821977	1	1.9207	3.78606	2.24618e-06	8.13772e-06	0.00810196	0.306201	1.23645	0.530995	0.735121	1					3.82933	4.4037	4.91408	4.38237	12.7074	10.0662	26.961	16.5782	8.98424	5.675	7.32962	2.87927	5.22081	2.84365	3.64791
SAOUHSC_00245	SAOUHSC_00245	NA	Phages, Prophages, Transposable elements, Plasmids	0.345018	1.27017	0.597669	0.7393	1	0.115778	1.08356	0.885722	0.952174	1	-0.582871	-1.49783	0.309941	0.397924	1	0.438978	1.35564	0.514979	0.723546	1					1.30055	1.57435	1.00389	1.29293	1.96173	1.39542	1.40657	1.58791	3.48722	1.25156	2.36939	1.70742	1.92995	2.75939	2.13225
SAOUHSC_00246	SAOUHSC_00246	NA	Hypothetical Protein	-0.279047	-1.21339	0.512082	0.669748	1	-0.853125	-1.80641	0.119284	0.401512	1	1.57696	2.9834	5.14068e-20	7.20939e-19	1.85424e-16	-1.2507	-2.37956	0.00497908	0.0422898	1					186.449	179.065	157.227	174.247	136.085	136.669	145.538	139.431	69.2828	139.291	104.287	38.0289	37.6766	39.2512	38.3189
SAOUHSC_00247	SAOUHSC_00247	NA	Hypothetical Protein	0.406577	1.32554	0.272561	0.444199	1	-0.577082	-1.49183	0.261993	0.576636	1	1.59989	3.0312	6.40323e-13	4.73839e-12	2.30964e-09	-0.947934	-1.92911	0.00456878	0.0403886	1					37.5095	31.4631	28.968	32.6469	39.8909	36.2819	49.9098	42.0275	21.9031	26.952	24.4275	10.3824	11.1184	12.5844	11.3617
lytM	SAOUHSC_00248	lytM	Protein Metabolism	0.236994	1.17853	0.510924	0.66948	1	-0.0514943	-1.03634	0.920173	0.967338	1	1.1908	2.2828	5.03861e-07	1.98914e-06	0.00181743	-1.12622	-2.18286	6.47382e-05	0.00190715	0.232669	WalR				61.0041	61.7783	58.4639	60.4154	59.6742	66.5574	82.7834	69.6717	30.1474	49.1424	39.6449	25.1853	24.8626	25.212	25.0866
SAOUHSC_00249	SAOUHSC_00249	NA	Hypothetical Protein	0.718352	1.6453	0.0295234	0.0915566	1	0.0991078	1.07111	0.844171	0.937039	1	0.362697	1.28583	0.0732891	0.118135	1	0.292718	1.22495	0.369232	0.605466	1					35.685	32.5706	23.2549	30.5035	40.413	48.5938	57.8291	48.9453	52.9621	54.0673	53.5147	42.2904	31.6797	21.5506	31.8403
SAOUHSC_00250	SAOUHSC_00250	NA	Hypothetical Protein	0.854118	1.80765	0.021008	0.0702198	1	0.0318081	1.02229	0.953907	0.979979	1	0.600566	1.51631	0.0153029	0.0294052	1	0.171655	1.12635	0.640349	0.807848	1					18.3826	13.4504	12.5813	14.8048	21.4431	23.3176	33.4003	26.0536	20.7785	27.0777	23.9281	18.7705	13.0484	11.031	14.2833
SAOUHSC_00251	SAOUHSC_00251	NA	Hypothetical Protein	0.279673	1.21392	0.490239	0.649155	1	-0.0200461	-1.01399	0.96312	0.982662	1	0.079824	1.05689	0.776635	0.826541	1	0.381937	1.30309	0.33743	0.577547	1					8.12428	5.69782	4.35492	6.05901	5.93275	6.90086	8.6889	7.17417	10.7104	12.0748	11.3926	7.81089	6.69777	2.69877	5.73581
SAOUHSC_00253	SAOUHSC_00253	NA	Hypothetical Protein	-0.434348	-1.3513	0.259317	0.430928	1	0.0898206	1.06424	0.876162	0.946344	1	-0.948525	-1.9299	0.000533333	0.00137504	1	0.609291	1.52551	0.0888909	0.270981	1					37.8206	29.7647	26.3447	31.31	23.1618	24.1966	19.512	22.2901	53.5181	82.0189	67.7685	54.4905	40.5176	17.3993	37.4691
SAOUHSC_00254	SAOUHSC_00254	NA	Respiration	-0.402947	-1.32221	0.413561	0.57859	1	-0.912569	-1.88239	0.0724697	0.304028	1	-0.350175	-1.27472	0.304586	0.392934	1	0.996234	1.99479	0.0100156	0.0648538	1					8.28399	8.63517	4.04089	6.98668	4.68579	6.26497	4.3552	5.10199	16.5203	23.4064	19.9633	7.68981	5.97577	2.48552	5.3837
SAOUHSC_00255	SAOUHSC_00255	NA	Hypothetical Protein	-0.278607	-1.21302	0.470841	0.62964	1	-0.384093	-1.30504	0.442146	0.72471	1	-0.670779	-1.59193	0.0224237	0.0410257	1	0.780674	1.71793	0.0362489	0.147276	1					7.80616	8.36515	7.43314	7.86815	7.14203	5.52649	6.00662	6.22505	18.2545	20.3442	19.2993	9.62207	9.80361	5.52902	8.31823
SAOUHSC_00256	SAOUHSC_00256	NA	Hypothetical Protein	0.40293	1.32219	0.28462	0.456145	1	-0.105529	-1.07589	0.8486	0.939167	1	0.223201	1.16732	0.333457	0.423272	1	0.357352	1.28107	0.378146	0.614275	1					31.058	24.8605	18.7598	24.8928	33.136	30.5013	31.3504	31.6626	23.5387	66.6769	45.1078	29.8148	25.3549	13.637	22.9356
esxA	SAOUHSC_00257	esxA	Membrane Transport	1.2115	2.31578	0.00414682	0.0200658	1	-0.91414	-1.88444	0.155474	0.461569	1	1.34007	2.53164	4.16319e-10	2.26953e-09	1.50166e-06	0.547286	1.46133	0.299322	0.539234	1					247.238	258.7	200.176	235.371	461.336	535.349	596.012	530.899	176.06	803.078	489.569	137.916	200.392	172.782	170.364
esaA	SAOUHSC_00258	esaA	Membrane Transport	0.0354383	1.02487	0.915745	0.955515	1	0.424667	1.34226	0.476652	0.750493	1	-0.622327	-1.53936	0.00122664	0.00295039	1	0.306381	1.2366	0.402313	0.632787	1					17.4085	15.0008	16.1355	16.1816	13.3354	16.5533	18.6879	16.1922	31.113	25.6619	28.3875	28.7557	21.3787	13.2779	21.1374
essA	SAOUHSC_00259	essA	Membrane Transport	1.73444	3.32749	0.00644712	0.0290741	1	1.3322	2.51786	0.0470056	0.235253	1	-0.456611	-1.37231	0.339131	0.429221	1	0.780693	1.71796	0.235863	0.476683	1					0.983612	0.793788	1.10723	0.961543	1.73094	2.15469	5.46079	3.11547	2.76926	1.7669	2.26808	2.87614	5.10869	2.87744	3.62076
esaB	SAOUHSC_00260	esaB	Membrane Transport	1.35934	2.56568	0.267228	0.439295	1	1.82268	3.53737	0.109254	#N/A	1	-0.812431	-1.75617	0.411586	0.503162	1	0.467375	1.38259	0.706006	#N/A	1					0	0.323004	0.360439	0.227814	0.402483	0.501014	0.808029	0.570509	0.500824	0.35949	0.430157	1.11461	1.0394	0.360269	0.838094
essB	SAOUHSC_00261	essB	Membrane Transport	0.972265	1.96192	0.0502385	0.136812	1	0.425742	1.34326	0.401599	0.697409	1	-0.866456	-1.82318	0.00752706	0.015454	1	1.48475	2.79868	0.00199009	0.0228337	1					1.52183	0.886991	2.20799	1.53894	2.29551	2.53997	4.01109	2.94886	7.98729	4.25248	6.11989	7.29884	3.58613	2.73966	4.54154
essC	SAOUHSC_00262	essC	Membrane Transport	1.88545	3.69468	4.53003e-06	9.09371e-05	0.0166705	0.795444	1.73561	0.23486	0.547542	1	0.260532	1.19792	0.257316	0.341842	1	0.987166	1.98229	0.00546981	0.0455765	1					5.7621	6.15454	7.21122	6.37595	18.5844	21.4156	29.7917	23.2639	26.1789	10.0919	18.1354	25.0749	16.438	8.60361	16.7055
esxC	SAOUHSC_00264	esxC	Membrane Transport	2.142	4.41375	0.00355556	0.0176922	1	1.01257	2.0175	0.196253	0.503819	1	0.523539	1.43748	0.308407	0.396246	1	0.509113	1.42317	0.530731	0.735065	1					0.765865	0.231774	1.03454	0.677394	2.59924	1.79753	4.34855	2.91511	1.61716	1.03182	1.32449	2.3994	0.99444	1.55108	1.64831
esxB	SAOUHSC_00265	esxB	Membrane Transport	2.31052	4.96063	0.060552	0.157337	1	0.217109	1.1624	0.798429	#N/A	1	-0.041935	-1.02949	0.963988	0.972094	1	2.38021	5.20613	0.0327567	0.14059	1					0.238877	0	0.322679	0.187185	0	2.24263	1.08507	1.10923	1.34507	1.93097	1.63802	1.59655	0.620341	0.322526	0.846473
esaE	SAOUHSC_00266	esaE	Membrane Transport	1.97543	3.93245	6.67455e-05	0.000786836	0.245624	0.184039	1.13606	0.730766	0.891704	1	1.14885	2.21738	1.18716e-05	3.90998e-05	0.0428208	0.686595	1.60948	0.155995	0.371902	1					4.23609	5.39776	3.31284	4.31556	14.6289	14.4426	20.7609	16.6108	13.914	5.7071	9.81054	7.63683	7.09257	3.91332	6.21424
esxD	SAOUHSC_00267	esxD	Hypothetical Protein	2.70556	6.52312	5.71089e-07	1.68591e-05	0.00210161	-0.0563057	-1.0398	0.929577	0.969832	1	1.63016	3.09547	2.74411e-05	8.7001e-05	0.09898	0.991868	1.98876	0.0732808	0.240833	1					2.12961	1.43219	2.23744	1.93308	9.99374	10.2188	16.839	12.3505	5.99571	4.78189	5.3888	3.55835	3.37969	3.19484	3.37763
esaD	SAOUHSC_00268	esaD	Membrane Transport	2.37825	5.19905	4.16408e-07	1.31001e-05	0.00153238	0.194441	1.14428	0.689058	0.870133	1	1.88794	3.70106	1.21058e-10	6.93642e-10	4.36657e-07	0.387372	1.30801	0.370162	0.605821	1					1.83528	1.82668	2.20366	1.9552	7.75124	8.19382	14.1412	10.0287	4.1719	2.91216	3.54203	2.86211	2.59484	1.32157	2.25951
esaG	SAOUHSC_00269	esaG	Membrane Transport	0.950548	1.93261	0.0205353	0.0689679	1	-0.670951	-1.59212	0.185739	0.493038	1	0.279234	1.21355	0.292152	0.379852	1	1.21132	2.31549	0.00195834	0.0226281	1					14.3763	10.7379	8.05713	11.0571	14.3029	25.845	23.1569	21.1016	36.4563	38.1191	37.2877	14.055	17.4755	11.7702	14.4336
SAOUHSC_00270	SAOUHSC_00270	NA	Hypothetical Protein	-0.864369	-1.82054	0.0127361	0.0486854	1	0.0130333	1.00907	0.977369	0.989349	1	-1.25802	-2.39167	1.49566e-10	8.49984e-10	5.39484e-07	0.386208	1.30695	0.246426	0.489376	1					68.3157	59.7926	52.9023	60.3369	23.0651	32.4297	41.6418	32.3789	123.062	100.487	111.774	83.6351	64.5645	46.4905	64.8967
SAOUHSC_00271	SAOUHSC_00271	NA	Hypothetical Protein	0.429468	1.34674	0.341837	0.515618	1	0.539764	1.45373	0.374405	0.679909	1	0.037804	1.02655	0.90485	0.92958	1	-0.134707	-1.09787	0.718069	0.856029	1					7.37709	4.76273	3.81995	5.31992	7.41832	6.92578	6.70188	7.01533	6.92315	7.28848	7.10581	7.19035	6.22622	3.32012	5.5789
SAOUHSC_00272	SAOUHSC_00272	NA	Hypothetical Protein	0.626765	1.5441	0.225215	0.395986	1	-0.709577	-1.63532	0.209543	0.516126	1	-0.0856247	-1.06115	0.820607	0.863561	1	1.32305	2.50195	0.0036283	0.0351022	1					4.81026	7.07069	7.89016	6.59037	8.81053	10.3223	10.4048	9.84585	18.3795	28.7001	23.5398	7.46333	11.5995	8.35034	9.13773
SAOUHSC_00274	SAOUHSC_00274	NA	Membrane Transport	0.545499	1.45953	0.151249	0.299515	1	-0.331929	-1.2587	0.496969	0.761098	1	-0.0655696	-1.0465	0.778576	0.827847	1	0.883968	1.84544	0.0240689	0.116085	1					19.0744	10.3632	12.9844	14.1407	16.9911	20.5866	22.9683	20.182	32.5595	42.0883	37.3239	18.0687	20.8669	14.8034	17.913
SAOUHSC_00275	SAOUHSC_00275	NA	Membrane Transport	0.698215	1.6225	0.0850192	0.199248	1	-0.17767	-1.13106	0.688017	0.870133	1	-0.176616	-1.13023	0.53382	0.619226	1	1.03781	2.05311	0.00331693	0.0331693	1					9.31192	9.81778	8.11527	9.08166	10.4212	13.5364	19.1024	14.3533	22.5521	31.1615	26.8568	16.3121	14.4313	9.73373	13.4924
SAOUHSC_00276	SAOUHSC_00276	NA	Membrane Transport	0.446972	1.36318	0.442595	0.604289	1	-0.6021	-1.51792	0.358004	0.664488	1	0.164814	1.12102	0.742647	0.799915	1	0.681339	1.60363	0.199219	0.434007	1					2.10269	1.27267	2.63746	2.00428	2.71857	0.846024	4.09337	2.55265	3.10091	6.27277	4.68684	2.13312	1.75516	2.02786	1.97204
SAOUHSC_00277	SAOUHSC_00277	NA	Membrane Transport	0.377176	1.2988	0.479631	0.637628	1	-1.43312	-2.7003	0.0264608	0.172987	1	0.406447	1.32542	0.340451	0.430439	1	1.10436	2.15004	0.0158434	0.0883516	1					5.7073	3.81802	4.05764	4.52765	7.02297	3.10209	6.82228	5.64911	12.2627	16.3901	14.3264	2.00764	5.07045	3.65015	3.57608
SAOUHSC_00278	SAOUHSC_00278	NA	Membrane Transport	0.253571	1.19215	0.747159	0.847271	1	-0.647757	-1.56673	0.40689	0.701785	1	-1.04767	-2.06719	0.153586	0.221833	1	1.39306	2.62636	0.0390789	0.155649	1					1.07715	0.558817	0.415721	0.683894	0.696321	0.288928	1.39794	0.794396	2.16614	3.52432	2.84523	1.67124	0.399606	2.07762	1.38282
SAOUHSC_00279	SAOUHSC_00279	NA	Hypothetical Protein	-0.329512	-1.25659	0.396511	0.567622	1	-0.905244	-1.87286	0.1007	0.365236	1	-0.370788	-1.29306	0.0771985	0.123731	1	0.898981	1.86475	0.0303402	0.134983	1					66.618	50.2801	33.6102	50.1695	32.0828	41.4439	41.927	38.4845	78.5251	185.18	131.853	44.7593	47.4189	32.7816	41.6533
SAOUHSC_00280	SAOUHSC_00280	NA	Hypothetical Protein	-0.358974	-1.28251	0.316348	0.488467	1	-0.299468	-1.23069	0.598639	0.827545	1	-0.374133	-1.29606	0.0439279	0.0750768	1	0.25861	1.19633	0.522899	0.729471	1					388.301	281.48	250.67	306.817	216.76	216.355	259.845	230.987	365.646	671.521	518.584	279.344	273.277	199.372	250.664
SAOUHSC_00281	SAOUHSC_00281	NA	Hypothetical Protein	0.0680312	1.04829	0.87576	0.929751	1	0.237586	1.17902	0.671114	0.860548	1	-0.00398748	-1.00277	0.990396	0.992108	1	-0.224821	-1.16863	0.547479	0.742621	1	Rex				4.56038	3.75389	3.81934	4.04454	2.8891	4.96642	4.69538	4.18363	5.73488	3.80928	4.77208	3.73375	4.02658	2.70922	3.48985
brnQ2	SAOUHSC_00282	brnQ2	Membrane Transport	-2.61048	-6.10709	4.17651e-07	1.31001e-05	0.00153696	-0.711109	-1.63706	0.283479	0.599184	1	-1.73088	-3.3193	7.91668e-18	9.17807e-17	2.85555e-14	-0.057557	-1.0407	0.908241	0.956813	1	CodY				154.614	136.203	158.828	149.882	19.5384	23.4371	29.2408	24.0721	328.989	82.497	205.743	97.4444	67.8116	39.589	68.2817
SAOUHSC_00284	SAOUHSC_00284	NA	Hypothetical Protein	0.819023	1.76421	0.0523063	0.140162	1	-0.364676	-1.28759	0.474356	0.749511	1	0.080945	1.05771	0.778542	0.827847	1	1.01157	2.0161	0.00993801	0.0647881	1					3.54696	3.27137	3.42235	3.41356	4.20372	7.13565	6.39349	5.91095	7.68773	12.1742	9.93098	5.36215	4.60556	3.76281	4.57684
SAOUHSC_00285	SAOUHSC_00285	NA	Hypothetical Protein	-1.03613	-2.05072	0.00568007	0.0260497	1	1.16119	2.23641	0.0369652	0.209381	1	-2.46621	-5.52591	8.5479e-46	4.12911e-44	3.08323e-42	0.264799	1.20147	0.559949	0.752892	1	SigB				85.4224	84.6677	81.4119	83.834	40.6439	44.135	34.1796	39.6529	148.025	137.678	142.852	218.468	201.456	133.719	184.548
SAOUHSC_00287	SAOUHSC_00287	NA	Hypothetical Protein	-1.35613	-2.55997	0.0031473	0.0160938	1	1.32275	2.50143	0.00658673	0.0810555	1	-2.9338	-7.64121	2.05314e-68	1.74166e-66	7.40566e-65	0.232449	1.17483	0.531683	0.735761	1	SigB				194.553	180.562	159.362	178.159	72.1514	62.9327	66.8805	67.3215	305.691	289.176	297.433	522.014	454.942	323.069	433.341
SAOUHSC_00289	SAOUHSC_00289	NA	Hypothetical Protein	#N/A	#N/A	#N/A	#N/A	#N/A	#N/A	#N/A	#N/A	#N/A	#N/A	#N/A	#N/A	#N/A	#N/A	#N/A	#N/A	#N/A	#N/A	#N/A	#N/A					0	0	0	0	0	0	0	0	0	0	0	0	0	0	0
SAOUHSC_00290	SAOUHSC_00290	NA	Hypothetical Protein	-0.900441	-1.86664	0.0168498	0.0594309	1	-0.237848	-1.17923	0.665706	0.859311	1	-0.902721	-1.86959	1.24225e-05	4.08369e-05	0.0448079	0.247335	1.18701	0.533536	0.737701	1					111.327	98.0791	99.2924	102.899	50.7231	55.7121	54.2705	53.5686	149.772	198.595	174.183	110.525	83.8341	58.7568	84.3718
SAOUHSC_00291	SAOUHSC_00291	NA	Nucleosides and Nucleotides	2.53653	5.8019	8.98883e-06	0.000162772	0.0330789	0.508415	1.42249	0.408525	0.702054	1	1.85886	3.62722	4.63702e-07	1.83685e-06	0.00167257	0.0417322	1.02935	0.933634	0.969816	1	CcpA				0.941419	1.05821	0.99918	0.999602	3.95578	4.92418	8.34891	5.74295	1.38834	1.54012	1.46423	1.57301	1.04776	1.27108	1.29728
psuG	SAOUHSC_00292	psuG	Nucleosides and Nucleotides	2.55744	5.88661	0.00012136	0.00124758	0.446606	0.570218	1.48475	0.378072	0.680885	1	1.32736	2.50944	0.000684048	0.0017215	1	0.565611	1.48001	0.397138	0.628631	1	CcpA				0.162871	1.08437	0.660025	0.635755	2.45672	4.28139	4.43891	3.72567	1.14637	1.536	1.34118	1.02052	1.69184	1.09952	1.27063
SAOUHSC_00293	SAOUHSC_00293	NA	Nucleosides and Nucleotides	2.20349	4.60594	7.22629e-05	0.000824986	0.265928	1.20788	2.30998	0.0141822	0.124312	1	1.40384	2.64605	6.32412e-09	3.05915e-08	2.28111e-05	-0.630265	-1.54785	0.110617	0.308108	1	CcpA				4.3755	4.77443	5.07803	4.74265	17.1041	19.3241	28.2731	21.5671	4.22193	4.40044	4.31118	6.8991	6.08148	7.0726	6.68439
nanT	SAOUHSC_00294	nanT	Cell Wall and Capsule	1.7784	3.43046	0.000352919	0.00295896	1	0.0751313	1.05346	0.874903	0.946344	1	2.02203	4.06155	2.48933e-14	2.12724e-13	8.979e-11	-0.612865	-1.52929	0.114044	0.313119	1	CcpA	NanR			6.72455	5.407	5.96735	6.03297	18.5095	17.4188	24.6741	20.2008	4.56034	6.87744	5.71889	4.14174	3.63282	4.57281	4.11579
nanA	SAOUHSC_00295	nanA	Cell Wall and Capsule	2.05138	4.14502	0.00130703	0.00819928	1	0.59634	1.51188	0.424973	0.712375	1	1.99389	3.98311	3.92731e-06	1.37832e-05	0.0141658	-0.437942	-1.35467	0.471709	0.69077	1	CcpA	NanR			1.36501	0.722914	0.806697	0.964874	4.3753	2.56301	4.77946	3.90592	0.720573	1.49421	1.10739	1.21167	0.775427	0.345564	0.777553
nanK	SAOUHSC_00296	nanK	Cell Wall and Capsule	2.78885	6.91078	1.65602e-05	0.000262053	0.0609414	-0.732273	-1.66125	0.317365	0.629913	1	3.04586	8.25839	1.51444e-18	1.86121e-17	5.46258e-15	0.130278	1.0945	0.821752	0.912437	1	CcpA	NanR			0.961335	1.48109	2.59717	1.67987	10.9414	9.84571	13.8942	11.5604	1.14823	4.23872	2.69348	1.16821	0.907817	1.53397	1.20333
nanR	SAOUHSC_00297	nanR	Cell Wall and Capsule	1.66498	3.1711	0.000296	0.0025612	1	-1.22111	-2.33126	0.0395622	0.216454	1	1.45191	2.7357	5.37229e-08	2.35325e-07	0.000193779	1.29253	2.44957	0.00692525	0.0527267	1	NanR				7.04553	4.43495	4.44137	5.30728	18.1374	16.9331	13.5125	16.1944	7.0528	29.8686	18.4607	4.47348	5.85491	4.69294	5.00711
nanE	SAOUHSC_00298	nanE	Cell Wall and Capsule	2.30509	4.94198	1.2464e-06	3.12757e-05	0.00458674	-0.556455	-1.47065	0.327454	0.637044	1	2.14376	4.41913	6.62176e-14	5.40621e-13	2.38847e-10	0.561079	1.47537	0.192568	0.425471	1	NanR				6.63607	5.44617	6.53316	6.20513	22.5643	26.6099	41.3834	30.1859	7.7055	18.6387	13.1721	5.54407	6.13387	5.31518	5.66437
SAOUHSC_00299	SAOUHSC_00299	NA	Hypothetical Protein	0.568602	1.48309	0.243961	0.411852	1	0.587046	1.50217	0.270068	0.584464	1	0.576052	1.49076	0.0366628	0.0639484	1	-0.707848	-1.63337	0.112423	0.309969	1	HutR				5.95557	3.3967	4.09979	4.48402	5.87369	6.23637	7.19662	6.43556	5.5891	2.08307	3.83608	4.59282	3.0486	2.93808	3.5265
gehB	SAOUHSC_00300	gehB	Fatty Acids, Lipids, and Isoprenoids	0.188467	1.13955	0.626027	0.762481	1	-0.608121	-1.52427	0.176022	0.487951	1	0.144878	1.10564	0.352499	0.442385	1	0.582783	1.49774	0.170894	0.394092	1					69.8378	64.9869	63.5458	66.1235	70.8487	71.3586	77.6035	73.2703	128.322	154.143	141.232	59.7103	61.601	45.0883	55.4666
SAOUHSC_00301	SAOUHSC_00301	NA	Hypothetical Protein	0.227754	1.17101	0.511473	0.6697	1	-0.0853972	-1.06098	0.86787	0.944633	1	0.409323	1.32806	0.0738635	0.118934	1	-0.374292	-1.2962	0.301515	0.540544	1					31.9888	35.8628	32.6537	33.5018	31.1166	38.9048	45.2701	38.4305	28.2294	45.9131	37.0712	22.5491	23.1279	25.1536	23.6102
SAOUHSC_00302	SAOUHSC_00302	NA	Hypothetical Protein	1.05962	2.08438	0.0124562	0.0478759	1	-0.134072	-1.09739	0.786502	0.917642	1	1.40703	2.6519	4.32041e-06	1.50716e-05	0.0155837	-0.343997	-1.26927	0.350351	0.589931	1					6.64675	7.21107	7.03036	6.96273	8.60711	12.3625	22.1218	14.3638	5.94352	9.88417	7.91385	5.18629	4.15241	3.97917	4.43929
SAOUHSC_00303	SAOUHSC_00303	NA	Hypothetical Protein	#N/A	#N/A	#N/A	#N/A	#N/A	#N/A	#N/A	#N/A	#N/A	#N/A	#N/A	#N/A	#N/A	#N/A	#N/A	#N/A	#N/A	#N/A	#N/A	#N/A					0	0	0	0	0	0	0	0	0	0	0	0	0	0	0
SAOUHSC_00304	SAOUHSC_00304	NA	Hypothetical Protein	1.04131	2.0581	0.00652815	0.0293266	1	-0.580158	-1.49501	0.362222	0.668619	1	1.76072	3.38867	5.44958e-09	2.65457e-08	1.96567e-05	-0.322834	-1.25079	0.424909	0.650797	1					4.88125	5.0907	4.56484	4.8456	7.3628	9.72927	12.1664	9.75282	4.29899	6.98099	5.63999	2.7605	2.04768	2.33204	2.38008
gdvH-L	SAOUHSC_00305	gdvH-L	Hypothetical Protein	3.1425	8.83055	0.0153634	0.055593	1	-0.435304	-1.3522	0.75488	#N/A	1	2.97923	7.88567	0.0107446	0.0213055	1	0.732916	1.66199	0.596683	#N/A	1					0	0.54707	0	0.182357	0.681684	1.69713	3.07924	1.81935	0.848242	0	0.424121	0.377563	0	0	0.125854
SAOUHSC_00306	SAOUHSC_00306	NA	Hypothetical Protein	0.731817	1.66073	0.117064	0.249694	1	0.0136708	1.00952	0.982617	0.990227	1	1.52259	2.87306	4.24577e-07	1.6915e-06	0.00153145	-0.97657	-1.96778	0.0138951	0.0812826	1					8.07888	8.75619	7.74067	8.19191	15.8702	11.1124	12.5169	13.1665	5.11328	6.96091	6.03709	3.53169	4.51316	3.67825	3.9077
sirTM	SAOUHSC_00307	sirTM	Stress Response	0.651315	1.5706	0.158469	0.309297	1	0.280842	1.2149	0.576194	0.818108	1	1.66216	3.16489	2.45878e-12	1.69339e-11	8.86881e-09	-1.39245	-2.62523	0.000111781	0.00285565	0.40174					17.1195	19.6633	18.07	18.2843	22.3397	27.5096	34.8427	28.2307	8.5935	11.4786	10.036	7.71666	8.16783	6.45053	7.445
lplA2	SAOUHSC_00308	lplA2	Amino Acids and Derivatives	0.950234	1.93219	0.0443289	0.124116	1	0.116401	1.08403	0.808491	0.925058	1	1.8604	3.63109	3.75284e-13	2.83132e-12	1.35365e-09	-1.12708	-2.18416	0.00131165	0.0175782	1					8.97365	9.082	8.74355	8.93307	14.8671	16.7112	19.0444	16.8742	5.66033	5.94581	5.80307	4.54736	3.53376	3.47591	3.85234
SAOUHSC_00309	SAOUHSC_00309	NA	Hypothetical Protein	0.175186	1.12911	0.616204	0.755049	1	0.757559	1.69063	0.081923	0.324028	1	0.0116164	1.00808	0.947816	0.959681	1	-0.741323	-1.67171	0.0284652	0.129382	1	SigB				60.5051	57.5287	61.4222	59.8187	63.277	66.3741	67.8484	65.8332	38.9559	63.533	51.2444	55.2665	57.9938	49.6096	54.29
ulaA	SAOUHSC_00310	ulaA	Hypothetical Protein	2.86065	7.26343	4.32368e-06	8.77981e-05	0.0159111	0.845172	1.79648	0.0821967	0.324028	1	2.44282	5.43703	1.10948e-21	1.77008e-20	4.00189e-18	-0.861027	-1.81633	0.0316797	0.138678	1					4.07794	4.80118	5.43308	4.77073	27.6378	35.2428	39.8381	34.2396	3.82701	3.53725	3.68213	4.15361	4.78727	6.3356	5.09216
SAOUHSC_00311	SAOUHSC_00311	NA	Hypothetical Protein	3.20921	9.24842	0.000201867	0.00188606	0.742871	1.5766	2.98266	0.124908	#N/A	1	3.0736	8.41872	2.33655e-08	1.06368e-07	8.42793e-05	-1.33832	-2.52857	0.139008	0.349659	1					0.792066	1.27842	2.13987	1.40345	5.9737	16.8552	16.79	13.2063	0.495552	1.06712	0.781334	1.10288	2.05692	0.712953	1.29092
SAOUHSC_00312	SAOUHSC_00312	NA	Hypothetical Protein	3.64291	12.4918	1.92125e-06	4.52976e-05	0.0070702	0.408395	1.32721	0.584235	0.821977	1	2.87639	7.3431	5.21797e-14	4.29033e-13	1.88212e-10	-0.391903	-1.31212	0.512245	0.721286	1					1.86421	1.43606	2.5182	1.93949	17.3829	28.9573	25.917	24.0857	2.22663	1.8266	2.02662	1.69903	1.98048	4.34757	2.67569
SAOUHSC_00313	SAOUHSC_00313	NA	Hypothetical Protein	2.95894	7.77555	4.26221e-06	8.70532e-05	0.0156849	0.200818	1.14935	0.712631	0.88284	1	3.15487	8.90658	4.28467e-30	1.25228e-28	1.54548e-26	-0.844774	-1.79598	0.0535766	0.19423	1					2.38511	2.88722	2.75415	2.67549	16.5957	20.0805	24.8717	20.5159	1.98563	2.22862	2.10712	1.41412	1.84818	2.38927	1.88386
mepR	SAOUHSC_00314	mepR	Regulation and Cell signaling	1.04581	2.06453	0.00960644	0.0396562	1	-0.314373	-1.24347	0.539671	0.793946	1	1.33413	2.52123	1.15381e-08	5.45237e-08	4.16178e-05	-0.251066	-1.19009	0.513149	0.721871	1	MepR				32.4276	32.0974	29.5251	31.35	55.1287	58.8692	75.6834	63.2271	25.3882	50.2053	37.7967	19.458	20.2386	22.4962	20.7309
mepA	SAOUHSC_00315	mepA	Cofactors, Vitamins, Prosthetic Groups, Pigments	1.02696	2.03772	0.0230512	0.0761078	1	0.203176	1.15123	0.650962	0.853344	1	0.831789	1.77989	0.000617345	0.00156839	1	-0.187102	-1.13847	0.644093	0.809448	1	MepR				4.4948	3.89606	5.47198	4.62094	9.12355	8.96061	9.49434	9.19283	6.92621	4.48567	5.70594	4.4042	4.39523	4.42047	4.40663
mepB	SAOUHSC_00316	mepB	Cofactors, Vitamins, Prosthetic Groups, Pigments	0.864929	1.82125	0.0611796	0.158149	1	-0.104806	-1.07535	0.855906	0.940687	1	0.75974	1.69318	0.0234746	0.0427458	1	-0.0902804	-1.06458	0.842449	0.924742	1					5.63067	5.37022	7.606	6.2023	10.2948	9.93167	12.6591	10.9619	4.96394	11.9536	8.45879	5.27432	4.87411	6.6809	5.60978
glpT	SAOUHSC_00317	glpT	Carbohydrates	0.966849	1.95457	0.0084463	0.0358356	1	1.35126	2.55134	0.00707632	0.0850785	1	-0.206726	-1.15407	0.344951	0.435305	1	-0.267924	-1.20407	0.457439	0.679611	1	CcpA				10.0218	10.1208	10.3962	10.1796	15.2002	18.9213	24.4799	19.5338	11.3277	12.7559	12.0418	22.805	16.967	16.2224	18.6648
SAOUHSC_00318	SAOUHSC_00318	NA	Carbohydrates	-0.259686	-1.19722	0.429346	0.590792	1	-0.199197	-1.14806	0.671874	0.860548	1	0.346724	1.27167	0.116453	0.17569	1	-0.460404	-1.37593	0.171288	0.394444	1	SigB				28.329	25.3511	24.2322	25.9708	19.7126	16.7653	26.4244	20.9674	23.9958	30.4019	27.1988	16.3433	14.4395	10.6308	13.8046
SAOUHSC_00319	SAOUHSC_00319	NA	Hypothetical Protein	-0.446442	-1.36268	0.18466	0.344876	1	-0.0748854	-1.05328	0.869955	0.945069	1	0.233881	1.17599	0.30357	0.392641	1	-0.597032	-1.5126	0.115687	0.315774	1	SigB				89.9129	81.9098	74.7494	82.1907	50.979	55.4767	69.5178	58.6578	78.5288	75.8889	77.2089	51.9133	43.9759	29.4647	41.7846
SAOUHSC_00320	SAOUHSC_00320	NA	Sulfur Metabolism	-0.673904	-1.59538	0.0886395	0.205538	1	0.219743	1.16453	0.635632	0.848411	1	-0.46072	-1.37623	0.104419	0.159916	1	-0.556857	-1.47106	0.135963	0.345715	1	SigB				19.5083	20.4022	18.6437	19.5181	13.612	13.705	8.43941	11.9188	20.9233	15.9127	18.418	14.9677	13.7854	12.1843	13.6458
SAOUHSC_00322	SAOUHSC_00322	NA	Hypothetical Protein	-1.42137	-2.67839	0.000249355	0.00224611	0.917626	-0.871197	-1.82918	0.0852723	0.32798	1	-0.39217	-1.31237	0.0965935	0.149778	1	-0.115126	-1.08307	0.729205	0.862129	1					52.9595	47.0983	33.371	44.4763	16.2957	15.3202	16.3577	15.9912	36.3007	80.0016	58.1511	26.1934	15.8916	11.2204	17.7685
SAOUHSC_00323	SAOUHSC_00323	NA	Hypothetical Protein	0.298077	1.2295	0.647274	0.778191	1	0.542674	1.45667	0.443564	0.72529	1	0.401563	1.32094	0.52161	0.608858	1	-0.393767	-1.31382	0.509155	0.72057	1					2.39755	4.2418	1.24563	2.62833	1.11275	1.73145	6.70188	3.18203	3.80773	1.7393	2.77351	3.85197	1.43682	0.747028	2.01194
SAOUHSC_00324	SAOUHSC_00324	NA	Protein Metabolism	-0.577021	-1.49177	0.278446	0.449119	1	-0.286149	-1.21938	0.570794	0.813893	1	-0.523933	-1.43787	0.232852	0.314509	1	0.341997	1.26751	0.43765	0.66286	1					3.0319	3.67018	5.95715	4.21974	3.53389	1.81136	2.71267	2.68597	8.27735	6.68414	7.48074	4.8357	3.04206	1.67466	3.18414
fepA	SAOUHSC_00325	fepA	Iron acquisition and Metabolism	0.0377775	1.02653	0.924837	0.960426	1	-0.94201	-1.9212	0.0468999	0.235099	1	0.718147	1.64507	0.010169	0.0202859	1	0.182551	1.13489	0.634273	0.803896	1	Fur				9.85682	7.9901	7.72731	8.52474	9.69067	7.4361	8.26174	8.46284	11.8106	16.2439	14.0273	4.26447	5.37085	3.68359	4.43964
fepB	SAOUHSC_00326	fepB	Iron acquisition and Metabolism	-0.867358	-1.82432	0.00687164	0.0304414	1	-0.209292	-1.15612	0.620218	0.840235	1	-0.00941523	-1.00655	0.957329	0.966218	1	-0.717002	-1.64376	0.0291034	0.13163	1	Fur				72.6157	65.3902	62.2258	66.7439	32.8505	33.1965	40.3857	35.4775	53.4501	62.8861	58.1681	34.652	31.0587	23.7883	29.833
fepC	SAOUHSC_00327	fepC	Iron acquisition and Metabolism	-1.02629	-2.03678	0.00660293	0.0295491	1	-0.0481251	-1.03392	0.929963	0.969832	1	-0.125454	-1.09085	0.505532	0.593399	1	-1.01899	-2.0265	0.0155523	0.0877098	1	Fur				143.205	127.998	141.021	137.408	60.1558	60.1913	76.9024	65.7499	97.5954	95.714	96.6547	62.64	60.2594	54.6311	59.1769
tatC	SAOUHSC_00328	tatC	Membrane Transport	-1.10482	-2.15072	0.00395264	0.0193	1	0.109909	1.07916	0.798182	0.921521	1	-1.42389	-2.68307	3.86582e-08	1.71935e-07	0.00013944	0.260239	1.19768	0.509465	0.72057	1	Fur				46.6138	40.3445	41.7714	42.9099	20.9034	13.548	23.5841	19.3452	68.2515	79.0024	73.6269	55.4008	47.8853	29.0716	44.1192
tatA	SAOUHSC_00329	tatA	Membrane Transport	0.814872	1.75914	0.092623	0.211977	1	-0.371173	-1.2934	0.487323	0.756535	1	-0.0379349	-1.02664	0.907382	0.931486	1	1.23918	2.36064	0.00598432	0.0477286	1	Fur				10.7017	10.1208	10.3903	10.4042	13.62	18.8381	21.2673	17.9085	23.5387	47.3088	35.4238	21.2341	14.3299	9.03074	14.8649
SAOUHSC_00330	SAOUHSC_00330	NA	Hypothetical Protein	1.12658	2.1834	0.0188054	0.0646414	1	-0.568959	-1.48345	0.284866	0.600976	1	0.922543	1.89545	0.0208564	0.038646	1	0.905342	1.87299	0.0390634	0.155649	1					4.24466	3.26979	4.43063	3.98169	6.11156	13.0418	6.71907	8.62414	9.41548	12.2171	10.8163	4.8357	4.5094	1.82351	3.72287
SAOUHSC_00331	SAOUHSC_00331	NA	Hypothetical Protein	3.65718	12.616	0.0125664	0.048194	1	0.47958	1.39434	0.666436	#N/A	1	1.78987	3.45785	0.0582432	0.0968771	1	1.6449	3.12727	0.250551	#N/A	1					0	0.446506	0	0.148835	2.2255	2.77031	2.23396	2.40992	1.03847	0.496942	0.767707	0.616315	0.95788	0	0.524732
SAOUHSC_00332	SAOUHSC_00332	NA	Hypothetical Protein	1.15788	2.23129	0.0142303	0.0526851	1	-0.85681	-1.81103	0.141362	0.441542	1	1.34596	2.542	5.60196e-05	0.000168689	0.202063	0.426374	1.34385	0.305567	0.543637	1					4.53164	3.44447	3.98603	3.98738	6.99442	6.53002	12.4464	8.65693	7.12095	8.37702	7.74898	2.81744	2.7368	2.98811	2.84745
SAOUHSC_00333	SAOUHSC_00333	NA	Hypothetical Protein	0.654151	1.57369	0.102618	0.227443	1	-0.512144	-1.42617	0.304569	0.618461	1	0.949118	1.93069	0.000132122	0.000377585	0.476565	0.0665157	1.04718	0.868937	0.938383	1					8.74749	9.18435	11.2134	9.71507	12.1175	16.5923	16.0829	14.9309	17.0886	11.6649	14.3767	6.26404	7.1858	6.14637	6.53207
SAOUHSC_00334	SAOUHSC_00334	NA	Hypothetical Protein	0.151385	1.11064	0.637955	0.772007	1	-0.192153	-1.14247	0.699418	0.876478	1	0.0764733	1.05444	0.758172	0.811361	1	0.123401	1.0893	0.703647	0.848737	1					34.04	31.519	28.7184	31.4258	26.1231	31.1726	44.6686	33.9881	49.4313	47.7916	48.6114	30.2347	25.2789	24.3507	26.6214
SAOUHSC_00335	SAOUHSC_00335	NA	Hypothetical Protein	0.824507	1.77093	0.166864	0.320149	1	-1.08554	-2.12217	0.105224	0.373521	1	-0.940885	-1.91971	0.00105592	0.0025646	1	3.02706	8.15148	2.22457e-08	3.03097e-06	7.9951e-05					3.91493	2.40971	4.92981	3.75149	4.70416	6.35413	8.64035	6.56621	75.9092	11.8898	43.8995	16.9079	10.339	5.19626	10.8144
SAOUHSC_00336	SAOUHSC_00336	NA	Fatty Acids, Lipids, and Isoprenoids	1.14171	2.20642	0.0131723	0.0500263	1	-0.194885	-1.14463	0.717339	0.886319	1	2.22289	4.66826	2.1411e-24	4.27973e-23	7.72294e-21	-1.21987	-2.32926	0.000866702	0.0131819	1					45.0714	42.307	42.5666	43.315	87.8619	97.8961	93.3047	93.0209	15.8916	37.3085	26.6	15.0512	15.3747	18.3079	16.2446
mdh	SAOUHSC_00337	mdh	Amino Acids and Derivatives	0.356397	1.28023	0.632866	0.768309	1	-3.3333	-10.0792	0.000411021	0.0159232	1	-0.997154	-1.99606	4.40234e-05	0.00013431	0.158792	4.87158	29.2747	2.19337e-10	4.4827e-08	7.88297e-07	CodY	SigB			47.566	45.1202	51.2944	47.9935	55.469	63.2316	61.4295	60.0433	3936.12	85.3552	2010.74	171.979	91.3459	50.1908	104.505
metE	SAOUHSC_00338	metE	Amino Acids and Derivatives	0.0852263	1.06085	0.919791	0.957968	1	-3.68874	-12.895	0.000245445	0.0132794	0.882376	-1.96147	-3.8946	1.81237e-14	1.56802e-13	6.53723e-11	5.97464	62.8847	3.80221e-13	1.13029e-10	1.36651e-09	CodY	SigB			26.2636	26.0307	30.3244	27.5396	25.3072	26.3049	34.5527	28.7216	4896.27	69.4033	2482.84	167.017	87.2277	40.2919	98.179
metF	SAOUHSC_00339	metF	Amino Acids and Derivatives	0.199164	1.14803	0.823141	0.897763	1	-4.347	-20.3505	3.75709e-05	0.00512598	0.135068	-1.77308	-3.41783	1.87152e-08	8.60999e-08	6.75058e-05	6.64455	100.048	1.67177e-14	6.07412e-12	6.00836e-11	CodY	SigB		activated	8.41517	7.66477	8.71863	8.26619	7.33254	8.89749	11.7519	9.32732	2344.4	20.9136	1182.66	47.9501	28.5367	8.21812	28.235
metC	SAOUHSC_00340	metC	Amino Acids and Derivatives	0.0645654	1.04577	0.94591	0.970213	1	-4.53508	-23.1844	9.37848e-06	0.00183935	0.0337156	-2.21793	-4.65225	1.01894e-09	5.34522e-09	3.67532e-06	7.14455	141.489	1.92953e-16	8.25239e-14	6.93474e-13	CodY	SigB			4.60162	3.84433	4.37743	4.27446	4.00819	4.25927	4.8085	4.35865	1712.55	15.2806	863.914	30.2138	18.7665	5.07541	18.0186
metI	SAOUHSC_00341	metI	Amino Acids and Derivatives	-0.192335	-1.14261	0.842891	0.908863	1	-4.30616	-19.7826	2.75592e-05	0.00452988	0.0990752	-2.659	-6.31596	1.30468e-09	6.78276e-09	4.70597e-06	7.14501	141.534	1.92064e-16	8.25239e-14	6.90276e-13	CodY	SigB			3.68052	2.97023	3.40654	3.35243	1.54212	2.81548	4.33437	2.89733	1344.39	11.0191	677.706	29.0405	16.107	3.68101	16.2762
parB	SAOUHSC_00342	parB	Cell Division and Cell Cycle	0.831496	1.77953	0.139875	0.283543	1	-1.08896	-2.12721	0.1619	0.469973	1	0.941175	1.92009	0.0992542	0.153357	1	0.716457	1.64314	0.220841	0.459968	1	CodY				0.97838	0.53834	0.480585	0.665768	0.939128	1.50304	1.21204	1.21807	1.66941	1.55779	1.6136	0.520153	0.461956	0.600448	0.527519
SAOUHSC_00344	SAOUHSC_00344	NA	Hypothetical Protein	1.17227	2.25366	0.0025626	0.0136607	1	-0.8323	-1.78052	0.0979055	0.360596	1	0.694464	1.61828	0.00284499	0.00640859	1	1.29309	2.45052	0.00111899	0.0155046	1					8.19007	6.1964	4.84018	6.40889	13.7693	13.1354	15.2426	14.0491	27.0615	17.4707	22.2661	9.12314	7.31117	4.95308	7.12913
SAOUHSC_00345	SAOUHSC_00345	NA	Hypothetical Protein	0.866389	1.82309	0.118149	0.251094	1	-0.949202	-1.9308	0.181846	0.490222	1	1.48118	2.79177	0.0118115	0.0231622	1	0.600186	1.51591	0.277848	0.523366	1					3.31969	3.12554	4.48429	3.64317	5.56374	4.84805	8.37736	6.26305	9.00009	5.9633	7.4817	2.46526	2.87364	0	1.77963
ychF	SAOUHSC_00346	ychF	Protein Metabolism	1.1807	2.26686	0.000214685	0.00198471	0.790041	-0.819355	-1.76462	0.0696405	0.298541	1	1.06722	2.09539	2.14115e-07	8.84553e-07	0.000772312	0.856407	1.81052	0.0173387	0.0932526	1			repressed		20.5591	16.3426	16.2926	17.7314	35.2492	43.1064	39.015	39.1235	53.9589	37.0235	45.4912	17.0615	16.8179	12.8614	15.5803
SAOUHSC_00347	SAOUHSC_00347	NA	Hypothetical Protein	1.61381	3.06059	0.00431718	0.0206954	1	-1.37849	-2.59996	0.0337949	0.200842	1	0.997136	1.99603	0.0304475	0.0540288	1	1.9586	3.88684	0.000447661	0.0079992	1					4.31098	3.32089	2.64697	3.42628	9.45836	6.62278	14.8349	10.3053	10.666	28.512	19.589	5.5661	4.07099	3.17487	4.27065
rpsF	SAOUHSC_00348	rpsF	Protein Metabolism	0.698792	1.62315	0.061867	0.159223	1	-0.824794	-1.77128	0.14689	0.447951	1	1.43651	2.70665	4.14115e-10	2.26105e-09	1.49371e-06	-0.269852	-1.20568	0.502382	0.715188	1			repressed		714.713	702.015	691.315	702.681	1121.25	1119.82	1086	1109.02	686.189	978.945	832.567	287.863	326.337	376.965	330.388
ssb	SAOUHSC_00349	ssb	DNA Metabolism	0.610345	1.52662	0.0944114	0.21495	1	-0.567896	-1.48236	0.327658	0.637045	1	1.26312	2.40014	1.1548e-11	7.3967e-11	4.16538e-08	-0.324025	-1.25182	0.351114	0.590913	1					1072.86	1119.43	1002.72	1065	1617.15	1663.47	1453.54	1578.06	1058.54	1370.19	1214.36	539.709	533.494	542.651	538.618
rpsR	SAOUHSC_00350	rpsR	Protein Metabolism	0.536705	1.45066	0.143277	0.288278	1	-0.522022	-1.43597	0.324482	0.635047	1	1.02068	2.02888	0.000499009	0.00129422	1	-0.507289	-1.42138	0.134705	0.343331	1			repressed		101.877	102.332	94.5329	99.5807	111.165	172.683	139.25	141.033	78.753	122.235	100.494	39.5811	51.8674	73.5838	55.0108
SAOUHSC_00351	SAOUHSC_00351	NA	Hypothetical Protein	0.397526	1.31725	0.381293	0.555901	1	-0.438394	-1.3551	0.42447	0.711925	1	-0.47975	-1.3945	0.143415	0.208964	1	1.25246	2.38247	0.00456342	0.0403886	1					2.80471	1.94009	1.40721	2.05067	2.53835	2.70836	2.79067	2.67912	8.72361	5.18216	6.95289	3.68214	3.12153	2.4885	3.09739
SAOUHSC_00352	SAOUHSC_00352	NA	Phages, Prophages, Transposable elements, Plasmids	2.6002	6.06372	0.0303188	0.093266	1	-0.848163	-1.80021	0.318197	0.629971	1	-0.428043	-1.34541	0.570364	0.650615	1	3.73999	13.3613	0.00106151	0.0150266	1					0.241174	0.291946	0	0.177707	0.727566	0.45284	2.55617	1.24552	6.11101	1.94954	4.03028	2.21636	0.626306	1.30251	1.38173
SAOUHSC_00353	SAOUHSC_00353	NA	Phages, Prophages, Transposable elements, Plasmids	1.08643	2.12347	0.0829466	0.196589	1	0.182193	1.13461	0.809519	0.92508	1	0.14467	1.10548	0.772979	0.824416	1	0.719963	1.64714	0.299972	0.539554	1					2.83948	2.2915	3.83562	2.98887	3.56919	7.99732	7.16554	6.24402	10.2149	3.18793	6.70142	5.53521	4.91591	3.19484	4.54865
[truncated: 2,617 more rows]

## Sheet: Comparison log2 >2 or <2
Name	(p)ppGpp0 vs. WT - Log₂ fold change	(p)ppGpp0 guaBA vs. guaBA - Log₂ fold change	(p)ppGpp0 vs (p)ppGpp0 guaBA - log2 fold change
SAOUHSC_01536	6.56113	0.875989	4.293
SAOUHSC_01530	5.9652	1.00855	4.11255
[truncated: 228 more rows]

## Sheet: (p)ppGpp0 vs. WT
Name	locus tag	Pangenom	TheSEED categories	(p)ppGpp0 vs. WT - Log₂ fold change	(p)ppGpp0 vs. WT - Fold change	(p)ppGpp0 vs. WT - P-value	(p)ppGpp0 vs. WT - FDR p-value	(p)ppGpp0 vs. WT - Bonferroni	(p)ppGpp0 guaBA vs. guaBA - Log₂ fold change	(p)ppGpp0 guaBA vs. guaBA - Fold change	(p)ppGpp0 guaBA vs. guaBA - P-value	(p)ppGpp0 guaBA vs. guaBA - FDR p-value	(p)ppGpp0 guaBA vs. guaBA - Bonferroni	(p)ppGpp0 vs (p)ppGpp0 guaBA - log2 fold change	(p)ppGpp0 vs (p)ppGpp0 guaBA - Fold change	(p)ppGpp0 vs (p)ppGpp0 guaBA - P-value	(p)ppGpp0 vs (p)ppGpp0 guaBA - FDR p-value	(p)ppGpp0 vs (p)ppGpp0 guaBA - Bonferroni	guaBA vs. WT - Log₂ fold change	guaBA vs. WT - Fold change	guaBA vs. WT - P-value	guaBA vs. WT - FDR p-value	guaBA vs. WT - Bonferroni	Regulator 1	Regulator 2	stringent ( independent of CodY)	stringent (CodY dependent)	WT_a_24h_AS_001_S65 (trimmed) (GE) - RPKM	WT_b_24h_AS_002_S66 (trimmed) (GE) - RPKM	WT_c_24h_AS_003_S67 (trimmed) (GE) - RPKM	Mean	(p)ppGpp0_a_24h_AS_004_S68 (trimmed) (GE) - RPKM	(p)ppGpp0_b_24h_AS_005_S69 (trimmed) (GE) - RPKM	(p)ppGpp0_c_24h_AS_006_S70 (trimmed) (GE) - RPKM	Mean	guaBA_b_24h_AS_008_S72 (trimmed) (GE) - RPKM	guaBA_c_24h_AS_009_S73 (trimmed) (GE) - RPKM	Mean	(p)ppGpp0_guaBA_a_24h_AS_010_S74 (trimmed) (GE) - RPKM	(p)ppGpp0_guaBA_b_24h_AS_011_S75 (trimmed) (GE) - RPKM	(p)ppGpp0_guaBA_c_24h_AS_012_S76 (trimmed) (GE) - RPKM	Mean
[truncated: 523 more rows]

[truncated: 2 more sheets: (p)ppGpp guaBA vs. guaBA, (p)ppGpp vs. (p)ppGpp guaBA]
