# Supplementary material for: (p)ppGpp-mediated GTP homeostasis ensures survival and antibiotic tolerance of Staphylococcus aureus
Source: Commun Biol. 2025 Mar 28;8:508. doi: 10.1038/s42003-025-07910-6 (PMC11953324; doi:10.1038/s42003-025-07910-6)
Supplement: Supplementary file 6 — Supplementary Data 3 [file 42003_2025_7910_MOESM6_ESM.xlsx]

## Sheet: Tabelle1
Method	KEGG	Metabolite	Add	Score	Category	WT, repl. 1	WT, repl. 2	WT, repl. 3	WT, repl. 4	(p)ppGpp0, repl. 1	(p)ppGpp0, repl. 2	(p)ppGpp0, repl. 3	(p)ppGpp0, repl. 4	guaBA, repl. 1	guaBA, repl. 2	guaBA, repl. 3	guaBA, repl. 4	(p)ppGpp0 guaBA, repl.1	(p)ppGpp0 guaBA, repl.2	(p)ppGpp0 guaBA, repl.3	(p)ppGpp0 guaBA, repl.4
iHILICnucleotides	C00055	Cmp_95_Cytidine monophosphate	1	0.981865	Nucleotide metabolism	0.449674	0.615664	0.630071	0.577021	0.905299	1.33344	1.34185	1.74674	0.734285	0.816528	0.733546	1.08261	1.53201	1.51712	1.59946	1.65871
iHILICnucleotides	C00105	Cmp_99_Uridine monophosphate	1	0.956064	Nucleotide metabolism	0.274367	0.337067	0.451912	0.477506	0.216075	0.281915	0.263767	0.29926	0.694832	0.551982	0.107253	1.01328	1.5393	1.37173	0.81466	1.04107
iHILICnucleotides	C00575	Cmp_109_Cyclic AMP (cAMP)	1	0.769965	Nucleotide metabolism	2.41936	2.1557	2.10153	2.35548	2.47066	2.43805	2.04702	2.67123	1.28495	2.03596	2.0271	2.84647	2.24774	2.34626	2.67902	3.11566
iHILICnucleotides	C00020	Cmp_92_Adenosine monophosphate	1	0.950168	Nucleotide metabolism	0.828419	0.75363	0.782428	0.790988	0.65287	0.74388	0.584488	0.643089	0.814299	1.22499	1.40033	1.29859	0.78163	1.02288	0.852092	1.13735
iHILICnucleotides	C00130	Cmp_102_Inosine monophosphate (IMP)	1	0.331187	Nucleotide metabolism	0.163279	0.191097	0.183771	0.201762	0.180297	0.181633	0.183529	0.239044	0.211519	0.282808	0.461674	0.291879	0.162249	0.189653	0.283072	0.247399
iHILICnucleotides	C00144	Cmp_103_Guanosine monophosphate (GMP)	1	0.97947	Nucleotide metabolism	2.82711	2.82649	3.0869	3.52843	7.61748	8.75866	8.86257	8.96521	0.952292	1.98115	6.60761	1.70194	1.36612	1.70137	3.63904	3.64545
iHILICnucleotides	C00112	Cmp_100_Cytidine diphosphate	1	0.928219	Nucleotide metabolism	0.404604	0.54945	0.677941	0.593221	1.36837	1.32144	1.64614	1.74848	0.773797	1.09374	1.03041	1.28667	2.62706	2.45144	2.35369	2.77588
iHILICnucleotides	C00015	Cmp_131_UDP	1	-0.396434	Nucleotide metabolism	4.84516	6.32448	6.18182	5.16791	4.60349	3.53353	3.62446	4.90898	6.39186	7.54745	4.12414	10.505	7.23714	7.64678	7.91348	7.24083
iHILICnucleotides	C00008	Cmp_90_Adenosine diphosphate	1	0.955224	Nucleotide metabolism	1.31485	1.45457	1.83413	1.95877	1.6004	1.40692	1.77406	1.82304	1.92807	2.68046	3.75525	3.8681	2.38717	2.2836	3.24218	3.03592
iHILICnucleotides	C00035	Cmp_93_Guanosine diphosphate	1	0.757436	Nucleotide metabolism	3.0801	3.44326	4.38375	5.22744	14.708	11.2119	13.517	15.1155	1.84852	1.83491	8.17247	3.09785	2.87125	3.70135	7.01999	6.48556
iHILICnucleotides	C00063	Cmp_96_Cytidine triphosphate	1	0.83288	Nucleotide metabolism	0.0833721	0.0734496	0.114373	0.101528	0.149106	0.0832116	0.159787	0.150464	0.200955	0.149507	0.142939	0.292293	0.312411	0.299714	0.221156	0.22046
iHILICnucleotides	C00075	Cmp_97_Uridine triphosphate	1	0.603687	Nucleotide metabolism	0.117247	0.114384	0.193368	0.187778	0.181979	0.164201	0.174706	0.203898	0.496238	0.235153	0.0513501	0.435182	0.756936	0.560673	0.377449	0.329531
iHILICnucleotides	C00002	Cmp_89_Adenosine triphosphate	1	0.97171	Nucleotide metabolism	0.691526	0.616239	0.797749	1.03126	0.539485	0.263451	0.553541	0.645933	1.51062	1.13192	1.55398	1.91855	0.998828	0.945653	1.21342	1.06795
iHILICnucleotides	C00044	Cmp_94_Guanosine triphosphate	1	0.578645	Nucleotide metabolism	1.18924	0.945348	0.94586	1.48969	2.98326	1.43987	2.16455	2.63237	0.456191	0.493919	2.57373	0.883707	0.410602	0.414018	0.944172	0.849115
iHILIC001	C00003	Cmp_64_Nicotinamide adenine dinucleotide (NAD)	1	0.932719	Cofactor metabolism	0.348171	0.371528	0.392384	0.278648	0.531444	0.591394	0.456224	0.68161	0.431463	0.353322	0.267833	0.53123	0.456528	0.54326	0.325261	0.359737
iHILIC001	C00004	Cmp_65_Reduced nicotinamide adenine dinucleotide (NADH)	1	0.798487	Cofactor metabolism	0.935127	1.49013	1.26453	1.33013	0.745646	0.613044	0.893076	0.946998	0.857143	0.833324	0.90462	1.38308	0.712973	0.707433	1.35924	0.870772
iHILIC001	C00006	Cmp_67_Nicotinamide adenine dinucleotide phosphate (NADP)	1	0.960681	Cofactor metabolism	0.601674	0.660352	0.667026	0.758467	0.952095	1.08313	0.930362	1.06129	0.670036	0.753377	0.805197	1.1853	0.924092	0.87855	1.35925	1.32854
iHILIC001	C00005	Cmp_66_Reduced nicotinamide adenine dinucleotide phosphate (NADPH)	1	0.812728	Cofactor metabolism	3.4049	3.42935	4.11544	4.47584	1.78202	1.5768	3.20729	2.87807	5.6394	5.1391	4.43796	5.50489	4.87284	3.71537	5.14368	3.7882
calculation per OD600nm:						normalized 12C/13C-ratio
		Metabolite	Add	Score	Category	WT, repl. 1	WT, repl. 2	WT, repl. 3	WT, repl. 4	(p)ppGpp0, repl. 1	(p)ppGpp0, repl. 2	(p)ppGpp0, repl. 3	(p)ppGpp0, repl. 4	guaBA, repl. 1	guaBA, repl. 2	guaBA, repl. 3	guaBA, repl. 4	(p)ppGpp0 guaBA, repl.1	(p)ppGpp0 guaBA, repl.2	(p)ppGpp0 guaBA, repl.3	(p)ppGpp0 guaBA, repl.4
		"optical density OD600nm at timepoint of harvest"				5.47	5.04	5.19	5.11	4.73	4.66	4.85	4.9	5.42	5.13	4.88	5.22	4.78	4.91	4.85	4.67
		Cmp_95_Cytidine monophosphate				0.0822074	0.122156	0.121401	0.11292	0.191395	0.286147	0.27667	0.356478	0.135477	0.159167	0.150317	0.207397	0.320504	0.308987	0.329785	0.355183
		Cmp_99_Uridine monophosphate				0.0501585	0.0668783	0.0870737	0.0934454	0.0456818	0.0604967	0.0543849	0.0610734	0.128198	0.107599	0.021978	0.194115	0.32203	0.279375	0.167971	0.222927
		Cmp_109_Cyclic AMP (cAMP)				0.442296	0.427718	0.404919	0.460955	0.522339	0.523186	0.422066	0.545149	0.237075	0.396874	0.415388	0.545301	0.470238	0.477854	0.552374	0.667165
		Cmp_92_Adenosine monophosphate				0.151448	0.14953	0.150757	0.154792	0.138027	0.159631	0.120513	0.131243	0.15024	0.23879	0.286954	0.248772	0.163521	0.208327	0.175689	0.243545
		Cmp_102_Inosine monophosphate (IMP)				0.0298499	0.0379161	0.0354087	0.0394837	0.0381177	0.0389771	0.037841	0.0487844	0.0390257	0.0551283	0.0946054	0.0559154	0.0339434	0.0386258	0.0583653	0.0529763
		Cmp_103_Guanosine monophosphate (GMP)				0.516838	0.560812	0.594778	0.690496	1.61046	1.87954	1.82733	1.82963	0.1757	0.386188	1.35402	0.326042	0.285799	0.346511	0.750317	0.78061
		Cmp_100_Cytidine diphosphate				0.0739678	0.109018	0.130624	0.11609	0.289296	0.283572	0.339411	0.356833	0.142767	0.213205	0.21115	0.246488	0.549594	0.499275	0.485297	0.594407
		Cmp_131_UDP				0.88577	1.25486	1.1911	1.01133	0.973254	0.758268	0.747312	1.00183	1.17931	1.47124	0.84511	2.01244	1.51405	1.55739	1.63165	1.5505
		Cmp_90_Adenosine diphosphate				0.240374	0.288605	0.353397	0.38332	0.338351	0.301915	0.365786	0.372049	0.355733	0.522507	0.769519	0.741016	0.499409	0.465091	0.668491	0.65009
		Cmp_93_Guanosine diphosphate				0.56309	0.683187	0.844653	1.02298	3.10951	2.40599	2.787	3.08479	0.341055	0.357683	1.67469	0.593458	0.60068	0.753839	1.44742	1.38877
		Cmp_96_Cytidine triphosphate				0.0152417	0.0145733	0.0220373	0.0198685	0.0315234	0.0178566	0.0329457	0.0307069	0.0370766	0.0291436	0.0292907	0.0559947	0.065358	0.0610415	0.0455991	0.0472077
		Cmp_97_Uridine triphosphate				0.0214345	0.0226951	0.0372578	0.0367472	0.0384733	0.0352362	0.0360219	0.0416118	0.0915568	0.0458387	0.0105226	0.0833682	0.158355	0.11419	0.0778245	0.0705634
		Cmp_89_Adenosine triphosphate				0.126422	0.12227	0.153709	0.201812	0.114056	0.0565345	0.114132	0.131823	0.278713	0.220647	0.318438	0.367539	0.20896	0.192597	0.250189	0.228683
		Cmp_94_Guanosine triphosphate				0.217411	0.187569	0.182247	0.291525	0.630711	0.308984	0.4463	0.537218	0.0841681	0.0962804	0.527404	0.169293	0.0859001	0.0843214	0.194675	0.181823
		Cmp_64_Nicotinamide adenine dinucleotide (NAD)				0.0636511	0.0737158	0.0756038	0.0545299	0.112356	0.126909	0.0940668	0.139104	0.0796058	0.0688736	0.0548839	0.101768	0.095508	0.110643	0.0670641	0.0770315
		Cmp_65_Reduced nicotinamide adenine dinucleotide (NADH)				0.170956	0.295661	0.243647	0.260299	0.157642	0.131555	0.184139	0.193265	0.158144	0.162441	0.185373	0.264958	0.149157	0.14408	0.280255	0.186461
		Cmp_67_Nicotinamide adenine dinucleotide phosphate (NADP)				0.109995	0.131022	0.128521	0.148428	0.201289	0.232431	0.191827	0.21659	0.123623	0.146857	0.164999	0.227069	0.193325	0.178931	0.280258	0.284483
		Cmp_66_Reduced nicotinamide adenine dinucleotide phosphate (NADPH)				0.622469	0.680427	0.792956	0.875898	0.376748	0.338369	0.661296	0.58736	1.04048	1.00177	0.909419	1.05458	1.01942	0.756695	1.06055	0.811178
		GTP/ATP				1.71973	1.53406	1.18566	1.44454	5.52983	5.46542	3.91037	4.0753	0.301989	0.436355	1.65622	0.460611	0.411084	0.437812	0.77811	0.795088
		ATP/ADP				0.525937	0.423657	0.434946	0.526484	0.337094	0.187253	0.31202	0.354317	0.783488	0.422285	0.413814	0.495993	0.418414	0.414107	0.374259	0.351772
		NAD/NADH				0.372325	0.249325	0.3103	0.20949	0.71273	0.964683	0.510846	0.719759	0.503374	0.423991	0.296073	0.384092	0.640317	0.767931	0.239297	0.413124
		NADP/NADPH				0.176708	0.192559	0.162079	0.169458	0.534279	0.686915	0.290078	0.368752	0.118813	0.146597	0.181434	0.215318	0.189642	0.236464	0.264257	0.350704
		adenylate energy charge (ATP/0,5ADP)/(ATP+ADP+AMP)				0.475855	0.475678	0.502244	0.531773	0.4797	0.400501	0.494687	0.500457	0.581863	0.490762	0.51145	0.54375	0.526058	0.490918	0.534038	0.493379
