# Supplementary material for: (p)ppGpp-mediated GTP homeostasis ensures survival and antibiotic tolerance of Staphylococcus aureus
Source: Commun Biol. 2025 Mar 28;8:508. doi: 10.1038/s42003-025-07910-6 (PMC11953324; doi:10.1038/s42003-025-07910-6)
Supplement: Supplementary file 7 — Supplementary Data 4 [file 42003_2025_7910_MOESM7_ESM.xlsx]

## Sheet: Figure 1A
OD600
time [h]	WT				(p)ppGpp0
1	0.033	0.012	0.013		0.035	0.037	0.046
2	0.071	0.029	0.022		0.06	0.079	0.092
3	0.233	0.093	0.118		0.23	0.277	0.298
4	0.723	0.435	0.502		0.597	0.607	0.686
5	1.326	0.917	1.128		1.107	0.963	1.156
6	2.9	1.88	2.3		2.24	1.94	2.37
7	4.57	3.4	4.12		3.75	3.22	4.11
8	4.54	4.67	4.92		4.64	4.62	4.91
9	4.69	4.9	4.68		4.52	4.69	4.5
10	4.64	5.01	4.94		4.65	4.84	4.56
11	4.5	5.13	5.07		4.8	5.12	4.76
12	4.89	4.99	4.84		4.64	4.2	4.65
13	4.5	5.13	5.07		4.8	5.12	4.76
15	4.89	4.99	4.84		4.64	4.2	4.65
17	4.8	5.12	4.76		4.89	4.99	4.84
24	5.47	5.04	5.19	5.11	4.73	4.66	4.85	4.9

## Sheet: Figure 1B
CFU/ml
time [h]	WT				(p)ppGpp0
1	19000000	5000000	14000000		11000000	9000000	12000000
3	33000000	10000000	12000000		16000000	18000000	22000000
5	260000000	30000000	180000000		150000000	22000000	220000000
7	1000000000	440000000	580000000		1400000000	370000000	600000000
9	1800000000	600000000	1100000000		1100000000	600000000	1000000000
11	1600000000	800000000	1800000000		2100000000	1800000000	1300000000
13	1300000000	300000000	1600000000		1100000000	900000000	1200000000
15	1100000000	600000000	1400000000		500000000	500000000	600000000
17	1400000000	700000000	700000000		300000000	400000000	400000000
24	663300000	606700000	803300000	613300000	150000000	156700000	50000000	126700000

## Sheet: Figure 1C
cell counts/ml
WT	(p)ppGpp0
860000000	1040000000
875000000	1070000000
965000000	990000000
920000000	900000000
log 10 cell counts/ml
WT	(p)ppGpp0
8.9345	9.01703
8.94201	9.02938
8.98453	8.99564
8.96379	8.95424
Table Analyzed	Transform of 2024-05-23 cell count
Column B	(p)ppGpp0
vs.	vs,
Column A	WT
Unpaired t test
P value	0.0757
P value summary	ns
Significantly different (P < 0.05)?	No
One- or two-tailed P value?	Two-tailed
t, df	t=2,144, df=6
How big is the difference?
Mean of column A	8.956
Mean of column B	8.999
Difference between means (B - A) ± SEM	0,04287 ± 0,01999
95% confidence interval	-0,006046 to 0,09178
R squared (eta squared)	0.4339
F test to compare variances
F, DFn, Dfd	2,129, 3, 3
P value	0.5507
P value summary	ns
Significantly different (P < 0.05)?	No
Normality of Residuals
Test name	Statistics	P value	Passed normality test (alpha=0,05)?	P value summary
Anderson-Darling (A2*)	0.1944	0.8367	Yes	ns
D'Agostino-Pearson omnibus (K2)	0.5197	0.7712	Yes	ns
Shapiro-Wilk (W)	0.9514	0.7249	Yes	ns
Kolmogorov-Smirnov (distance)	0.1287	>0,1000	Yes	ns
Data analyzed
Sample size, column A	4
Sample size, column B	4

## Sheet: Figure 1D
CFU
	USA300 JE2 WT	USA300 JE2 (p)ppGpp0	SH1000 WT	SH1000 (p)ppGpp0
	1900000000	650000000	3400000000	2500000000
	1400000000	345000000	3100000000	3600000000
	2000000000	260000000	2850000000	1700000000
CFU/OD
	USA300 JE2 WT	USA300 JE2 (p)ppGpp0	SH1000 WT	SH1000 (p)ppGpp0
	347985348	123809524	458553792	172981878
	250447227	6.48496e+07	580985915	294599018
	331125828	5.06823e+07	460869565	351493849
Transformed CFU/ml/OD
	USA300 JE2 WT	USA300 JE2 (p)ppGpp0	SH1000 WT	SH1000 (p)ppGpp0
	8.54156	8.09275	8.66139	8.238
	8.39872	7.81191	8.76417	8.46923
	8.51999	7.70486	8.66358	8.54592
		Table Analyzed	Transform of 2022-10-10 CFU per OD USA300 CMD 100%
								Table Analyzed	Transform of 2022-10-10 CFU per OD USA300 CMD 100%
		Column B	USA300 JE2 (p)ppGpp0
		vs.	vs,					Column D	SH1000 (p)ppGpp0
		Column A	USA300 JE2 WT					vs.	vs,
								Column C	SH1000 WT
		Unpaired t test
		P value	0.0076					Unpaired t test
		P value summary	**					P value	0.0475
		Significantly different (P < 0.05)?	Yes					P value summary	*
		One- or two-tailed P value?	Two-tailed					Significantly different (P < 0.05)?	Yes
		t, df	t=4,979, df=4					One- or two-tailed P value?	Two-tailed
								t, df	t=2,827, df=4
		How big is the difference?
		Mean of column A	8.487					How big is the difference?
		Mean of column B	7.87					Mean of column C	8.696
		Difference between means (B - A) ± SEM	-0,6169 ± 0,1239					Mean of column D	8.418
		95% confidence interval	-0,9610 to -0,2729					Difference between means (D - C) ± SEM	-0,2787 ± 0,09856
		R squared (eta squared)	0.861					95% confidence interval	-0,5523 to -0,005020
								R squared (eta squared)	0.6665
		F test to compare variances
		F, DFn, Dfd	6,768, 2, 2
		P value	0.2575
		P value summary	ns
		Significantly different (P < 0.05)?	No
		Data analyzed
		Sample size, column A	3
		Sample size, column B	3

## Sheet: Figure 1E
CFU/ml
	WT	(p)ppGpp0	(p)ppGpp0rshsyncompl.	(p)ppGpp0relPcompl.	(p)ppGpp0relQcompl.
	1422500000	542500000	1095000000	750000000	947500000
	1520000000	532500000	1132500000	610000000	872500000
	1315000000	557500000	1120000000	485000000	1132500000
OD600	5.51	5.07	5.49	4.85	5.62
	5.35	4.93	5.23	5.1	5.56
	5.28	5.12	5.16	5.07	5.47
CFU/OD
	WT	(p)ppGpp0	(p)ppGpp0rshsyncompl.	(p)ppGpp0relPcompl.	(p)ppGpp0relQcompl.
	258000000	107000000	199000000	155000000	169000000
	284000000	108000000	217000000	120000000	157000000
	249000000	109000000	217000000	95700000	207000000
transformed log10 CFU/ml/OD
	WT	(p)ppGpp0	(p)ppGpp0rshsyncompl.	(p)ppGpp0relPcompl.	(p)ppGpp0relQcompl.
	8.41162	8.02938	8.29885	8.19033	8.22789
	8.45332	8.03342	8.33646	8.07918	8.1959
	8.3962	8.03743	8.33646	7.98091	8.31597
Šídák's multiple comparisons test	Mean Diff,	95,00% CI of diff,	Below threshold?	Summary	Adjusted P Value
WT vs. (p)ppGpp0	0.387	0,2211 to 0,5528	Yes	****	<0,0001	A-B
WT vs. (p)ppGpp0relsyn compl.	0.09645	-0,06938 to 0,2623	No	ns	0.4879	A-C
WT vs. (p)ppGpp0relP compl.	0.3369	0,1711 to 0,5027	Yes	***	0.0003	A-D
WT vs. (p)ppGpp0relQ compl.	0.1738	0,007960 to 0,3396	Yes	*	0.0379	A-E
(p)ppGpp0 vs. (p)ppGpp0relsyn compl.	-0.2905	-0,4563 to -0,1247	Yes	***	0.001	B-C
(p)ppGpp0 vs. (p)ppGpp0relP compl.	-0.05006	-0,2159 to 0,1158	No	ns	0.9744	B-D
(p)ppGpp0 vs. (p)ppGpp0relQ compl.	-0.2132	-0,3790 to -0,04734	Yes	**	0.01	B-E
(p)ppGpp0relsyn compl. vs. (p)ppGpp0relP compl.	0.2404	0,07462 to 0,4063	Yes	**	0.0042	C-D
(p)ppGpp0relsyn compl. vs. (p)ppGpp0relQ compl.	0.07734	-0,08849 to 0,2432	No	ns	0.7433	C-E
(p)ppGpp0relP compl. vs. (p)ppGpp0relQ compl.	-0.1631	-0,3289 to 0,002723	No	ns	0.055	D-E
Test details	Mean 1	Mean 2	Mean Diff,	SE of diff,	n1	n2	t	DF
WT vs. (p)ppGpp0	8.42	8.033	0.387	0.04648	3	3	8.325	10
WT vs. (p)ppGpp0relsyn compl.	8.42	8.324	0.09645	0.04648	3	3	2.075	10
WT vs. (p)ppGpp0relP compl.	8.42	8.083	0.3369	0.04648	3	3	7.248	10
WT vs. (p)ppGpp0relQ compl.	8.42	8.247	0.1738	0.04648	3	3	3.739	10
(p)ppGpp0 vs. (p)ppGpp0relsyn compl.	8.033	8.324	-0.2905	0.04648	3	3	6.25	10
(p)ppGpp0 vs. (p)ppGpp0relP compl.	8.033	8.083	-0.05006	0.04648	3	3	1.077	10
(p)ppGpp0 vs. (p)ppGpp0relQ compl.	8.033	8.247	-0.2132	0.04648	3	3	4.586	10
(p)ppGpp0relsyn compl. vs. (p)ppGpp0relP compl.	8.324	8.083	0.2404	0.04648	3	3	5.173	10
(p)ppGpp0relsyn compl. vs. (p)ppGpp0relQ compl.	8.324	8.247	0.07734	0.04648	3	3	1.664	10
(p)ppGpp0relP compl. vs. (p)ppGpp0relQ compl.	8.083	8.247	-0.1631	0.04648	3	3	3.509	10

## Sheet: Figure 2B
CFU/OD
WT	(p)ppGpp0	ΔcodY	(p)ppGpp0 ΔcodY	ΔguaBA	(p)ppGpp0 ΔguaBA	ΔguaBA compl.	(p)ppGpp0ΔguaBA compl.
121000000	31700000	141000000	7960000	159000000	124000000	147058824	1.20833e+07
120000000	33600000	133000000	10800000	174000000	125000000	153061224	1.02222e+07
155000000	10300000	115000000	9550000	121000000	131000000	152941176	1.33333e+07
120000000	25900000			174000000	92100000
216000000	58400000			218750000	228571429
258000000	45900000			192156863	172916667
148000000	55400000			212765957	200000000
85600000	41500000
97300000	19300000
99500000	20900000
transformed log10/ml/OD
WT	(p)ppGpp0	ΔcodY	(p)ppGpp0 ΔcodY	ΔguaBA	(p)ppGpp0 ΔguaBA	ΔguaBA compl.	(p)ppGpp0ΔguaBA compl.
8.08279	7.50106	8.14922	6.90091	8.2014	8.09342	8.16749	7.08219
8.07918	7.52634	8.12385	7.03342	8.24055	8.09691	8.18487	7.00955
8.19033	7.01284	8.0607	6.98	8.08279	8.11727	8.18452	7.12494
8.07918	7.4133			8.24055	7.96426
8.33445	7.76641			8.33995	8.35902
8.41162	7.66181			8.28366	8.23784
8.17026	7.74351			8.3279	8.30103
7.93247	7.61805
7.98811	7.28556
7.99782	7.32015
Number of families	1
Number of comparisons per family	28
Alpha	0.05
Tukey's multiple comparisons test	Mean Diff,	95,00% CI of diff,	Below threshold?	Summary	Adjusted P Value
WT vs. (p)ppGpp0	0.6417	0,4234 to 0,8601	Yes	****	<0,0001	A-B
WT vs. ΔcodY	0.01537	-0,3061 to 0,3368	No	ns	>0,9999	A-C
WT vs. (p)ppGpp0 ΔcodY	1.155	0,8338 to 1,477	Yes	****	<0,0001	A-D
WT vs. ΔguaBA	-0.1186	-0,3593 to 0,1220	No	ns	0.7586	A-E
WT vs. (p)ppGpp0 ΔguaBA	-0.04048	-0,2811 to 0,2001	No	ns	0.9993	A-F
WT vs. ΔguaBA compl.	-0.05234	-0,3738 to 0,2691	No	ns	0.9995	A-G
WT vs. (p)ppGpp0ΔguaBA compl.	1.054	0,7330 to 1,376	Yes	****	<0,0001	A-H
(p)ppGpp0 vs. ΔcodY	-0.6264	-0,9478 to -0,3049	Yes	****	<0,0001	B-C
(p)ppGpp0 vs. (p)ppGpp0 ΔcodY	0.5135	0,1920 to 0,8349	Yes	***	0.0002	B-D
(p)ppGpp0 vs. ΔguaBA	-0.7604	-1,001 to -0,5197	Yes	****	<0,0001	B-E
(p)ppGpp0 vs. (p)ppGpp0 ΔguaBA	-0.6822	-0,9228 to -0,4416	Yes	****	<0,0001	B-F
(p)ppGpp0 vs. ΔguaBA compl.	-0.6941	-1,015 to -0,3726	Yes	****	<0,0001	B-G
(p)ppGpp0 vs. (p)ppGpp0ΔguaBA compl.	0.4127	0,09126 to 0,7341	Yes	**	0.0045	B-H
ΔcodY vs. (p)ppGpp0 ΔcodY	1.14	0,7411 to 1,538	Yes	****	<0,0001	C-D
ΔcodY vs. ΔguaBA	-0.134	-0,4709 to 0,2029	No	ns	0.9025	C-E
ΔcodY vs. (p)ppGpp0 ΔguaBA	-0.05585	-0,3928 to 0,2811	No	ns	0.9994	C-F
ΔcodY vs. ΔguaBA compl.	-0.0677	-0,4664 to 0,3310	No	ns	0.9993	C-G
ΔcodY vs. (p)ppGpp0ΔguaBA compl.	1.039	0,6404 to 1,438	Yes	****	<0,0001	C-H
(p)ppGpp0 ΔcodY vs. ΔguaBA	-1.274	-1,611 to -0,9369	Yes	****	<0,0001	D-E
(p)ppGpp0 ΔcodY vs. (p)ppGpp0 ΔguaBA	-1.196	-1,533 to -0,8587	Yes	****	<0,0001	D-F
(p)ppGpp0 ΔcodY vs. ΔguaBA compl.	-1.208	-1,606 to -0,8088	Yes	****	<0,0001	D-G
(p)ppGpp0 ΔcodY vs. (p)ppGpp0ΔguaBA compl.	-0.1008	-0,4994 to 0,2979	No	ns	0.9915	D-H
ΔguaBA vs. (p)ppGpp0 ΔguaBA	0.07815	-0,1828 to 0,3391	No	ns	0.9774	E-F
ΔguaBA vs. ΔguaBA compl.	0.0663	-0,2706 to 0,4032	No	ns	0.9982	E-G
ΔguaBA vs. (p)ppGpp0ΔguaBA compl.	1.173	0,8361 to 1,510	Yes	****	<0,0001	E-H
(p)ppGpp0 ΔguaBA vs. ΔguaBA compl.	-0.01185	-0,3488 to 0,3251	No	ns	>0,9999	F-G
(p)ppGpp0 ΔguaBA vs. (p)ppGpp0ΔguaBA compl.	1.095	0,7579 to 1,432	Yes	****	<0,0001	F-H
ΔguaBA compl. vs. (p)ppGpp0ΔguaBA compl.	1.107	0,7081 to 1,505	Yes	****	<0,0001	G-H
Test details	Mean 1	Mean 2	Mean Diff,	SE of diff,	n1	n2	q	DF
WT vs. (p)ppGpp0	8.127	7.485	0.6417	0.06812	10	10	13.32	38
WT vs. ΔcodY	8.127	8.111	0.01537	0.1003	10	3	0.2167	38
WT vs. (p)ppGpp0 ΔcodY	8.127	6.971	1.155	0.1003	10	3	16.29	38
WT vs. ΔguaBA	8.127	8.245	-0.1186	0.07507	10	7	2.235	38
WT vs. (p)ppGpp0 ΔguaBA	8.127	8.167	-0.04048	0.07507	10	7	0.7627	38
WT vs. ΔguaBA compl.	8.127	8.179	-0.05234	0.1003	10	3	0.7382	38
WT vs. (p)ppGpp0ΔguaBA compl.	8.127	7.072	1.054	0.1003	10	3	14.87	38
(p)ppGpp0 vs. ΔcodY	7.485	8.111	-0.6264	0.1003	10	3	8.834	38
(p)ppGpp0 vs. (p)ppGpp0 ΔcodY	7.485	6.971	0.5135	0.1003	10	3	7.242	38
(p)ppGpp0 vs. ΔguaBA	7.485	8.245	-0.7604	0.07507	10	7	14.32	38
(p)ppGpp0 vs. (p)ppGpp0 ΔguaBA	7.485	8.167	-0.6822	0.07507	10	7	12.85	38
(p)ppGpp0 vs. ΔguaBA compl.	7.485	8.179	-0.6941	0.1003	10	3	9.789	38
(p)ppGpp0 vs. (p)ppGpp0ΔguaBA compl.	7.485	7.072	0.4127	0.1003	10	3	5.82	38
ΔcodY vs. (p)ppGpp0 ΔcodY	8.111	6.971	1.14	0.1244	3	3	12.96	38
ΔcodY vs. ΔguaBA	8.111	8.245	-0.134	0.1051	3	7	1.803	38
ΔcodY vs. (p)ppGpp0 ΔguaBA	8.111	8.167	-0.05585	0.1051	3	7	0.7514	38
ΔcodY vs. ΔguaBA compl.	8.111	8.179	-0.0677	0.1244	3	3	0.7699	38
ΔcodY vs. (p)ppGpp0ΔguaBA compl.	8.111	7.072	1.039	0.1244	3	3	11.81	38
(p)ppGpp0 ΔcodY vs. ΔguaBA	6.971	8.245	-1.274	0.1051	3	7	17.14	38
(p)ppGpp0 ΔcodY vs. (p)ppGpp0 ΔguaBA	6.971	8.167	-1.196	0.1051	3	7	16.09	38
(p)ppGpp0 ΔcodY vs. ΔguaBA compl.	6.971	8.179	-1.208	0.1244	3	3	13.73	38
(p)ppGpp0 ΔcodY vs. (p)ppGpp0ΔguaBA compl.	6.971	7.072	-0.1008	0.1244	3	3	1.146	38
ΔguaBA vs. (p)ppGpp0 ΔguaBA	8.245	8.167	0.07815	0.08142	7	7	1.357	38
ΔguaBA vs. ΔguaBA compl.	8.245	8.179	0.0663	0.1051	7	3	0.8919	38
ΔguaBA vs. (p)ppGpp0ΔguaBA compl.	8.245	7.072	1.173	0.1051	7	3	15.78	38
(p)ppGpp0 ΔguaBA vs. ΔguaBA compl.	8.167	8.179	-0.01185	0.1051	7	3	0.1595	38
(p)ppGpp0 ΔguaBA vs. (p)ppGpp0ΔguaBA compl.	8.167	7.072	1.095	0.1051	7	3	14.73	38
ΔguaBA compl. vs. (p)ppGpp0ΔguaBA compl.	8.179	7.072	1.107	0.1244	3	3	12.58

## Sheet: Fig 2C
12C/13C values
	WT				(p)ppGpp0				ΔguaBA			(p)ppGpp0ΔguaBA
AMP	0.0298499	0.0379161	0.0354087	0.0394837	0.0381177	0.0389771	0.037841	0.0487844	0.0390257	0.0551283	0.0559154	0.0339434	0.0386258	0.0583653	0.0529763
ADP	0.516838	0.560812	0.594778	0.690496	1.61046	1.87954	1.82733	1.82963	0.1757	0.386188	0.326042	0.285799	0.346511	0.750317	0.78061
ATP	0.56309	0.683187	0.844653	1.02298	3.10951	2.40599	2.787	3.08479	0.341055	0.357683	0.593458	0.60068	0.753839	1.44742	1.38877
cAMP	0.217411	0.187569	0.182247	0.291525	0.630711	0.308984	0.4463	0.537218	0.0841681	0.0962804	0.169293	0.0859001	0.0843214	0.194675	0.181823
normalised to WT
	WT				(p)ppGpp0				ΔguaBA			(p)ppGpp0ΔguaBA
AMP	0.836963	1.06313	0.992825	1.10708	1.06878	1.09288	1.06102	1.36787	1.09424	1.54574	1.56781	0.951739	1.08303	1.63651	1.4854
ADP	0.874913	0.949352	1.00685	1.16888	2.72622	3.18172	3.09334	3.09724	0.297427	0.653746	0.551931	0.483806	0.586579	1.27015	1.32143
ATP	0.723322	0.877593	1.08501	1.31408	3.99434	3.09063	3.58007	3.96259	0.438105	0.459464	0.762331	0.771608	0.968349	1.85929	1.78396
cAMP	0.989636	0.853798	0.82957	1.327	2.87094	1.40647	2.03152	2.44537	0.383126	0.43826	0.770604	0.391009	0.383823	0.886141	0.827643
statistics
Within each row, compare columns (simple effects within rows)
Number of families	4
Number of comparisons per family	6
Alpha	0.05
Tukey's multiple comparisons test	Predicted (LS) mean diff,	95,00% CI of diff,	Below threshold?	Summary	Adjusted P Value
IMP
WT vs. (p)ppGpp0	-0.1476	-0,7679 to 0,4726	No	ns	0.92
WT vs. ΔguaBA	-0.4026	-1,073 to 0,2673	No	ns	0.3867
WT vs. (p)ppGpp0ΔguaBA	-0.2892	-0,9094 to 0,3311	No	ns	0.6022
(p)ppGpp0 vs. ΔguaBA	-0.255	-0,9249 to 0,4150	No	ns	0.7409
(p)ppGpp0 vs. (p)ppGpp0ΔguaBA	-0.1415	-0,7618 to 0,4787	No	ns	0.9286
ΔguaBA vs. (p)ppGpp0ΔguaBA	0.1134	-0,5565 to 0,7834	No	ns	0.9689
GMP
WT vs. (p)ppGpp0	-2.025	-2,645 to -1,404	Yes	****	<0,0001
WT vs. ΔguaBA	0.499	-0,1710 to 1,169	No	ns	0.2078
WT vs. (p)ppGpp0ΔguaBA	0.08451	-0,5357 to 0,7048	No	ns	0.9833
(p)ppGpp0 vs. ΔguaBA	2.524	1,854 to 3,194	Yes	****	<0,0001
(p)ppGpp0 vs. (p)ppGpp0ΔguaBA	2.109	1,489 to 2,729	Yes	****	<0,0001
ΔguaBA vs. (p)ppGpp0ΔguaBA	-0.4145	-1,084 to 0,2555	No	ns	0.3611
GDP
WT vs. (p)ppGpp0	-2.657	-3,277 to -2,037	Yes	****	<0,0001
WT vs. ΔguaBA	0.4467	-0,2232 to 1,117	No	ns	0.2963
WT vs. (p)ppGpp0ΔguaBA	-0.3458	-0,9661 to 0,2745	No	ns	0.4529
(p)ppGpp0 vs. ΔguaBA	3.104	2,434 to 3,774	Yes	****	<0,0001
(p)ppGpp0 vs. (p)ppGpp0ΔguaBA	2.311	1,691 to 2,931	Yes	****	<0,0001
ΔguaBA vs. (p)ppGpp0ΔguaBA	-0.7925	-1,462 to -0,1226	Yes	*	0.0147
GTP
WT vs. (p)ppGpp0	-1.189	-1,809 to -0,5683	Yes	****	<0,0001
WT vs. ΔguaBA	0.4693	-0,2006 to 1,139	No	ns	0.2554
WT vs. (p)ppGpp0ΔguaBA	0.3778	-0,2424 to 0,9981	No	ns	0.3746
(p)ppGpp0 vs. ΔguaBA	1.658	0,9880 to 2,328	Yes	****	<0,0001
(p)ppGpp0 vs. (p)ppGpp0ΔguaBA	1.566	0,9462 to 2,187	Yes	****	<0,0001
ΔguaBA vs. (p)ppGpp0ΔguaBA	-0.09149	-0,7614 to 0,5785	No	ns	0.9832
Test details	Predicted (LS) mean 1	Predicted (LS) mean 2	Predicted (LS) mean diff,	SE of diff,	N1	N2	q	DF
IMP
WT vs. (p)ppGpp0	1	1.148	-0.1476	0.2323	4	4	0.8988	44
WT vs. ΔguaBA	1	1.403	-0.4026	0.2509	4	3	2.269	44
WT vs. (p)ppGpp0ΔguaBA	1	1.289	-0.2892	0.2323	4	4	1.76	44
(p)ppGpp0 vs. ΔguaBA	1.148	1.403	-0.255	0.2509	4	3	1.437	44
(p)ppGpp0 vs. (p)ppGpp0ΔguaBA	1.148	1.289	-0.1415	0.2323	4	4	0.8616	44
ΔguaBA vs. (p)ppGpp0ΔguaBA	1.403	1.289	0.1134	0.2509	3	4	0.6393	44
GMP
WT vs. (p)ppGpp0	1	3.025	-2.025	0.2323	4	4	12.33	44
WT vs. ΔguaBA	1	0.501	0.499	0.2509	4	3	2.812	44
WT vs. (p)ppGpp0ΔguaBA	1	0.9155	0.08451	0.2323	4	4	0.5145	44
(p)ppGpp0 vs. ΔguaBA	3.025	0.501	2.524	0.2509	4	3	14.22	44
(p)ppGpp0 vs. (p)ppGpp0ΔguaBA	3.025	0.9155	2.109	0.2323	4	4	12.84	44
ΔguaBA vs. (p)ppGpp0ΔguaBA	0.501	0.9155	-0.4145	0.2509	3	4	2.336	44
GDP
WT vs. (p)ppGpp0	1	3.657	-2.657	0.2323	4	4	16.17	44
WT vs. ΔguaBA	1	0.5533	0.4467	0.2509	4	3	2.518	44
WT vs. (p)ppGpp0ΔguaBA	1	1.346	-0.3458	0.2323	4	4	2.105	44
(p)ppGpp0 vs. ΔguaBA	3.657	0.5533	3.104	0.2509	4	3	17.49	44
(p)ppGpp0 vs. (p)ppGpp0ΔguaBA	3.657	1.346	2.311	0.2323	4	4	14.07	44
ΔguaBA vs. (p)ppGpp0ΔguaBA	0.5533	1.346	-0.7925	0.2509	3	4	4.467	44
GTP
WT vs. (p)ppGpp0	1	2.189	-1.189	0.2323	4	4	7.236	44
WT vs. ΔguaBA	1	0.5307	0.4693	0.2509	4	3	2.645	44
WT vs. (p)ppGpp0ΔguaBA	1	0.6222	0.3778	0.2323	4	4	2.3	44
(p)ppGpp0 vs. ΔguaBA	2.189	0.5307	1.658	0.2509	4	3	9.344	44
(p)ppGpp0 vs. (p)ppGpp0ΔguaBA	2.189	0.6222	1.566	0.2323	4	4	9.536	44
ΔguaBA vs. (p)ppGpp0ΔguaBA	0.5307	0.6222	-0.09149	0.2509	3	4	0.5157	44

## Sheet: Figure 2D
CFU/ml		WT				(p)ppGpp0
	10 µg/ml	1100000000	700000000	1300000000		1400000000	800000000	1400000000
	20 µg/ml	700000000	1300000000	1500000000		50000000	40000000	100000000
	40 µg/ml	1300000000	1300000000	1200000000		21000000	13000000	9000000
CFU/OD
		WT				(p)ppGpp0
	10 µg/ml	238095238	150862069	295454545		337349398	171673820	336538462
	20 µg/ml	113268608	219224283	257289880		8.74126e+06	7.20721e+06	18115942
	40 µg/ml	226876091	223367698	214669052		3.68421e+06	2.28873e+06	1.6158e+06
log 10 CFU/ml/OD
		WT				(p)ppGpp0
	10 µg/ml	8.37675	8.17858	8.47049		8.52808	8.2347	8.52703
	20 µg/ml	8.05411	8.34089	8.41042		6.94157	6.85777	7.25806
	40 µg/ml	8.35579	8.34902	8.33177		6.56634	6.3596	6.20839
Compare each cell mean with the other cell mean in that row
Number of families	1
Number of comparisons per family	3
Alpha	0.05
Šídák's multiple comparisons test	Mean Diff,	95,00% CI of diff,	Below threshold?	Summary	Adjusted P Value
WT - (p)ppGpp0
50%	-0.088	-0,4614 to 0,2854	No	ns	0.8936
100%	1.249	0,8760 to 1,623	Yes	****	<0,0001
200%	1.967	1,594 to 2,341	Yes	****	<0,0001
Test details	Mean 1	Mean 2	Mean Diff,	SE of diff,	N1	N2	t	DF
WT - (p)ppGpp0
50%	8.342	8.43	-0.088	0.1348	3	3	0.6529	12
100%	8.268	7.019	1.249	0.1348	3	3	9.27	12
200%	8.346	6.378	1.967	0.1348	3	3	14.6	12

## Sheet: Figure 3A
SAMPLE ID	Name	Statistic	#Cells	PATIENT ID
Wt1	Data.010		20392	24h, LiveDead
	Data.010/bacteria	97.1	19797						WT				(p)ppGpp0				Dead control
	Data.010/bacteria/dead	4.77	944					total	19797	19916	19916		19783	19649	19696		19556
	Data.010/bacteria/live	93.5	18511					dead	944	1554	1554		639	853	774		19479
Wt2	Data.011		20264	24h, LiveDead
	Data.011/bacteria	98.3	19916					% dead	4.7684	7.80277	7.80277		3.23005	4.34119	3.92973		99.6063
	Data.011/bacteria/dead	7.8	1554
	Data.011/bacteria/live	89.9	17901
Wt3	Data.012		20240	24h, LiveDead
	Data.012/bacteria	98.4	19916
	Data.012/bacteria/dead	7.79	1554
	Data.012/bacteria/live	89.7	17872
(p)ppGpp0-1	Data.013		20473	24h, LiveDead
	Data.013/bacteria	96.6	19783
	Data.013/bacteria/dead	3.23	639
	Data.013/bacteria/live	95.1	18804
(p)ppGpp0-2	Data.014		20513	24h, LiveDead
	Data.014/bacteria	95.8	19649
	Data.014/bacteria/dead	4.34	853
	Data.014/bacteria/live	94	18473
(p)ppGpp0-3	Data.015		20489	24h, LiveDead
	Data.015/bacteria	96.1	19696
	Data.015/bacteria/dead	3.93	774
	Data.015/bacteria/live	94.1	18525
dead control	Data.016		20733	24h, LiveDead
	Data.016/bacteria	94.3	19556
	Data.016/bacteria/dead	99.6	19479
	Data.016/bacteria/live	0.21	41
unstained	Data.017		20353	24h, LiveDead
	Data.017/bacteria	97.5	19843
	Data.017/bacteria/dead	0.035	7
	Data.017/bacteria/live	0	0
		bactera	bacteria	%
		20392	19797	97.0822
		20264	19916	98.2827
		20240	19919	98.414
		20473	19783	96.6297
		20513	19649	95.788
		20489	19696	96.1296
		20733	19556	94.3231
		20353	19843	97.4942
	mean	20432.1	19769.9	96.7588
	SD	158.123	128.54	1.36248
Number of families	1
Number of comparisons per family	3
Alpha	0.05
Tukey's multiple comparisons test	Mean Diff,	95,00% CI of diff,	Below threshold?	Summary	Adjusted P Value
WT vs. (p)ppGpp0	2.953	-0,8214 to 6,728	No	ns	0.1022	A-B
WT vs. dead control	-92.81	-98,15 to -87,48	Yes	****	<0,0001	A-C
(p)ppGpp0 vs. dead control	-95.77	-101,1 to -90,43	Yes	****	<0,0001	B-C
Test details	Mean 1	Mean 2	Mean Diff,	SE of diff,	n1	n2	q	DF
WT vs. (p)ppGpp0	6.787	3.833	2.953	1.059	3	3	3.943	4
WT vs. dead control	6.787	99.6	-92.81	1.498	3	1	87.63	4
(p)ppGpp0 vs. dead control	3.833	99.6	-95.77	1.498	3	1	90.42	4
Compact letter display
dead control	A
WT	B
(p)ppGpp0	B

## Sheet: Figure 3B
RSG (RLU)
WT	(p)ppGpp0	CCCP
967	895	613
967	856
949	872
Number of families	1
Number of comparisons per family	3
Alpha	0.05
Tukey's multiple comparisons test	Mean Diff,	95,00% CI of diff,	Below threshold?	Summary	Adjusted P Value
WT vs. (p)ppGpp0	86.67	41,01 to 132,3	Yes	**	0.0055	A-B
(p)ppGpp0 vs. CCCP	261.3	196,8 to 325,9	Yes	***	0.0003	B-C
Test details	Mean 1	Mean 2	Mean Diff,	SE of diff,	n1	n2	q	DF
WT vs. (p)ppGpp0	961	874.3	86.67	12.81	3	3	9.567	4
WT vs. CCCP	961	613	348	18.12	3	1	27.17	4
(p)ppGpp0 vs. CCCP	874.3	613	261.3	18.12	3	1	20.4	4
Compact letter display
WT	A
(p)ppGpp0	B
CCCP	C

[truncated: 25 more sheets: Figure 3C, Figure 3D, Figure 4A, Figrue 4B, Figure 4C, Figure 5A, Figure 5B, Figure 5C, Figure 6A, Figure 6B, Figure 6D, Tabelle 7A, Figure 7B, Figure 8B, Figure 8C, Figure 8D, Figure 8EF, Fig S1A, Figure S1B, Fig S1CD …]
